# Supplementary material for: PTML models of self assembled ligand free nanoparticle catalysts for cross coupling reactions
Source: Sci Rep. 2025 Aug 14;15:29895. doi: 10.1038/s41598-025-14080-2 (PMC12354725; doi:10.1038/s41598-025-14080-2)
Supplement: Supplementary file 1 — Supplementary Material 1 [file 41598_2025_14080_MOESM1_ESM.xlsx]

## Sheet: RAW DATA
	1	2	3	4	5	6	7	8	9	10	11	12	13	14	15	16	17	18	19	20	21	22	23	24	25	26	27	28	29	30	31	32	33	34	35	36	37	38	39	40	41	42	43	44	45	46	47	48	49
References		Condition partition sets								Ck Labels																																Vk Catalyst (Block 1)							Vk Reagents (Block 1)
										c1	c2	c3	c4	c5	c6	c7	c8	c9	c0			D2∙V2	D4∙V8	D5∙V8	D6∙V8	D7∙V8	D8∙V8	D9∙V8	D10∙V8	D11∙V8	D15∙V10	D16∙V10	D17∙V10	D18∙V10	D19∙V10	D20∙V10	D21∙V10	D22∙V10	V11∙V13	V19∙V22	V29∙(V22 + V22)	V1	V2	V3	V4	V5	V6	V7	V8
Reference	Entry	(IPTmL1&2)cI = [c1, c2, c5] => Catalyst nature	(IPTmL1&2)cII = [c3, c4] => Catalyst procedure	(IPTmL1)cIII = [c6, c7, c8] => Reaction	(IPTmL2&3)cIII = [c7, c8, c9] => Reaction	(IFPTmL3)cI = [c1, c2,c3,c4 c5] => Catalyst	(IFPTmL4)cI = [c1, c2,c3,c4,c5,c7,c8,c9] => Complete reaction	Yield	Set	c1 = Support	c2 = Metal form	c3 = Cat. Treatment/Procedure	c4 = SAM/SGM gen.	c5 = Catalyst metal	c6 = Catalyst Reuse Times	c7 = Reaction	c8 = Yield Detection	c9 = Nucleophile step use	c0 = Output Property	(f(vij))ref=<Yld(%)cj>	(f(vij))ref=<Yld(%)/c0>	Cat. Met Van der Waals radius (pm)·Cat. Met ads. min qty (µg)	Sv(Electrophile)·Electrophile (mmol)	Se(Electrophile)·Electrophile (mmol)	Sp(Electrophile)·Electrophile (mmol)	Ss(Electrophile)·Electrophile (mmol)	mLOGP(Electrophile)·Electrophile (mmol)	MLOGP2(Electrophile)·Electrophile (mmol)	ALOGP(Electrophile)·Electrophile (mmol)	ALOGP2(Electrophile)·Electrophile (mmol)	Sv(Nucleophile)·Nucleophile (mmol)	Se(Nucleophile)·Nucleophile (mmol)	Sp(Nucleophile)·Nucleophile (mmol)	Ss(Nucleophile)·Nucleophile (mmol)	mLOGP(Nucleophile)·Nucleophile (mmol)	MLOGP2(Nucleophile)·Nucleophile (mmol)	ALOGP(Nucleophile)·Nucleophile (mmol)	ALOGP2(Nucleophile)·Nucleophile (mmol)	pKa base·Base (mmol)	Solvent 1 dipole mom(D)·V Solvent mL(Sol1)	Solvent 1 dipole mom(D)·V Solvent mL (Tot)	Cat. Treatment t (min)	Cat. Met ads. min qty (µg)	Cat. Met ads. max qty (µg)	Cat. Met released min qty (ng)	Cat Met released max qty (ng)	Support dimentsion 1 (mm)	Support dimensions 2 (mm)	Electrophile (mmol)
Chem Pharm Bull 67, 737(4)(table4)	1	Au(mesh)_Layers_Pd(0)	Piranha_1	3_Buchwald-Hartwig_HPLC	Buchwald-Hartwig_HPLC_1	Au(mesh)_Layers_Piranha_1_Pd(0)	Au(mesh)_Layers_Piranha_1_Pd(0)_Buchwald-Hartwig_HPLC_1	99	t	Au(mesh)	Layers	Piranha	1	Pd(0)	3	Buchwald-Hartwig	HPLC	1	Yld(%)3	87.8333	87.8333	16985	2.8416	3.8016	3.0848	4.6144	0.9744	2.96736	0.82496	2.12736	3.40992	4.56192	3.70176	5.53728	1.16928	3.56083	0.989952	2.55283	7.616	0.62	0.62	5	79	79	36	86	14	12	0.32
Chem Pharm Bull 67, 736(4)(table4)* & he Journal of Organic Chemistry, 78, 7576(table 4)	2	Au(mesh)_Layers_Pd(0)	Piranha_2	1_Buchwald-Hartwig_HPLC	Buchwald-Hartwig_HPLC_1	Au(mesh)_Layers_Piranha_2_Pd(0)	Au(mesh)_Layers_Piranha_2_Pd(0)_Buchwald-Hartwig_HPLC_1	99	t	Au(mesh)	Layers	Piranha	2	Pd(0)	1	Buchwald-Hartwig	HPLC	1	Yld(%)1	87.8182	87.8182	8815	2.8416	3.8016	3.0848	4.6144	0.9744	2.96736	0.82496	2.12736	3.40992	4.56192	3.70176	5.53728	1.16928	3.56083	0.989952	2.55283	7.616	0.62	0.62	5	41	73	278	532	14	12	0.32
Chem Pharm Bull 67, 737(4)(table4)	3	Au(mesh)_Layers_Pd(0)	Piranha_1	1_Buchwald-Hartwig_HPLC	Buchwald-Hartwig_HPLC_1	Au(mesh)_Layers_Piranha_1_Pd(0)	Au(mesh)_Layers_Piranha_1_Pd(0)_Buchwald-Hartwig_HPLC_1	98	t	Au(mesh)	Layers	Piranha	1	Pd(0)	1	Buchwald-Hartwig	HPLC	1	Yld(%)1	87.8182	87.8182	14620	2.8416	3.8016	3.0848	4.6144	0.9744	2.96736	0.82496	2.12736	3.40992	4.56192	3.70176	5.53728	1.16928	3.56083	0.989952	2.55283	7.616	0.62	0.62	5	68	90	94	1082	14	12	0.32
Chem Pharm Bull 67, 736(4)(table4)* & he Journal of Organic Chemistry, 78, 7576(table 4)	4	Au(mesh)_Layers_Pd(0)	Piranha_2	3_Buchwald-Hartwig_HPLC	Buchwald-Hartwig_HPLC_1	Au(mesh)_Layers_Piranha_2_Pd(0)	Au(mesh)_Layers_Piranha_2_Pd(0)_Buchwald-Hartwig_HPLC_1	98	v	Au(mesh)	Layers	Piranha	2	Pd(0)	3	Buchwald-Hartwig	HPLC	1	Yld(%)3	87.8333	87.8333	8815	2.8416	3.8016	3.0848	4.6144	0.9744	2.96736	0.82496	2.12736	3.40992	4.56192	3.70176	5.53728	1.16928	3.56083	0.989952	2.55283	7.616	0.62	0.62	5	41	73	93	149	14	12	0.32
Chem Pharm Bull 67, 737(3)(table4)	5	Au(mesh)_Layers_Pd(0)	Piranha_1	1_Buchwald-Hartwig_HPLC	Buchwald-Hartwig_HPLC_1	Au(mesh)_Layers_Piranha_1_Pd(0)	Au(mesh)_Layers_Piranha_1_Pd(0)_Buchwald-Hartwig_HPLC_1	97	t	Au(mesh)	Layers	Piranha	1	Pd(0)	1	Buchwald-Hartwig	HPLC	1	Yld(%)1	87.8182	87.8182	14620	2.8416	3.8016	3.0848	4.6144	0.9744	2.96736	0.82496	2.12736	3.40992	4.56192	3.70176	5.53728	1.16928	3.56083	0.989952	2.55283	7.616	0.62	0.62	5	68	90	94	1082	14	12	0.32
Chem Pharm Bull 67, 737(3)(table4)	6	Au(mesh)_Layers_Pd(0)	Piranha_1	2_Buchwald-Hartwig_HPLC	Buchwald-Hartwig_HPLC_1	Au(mesh)_Layers_Piranha_1_Pd(0)	Au(mesh)_Layers_Piranha_1_Pd(0)_Buchwald-Hartwig_HPLC_1	97	t	Au(mesh)	Layers	Piranha	1	Pd(0)	2	Buchwald-Hartwig	HPLC	1	Yld(%)2	88.1944	88.1944	16985	2.8416	3.8016	3.0848	4.6144	0.9744	2.96736	0.82496	2.12736	3.40992	4.56192	3.70176	5.53728	1.16928	3.56083	0.989952	2.55283	7.616	0.62	0.62	5	79	79	155	563	14	12	0.32
Chem Pharm Bull 67, 737(3)(table4)	7	Au(mesh)_Layers_Pd(0)	Piranha_1	3_Buchwald-Hartwig_HPLC	Buchwald-Hartwig_HPLC_1	Au(mesh)_Layers_Piranha_1_Pd(0)	Au(mesh)_Layers_Piranha_1_Pd(0)_Buchwald-Hartwig_HPLC_1	97	t	Au(mesh)	Layers	Piranha	1	Pd(0)	3	Buchwald-Hartwig	HPLC	1	Yld(%)3	87.8333	87.8333	16985	2.8416	3.8016	3.0848	4.6144	0.9744	2.96736	0.82496	2.12736	3.40992	4.56192	3.70176	5.53728	1.16928	3.56083	0.989952	2.55283	7.616	0.62	0.62	5	79	79	36	86	14	12	0.32
Chem Pharm Bull 67, 737(4)(table4)	8	Au(mesh)_Layers_Pd(0)	Piranha_1	2_Buchwald-Hartwig_HPLC	Buchwald-Hartwig_HPLC_1	Au(mesh)_Layers_Piranha_1_Pd(0)	Au(mesh)_Layers_Piranha_1_Pd(0)_Buchwald-Hartwig_HPLC_1	97	v	Au(mesh)	Layers	Piranha	1	Pd(0)	2	Buchwald-Hartwig	HPLC	1	Yld(%)2	88.1944	88.1944	16985	2.8416	3.8016	3.0848	4.6144	0.9744	2.96736	0.82496	2.12736	3.40992	4.56192	3.70176	5.53728	1.16928	3.56083	0.989952	2.55283	7.616	0.62	0.62	5	79	79	155	563	14	12	0.32
Chem Pharm Bull 67, 737(4)(table4)	9	Au(mesh)_Layers_Pd(0)	Piranha_1	4_Buchwald-Hartwig_HPLC	Buchwald-Hartwig_HPLC_1	Au(mesh)_Layers_Piranha_1_Pd(0)	Au(mesh)_Layers_Piranha_1_Pd(0)_Buchwald-Hartwig_HPLC_1	97	t	Au(mesh)	Layers	Piranha	1	Pd(0)	4	Buchwald-Hartwig	HPLC	1	Yld(%)4	86.8889	86.8889	16985	2.8416	3.8016	3.0848	4.6144	0.9744	2.96736	0.82496	2.12736	3.40992	4.56192	3.70176	5.53728	1.16928	3.56083	0.989952	2.55283	7.616	0.62	0.62	5	79	79	167	295	14	12	0.32
Chem Pharm Bull 67, 737(4)(table4)	10	Au(mesh)_Layers_Pd(0)	Piranha_1	5_Buchwald-Hartwig_HPLC	Buchwald-Hartwig_HPLC_1	Au(mesh)_Layers_Piranha_1_Pd(0)	Au(mesh)_Layers_Piranha_1_Pd(0)_Buchwald-Hartwig_HPLC_1	97	t	Au(mesh)	Layers	Piranha	1	Pd(0)	5	Buchwald-Hartwig	HPLC	1	Yld(%)5	84.0278	84.0278	16985	2.8416	3.8016	3.0848	4.6144	0.9744	2.96736	0.82496	2.12736	3.40992	4.56192	3.70176	5.53728	1.16928	3.56083	0.989952	2.55283	7.616	0.62	0.62	5	79	79	151	253	14	12	0.32
Chem Pharm Bull 67, 736(3)(table4)* & he Journal of Organic Chemistry, 78, 7576(table 4)	11	Au(mesh)_Layers_Pd(0)	Piranha_2	1_Buchwald-Hartwig_HPLC	Buchwald-Hartwig_HPLC_1	Au(mesh)_Layers_Piranha_2_Pd(0)	Au(mesh)_Layers_Piranha_2_Pd(0)_Buchwald-Hartwig_HPLC_1	97	t	Au(mesh)	Layers	Piranha	2	Pd(0)	1	Buchwald-Hartwig	HPLC	1	Yld(%)1	87.8182	87.8182	8815	2.8416	3.8016	3.0848	4.6144	0.9744	2.96736	0.82496	2.12736	3.40992	4.56192	3.70176	5.53728	1.16928	3.56083	0.989952	2.55283	7.616	0.62	0.62	5	41	73	278	532	14	12	0.32
Chem Pharm Bull 67, 736(3)(table4)* & he Journal of Organic Chemistry, 78, 7576(table 4)	12	Au(mesh)_Layers_Pd(0)	Piranha_2	2_Buchwald-Hartwig_HPLC	Buchwald-Hartwig_HPLC_1	Au(mesh)_Layers_Piranha_2_Pd(0)	Au(mesh)_Layers_Piranha_2_Pd(0)_Buchwald-Hartwig_HPLC_1	97	v	Au(mesh)	Layers	Piranha	2	Pd(0)	2	Buchwald-Hartwig	HPLC	1	Yld(%)2	88.1944	88.1944	8815	2.8416	3.8016	3.0848	4.6144	0.9744	2.96736	0.82496	2.12736	3.40992	4.56192	3.70176	5.53728	1.16928	3.56083	0.989952	2.55283	7.616	0.62	0.62	5	41	73	63	183	14	12	0.32
Chem Pharm Bull 67, 736(4)(table4)* & he Journal of Organic Chemistry, 78, 7576(table 4)	13	Au(mesh)_Layers_Pd(0)	Piranha_2	2_Buchwald-Hartwig_HPLC	Buchwald-Hartwig_HPLC_1	Au(mesh)_Layers_Piranha_2_Pd(0)	Au(mesh)_Layers_Piranha_2_Pd(0)_Buchwald-Hartwig_HPLC_1	97	t	Au(mesh)	Layers	Piranha	2	Pd(0)	2	Buchwald-Hartwig	HPLC	1	Yld(%)2	88.1944	88.1944	8815	2.8416	3.8016	3.0848	4.6144	0.9744	2.96736	0.82496	2.12736	3.40992	4.56192	3.70176	5.53728	1.16928	3.56083	0.989952	2.55283	7.616	0.62	0.62	5	41	73	63	183	14	12	0.32
Chem Pharm Bull 67, 736(4)(table4)* & he Journal of Organic Chemistry, 78, 7576(table 4)	14	Au(mesh)_Layers_Pd(0)	Piranha_2	4_Buchwald-Hartwig_HPLC	Buchwald-Hartwig_HPLC_1	Au(mesh)_Layers_Piranha_2_Pd(0)	Au(mesh)_Layers_Piranha_2_Pd(0)_Buchwald-Hartwig_HPLC_1	97	t	Au(mesh)	Layers	Piranha	2	Pd(0)	4	Buchwald-Hartwig	HPLC	1	Yld(%)4	86.8889	86.8889	8815	2.8416	3.8016	3.0848	4.6144	0.9744	2.96736	0.82496	2.12736	3.40992	4.56192	3.70176	5.53728	1.16928	3.56083	0.989952	2.55283	7.616	0.62	0.62	5	41	73	137	199	14	12	0.32
Chem Pharm Bull 67, 736(4)(table4)* & he Journal of Organic Chemistry, 78, 7576(table 4)	15	Au(mesh)_Layers_Pd(0)	Piranha_2	5_Buchwald-Hartwig_HPLC	Buchwald-Hartwig_HPLC_1	Au(mesh)_Layers_Piranha_2_Pd(0)	Au(mesh)_Layers_Piranha_2_Pd(0)_Buchwald-Hartwig_HPLC_1	97	t	Au(mesh)	Layers	Piranha	2	Pd(0)	5	Buchwald-Hartwig	HPLC	1	Yld(%)5	84.0278	84.0278	8815	2.8416	3.8016	3.0848	4.6144	0.9744	2.96736	0.82496	2.12736	3.40992	4.56192	3.70176	5.53728	1.16928	3.56083	0.989952	2.55283	7.616	0.62	0.62	5	41	73	131	307	14	12	0.32
Chem Pharm Bull 67, 736(4)(table4)* & he Journal of Organic Chemistry, 78, 7576(table 4)	16	Au(mesh)_Layers_Pd(0)	Piranha_2	8_Buchwald-Hartwig_HPLC	Buchwald-Hartwig_HPLC_1	Au(mesh)_Layers_Piranha_2_Pd(0)	Au(mesh)_Layers_Piranha_2_Pd(0)_Buchwald-Hartwig_HPLC_1	97	v	Au(mesh)	Layers	Piranha	2	Pd(0)	8	Buchwald-Hartwig	HPLC	1	Yld(%)8	86.5758	86.5758	8815	2.8416	3.8016	3.0848	4.6144	0.9744	2.96736	0.82496	2.12736	3.40992	4.56192	3.70176	5.53728	1.16928	3.56083	0.989952	2.55283	7.616	0.62	0.62	5	41	73	55	317	14	12	0.32
Chem Pharm Bull 67, 737(3)(table4)	17	Au(mesh)_Layers_Pd(0)	Piranha_1	5_Buchwald-Hartwig_HPLC	Buchwald-Hartwig_HPLC_1	Au(mesh)_Layers_Piranha_1_Pd(0)	Au(mesh)_Layers_Piranha_1_Pd(0)_Buchwald-Hartwig_HPLC_1	96	t	Au(mesh)	Layers	Piranha	1	Pd(0)	5	Buchwald-Hartwig	HPLC	1	Yld(%)5	84.0278	84.0278	16985	2.8416	3.8016	3.0848	4.6144	0.9744	2.96736	0.82496	2.12736	3.40992	4.56192	3.70176	5.53728	1.16928	3.56083	0.989952	2.55283	7.616	0.62	0.62	5	79	79	151	253	14	12	0.32
Chem Pharm Bull 67, 737(3)(table4)	18	Au(mesh)_Layers_Pd(0)	Piranha_1	6_Buchwald-Hartwig_HPLC	Buchwald-Hartwig_HPLC_1	Au(mesh)_Layers_Piranha_1_Pd(0)	Au(mesh)_Layers_Piranha_1_Pd(0)_Buchwald-Hartwig_HPLC_1	96	t	Au(mesh)	Layers	Piranha	1	Pd(0)	6	Buchwald-Hartwig	HPLC	1	Yld(%)6	84.5143	84.5143	16985	2.8416	3.8016	3.0848	4.6144	0.9744	2.96736	0.82496	2.12736	3.40992	4.56192	3.70176	5.53728	1.16928	3.56083	0.989952	2.55283	7.616	0.62	0.62	5	79	79	267	571	14	12	0.32
Chem Pharm Bull 67, 737(3)(table4)	19	Au(mesh)_Layers_Pd(0)	Piranha_1	8_Buchwald-Hartwig_HPLC	Buchwald-Hartwig_HPLC_1	Au(mesh)_Layers_Piranha_1_Pd(0)	Au(mesh)_Layers_Piranha_1_Pd(0)_Buchwald-Hartwig_HPLC_1	96	t	Au(mesh)	Layers	Piranha	1	Pd(0)	8	Buchwald-Hartwig	HPLC	1	Yld(%)8	86.5758	86.5758	16985	2.8416	3.8016	3.0848	4.6144	0.9744	2.96736	0.82496	2.12736	3.40992	4.56192	3.70176	5.53728	1.16928	3.56083	0.989952	2.55283	7.616	0.62	0.62	5	79	79	158	252	14	12	0.32
Chem Pharm Bull 67, 737(3)(table4)	20	Au(mesh)_Layers_Pd(0)	Piranha_1	9_Buchwald-Hartwig_HPLC	Buchwald-Hartwig_HPLC_1	Au(mesh)_Layers_Piranha_1_Pd(0)	Au(mesh)_Layers_Piranha_1_Pd(0)_Buchwald-Hartwig_HPLC_1	96	v	Au(mesh)	Layers	Piranha	1	Pd(0)	9	Buchwald-Hartwig	HPLC	1	Yld(%)9	86.4545	86.4545	16985	2.8416	3.8016	3.0848	4.6144	0.9744	2.96736	0.82496	2.12736	3.40992	4.56192	3.70176	5.53728	1.16928	3.56083	0.989952	2.55283	7.616	0.62	0.62	5	79	79	254	424	14	12	0.32
Chem Pharm Bull 67, 737(4)(table4)	21	Au(mesh)_Layers_Pd(0)	Piranha_1	6_Buchwald-Hartwig_HPLC	Buchwald-Hartwig_HPLC_1	Au(mesh)_Layers_Piranha_1_Pd(0)	Au(mesh)_Layers_Piranha_1_Pd(0)_Buchwald-Hartwig_HPLC_1	96	t	Au(mesh)	Layers	Piranha	1	Pd(0)	6	Buchwald-Hartwig	HPLC	1	Yld(%)6	84.5143	84.5143	16985	2.8416	3.8016	3.0848	4.6144	0.9744	2.96736	0.82496	2.12736	3.40992	4.56192	3.70176	5.53728	1.16928	3.56083	0.989952	2.55283	7.616	0.62	0.62	5	79	79	267	571	14	12	0.32
Chem Pharm Bull 67, 737(4)(table4)	22	Au(mesh)_Layers_Pd(0)	Piranha_1	7_Buchwald-Hartwig_HPLC	Buchwald-Hartwig_HPLC_1	Au(mesh)_Layers_Piranha_1_Pd(0)	Au(mesh)_Layers_Piranha_1_Pd(0)_Buchwald-Hartwig_HPLC_1	96	t	Au(mesh)	Layers	Piranha	1	Pd(0)	7	Buchwald-Hartwig	HPLC	1	Yld(%)7	87.1212	87.1212	16985	2.8416	3.8016	3.0848	4.6144	0.9744	2.96736	0.82496	2.12736	3.40992	4.56192	3.70176	5.53728	1.16928	3.56083	0.989952	2.55283	7.616	0.62	0.62	5	79	79	200	388	14	12	0.32
Chem Pharm Bull 67, 737(4)(table4)	23	Au(mesh)_Layers_Pd(0)	Piranha_1	8_Buchwald-Hartwig_HPLC	Buchwald-Hartwig_HPLC_1	Au(mesh)_Layers_Piranha_1_Pd(0)	Au(mesh)_Layers_Piranha_1_Pd(0)_Buchwald-Hartwig_HPLC_1	96	t	Au(mesh)	Layers	Piranha	1	Pd(0)	8	Buchwald-Hartwig	HPLC	1	Yld(%)8	86.5758	86.5758	16985	2.8416	3.8016	3.0848	4.6144	0.9744	2.96736	0.82496	2.12736	3.40992	4.56192	3.70176	5.53728	1.16928	3.56083	0.989952	2.55283	7.616	0.62	0.62	5	79	79	158	252	14	12	0.32
Chem Pharm Bull 67, 737(4)(table4)	24	Au(mesh)_Layers_Pd(0)	Piranha_1	9_Buchwald-Hartwig_HPLC	Buchwald-Hartwig_HPLC_1	Au(mesh)_Layers_Piranha_1_Pd(0)	Au(mesh)_Layers_Piranha_1_Pd(0)_Buchwald-Hartwig_HPLC_1	96	v	Au(mesh)	Layers	Piranha	1	Pd(0)	9	Buchwald-Hartwig	HPLC	1	Yld(%)9	86.4545	86.4545	16985	2.8416	3.8016	3.0848	4.6144	0.9744	2.96736	0.82496	2.12736	3.40992	4.56192	3.70176	5.53728	1.16928	3.56083	0.989952	2.55283	7.616	0.62	0.62	5	79	79	254	424	14	12	0.32
Chem Pharm Bull 67, 737(4)(table4)	25	Au(mesh)_Layers_Pd(0)	Piranha_1	10_Buchwald-Hartwig_HPLC	Buchwald-Hartwig_HPLC_1	Au(mesh)_Layers_Piranha_1_Pd(0)	Au(mesh)_Layers_Piranha_1_Pd(0)_Buchwald-Hartwig_HPLC_1	96	t	Au(mesh)	Layers	Piranha	1	Pd(0)	10	Buchwald-Hartwig	HPLC	1	Yld(%)10	86.4545	86.4545	10750	2.8416	3.8016	3.0848	4.6144	0.9744	2.96736	0.82496	2.12736	3.40992	4.56192	3.70176	5.53728	1.16928	3.56083	0.989952	2.55283	7.616	0.62	0.62	5	50	86	255	385	14	12	0.32
Chem Pharm Bull 67, 736(3)(table4)* & he Journal of Organic Chemistry, 78, 7576(table 4)	26	Au(mesh)_Layers_Pd(0)	Piranha_2	3_Buchwald-Hartwig_HPLC	Buchwald-Hartwig_HPLC_1	Au(mesh)_Layers_Piranha_2_Pd(0)	Au(mesh)_Layers_Piranha_2_Pd(0)_Buchwald-Hartwig_HPLC_1	96	t	Au(mesh)	Layers	Piranha	2	Pd(0)	3	Buchwald-Hartwig	HPLC	1	Yld(%)3	87.8333	87.8333	8815	2.8416	3.8016	3.0848	4.6144	0.9744	2.96736	0.82496	2.12736	3.40992	4.56192	3.70176	5.53728	1.16928	3.56083	0.989952	2.55283	7.616	0.62	0.62	5	41	73	93	149	14	12	0.32
Chem Pharm Bull 67, 736(3)(table4)* & he Journal of Organic Chemistry, 78, 7576(table 4)	27	Au(mesh)_Layers_Pd(0)	Piranha_2	4_Buchwald-Hartwig_HPLC	Buchwald-Hartwig_HPLC_1	Au(mesh)_Layers_Piranha_2_Pd(0)	Au(mesh)_Layers_Piranha_2_Pd(0)_Buchwald-Hartwig_HPLC_1	96	t	Au(mesh)	Layers	Piranha	2	Pd(0)	4	Buchwald-Hartwig	HPLC	1	Yld(%)4	86.8889	86.8889	8815	2.8416	3.8016	3.0848	4.6144	0.9744	2.96736	0.82496	2.12736	3.40992	4.56192	3.70176	5.53728	1.16928	3.56083	0.989952	2.55283	7.616	0.62	0.62	5	41	73	137	199	14	12	0.32
Chem Pharm Bull 67, 736(3)(table4)* & he Journal of Organic Chemistry, 78, 7576(table 4)	28	Au(mesh)_Layers_Pd(0)	Piranha_2	5_Buchwald-Hartwig_HPLC	Buchwald-Hartwig_HPLC_1	Au(mesh)_Layers_Piranha_2_Pd(0)	Au(mesh)_Layers_Piranha_2_Pd(0)_Buchwald-Hartwig_HPLC_1	96	v	Au(mesh)	Layers	Piranha	2	Pd(0)	5	Buchwald-Hartwig	HPLC	1	Yld(%)5	84.0278	84.0278	8815	2.8416	3.8016	3.0848	4.6144	0.9744	2.96736	0.82496	2.12736	3.40992	4.56192	3.70176	5.53728	1.16928	3.56083	0.989952	2.55283	7.616	0.62	0.62	5	41	73	131	307	14	12	0.32
Chem Pharm Bull 67, 736(3)(table4)* & he Journal of Organic Chemistry, 78, 7576(table 4)	29	Au(mesh)_Layers_Pd(0)	Piranha_2	6_Buchwald-Hartwig_HPLC	Buchwald-Hartwig_HPLC_1	Au(mesh)_Layers_Piranha_2_Pd(0)	Au(mesh)_Layers_Piranha_2_Pd(0)_Buchwald-Hartwig_HPLC_1	96	t	Au(mesh)	Layers	Piranha	2	Pd(0)	6	Buchwald-Hartwig	HPLC	1	Yld(%)6	84.5143	84.5143	8815	2.8416	3.8016	3.0848	4.6144	0.9744	2.96736	0.82496	2.12736	3.40992	4.56192	3.70176	5.53728	1.16928	3.56083	0.989952	2.55283	7.616	0.62	0.62	5	41	73	126	290	14	12	0.32
Chem Pharm Bull 67, 736(3)(table4)* & he Journal of Organic Chemistry, 78, 7576(table 4)	30	Au(mesh)_Layers_Pd(0)	Piranha_2	8_Buchwald-Hartwig_HPLC	Buchwald-Hartwig_HPLC_1	Au(mesh)_Layers_Piranha_2_Pd(0)	Au(mesh)_Layers_Piranha_2_Pd(0)_Buchwald-Hartwig_HPLC_1	96	t	Au(mesh)	Layers	Piranha	2	Pd(0)	8	Buchwald-Hartwig	HPLC	1	Yld(%)8	86.5758	86.5758	8815	2.8416	3.8016	3.0848	4.6144	0.9744	2.96736	0.82496	2.12736	3.40992	4.56192	3.70176	5.53728	1.16928	3.56083	0.989952	2.55283	7.616	0.62	0.62	5	41	73	55	317	14	12	0.32
Chem Pharm Bull 67, 736(3)(table4)* & he Journal of Organic Chemistry, 78, 7576(table 4)	31	Au(mesh)_Layers_Pd(0)	Piranha_2	10_Buchwald-Hartwig_HPLC	Buchwald-Hartwig_HPLC_1	Au(mesh)_Layers_Piranha_2_Pd(0)	Au(mesh)_Layers_Piranha_2_Pd(0)_Buchwald-Hartwig_HPLC_1	96	t	Au(mesh)	Layers	Piranha	2	Pd(0)	10	Buchwald-Hartwig	HPLC	1	Yld(%)10	86.4545	86.4545	8815	2.8416	3.8016	3.0848	4.6144	0.9744	2.96736	0.82496	2.12736	3.40992	4.56192	3.70176	5.53728	1.16928	3.56083	0.989952	2.55283	7.616	0.62	0.62	5	41	73	70	146	14	12	0.32
Chem Pharm Bull 67, 736(4)(table4)* & he Journal of Organic Chemistry, 78, 7576(table 4)	32	Au(mesh)_Layers_Pd(0)	Piranha_2	6_Buchwald-Hartwig_HPLC	Buchwald-Hartwig_HPLC_1	Au(mesh)_Layers_Piranha_2_Pd(0)	Au(mesh)_Layers_Piranha_2_Pd(0)_Buchwald-Hartwig_HPLC_1	96	v	Au(mesh)	Layers	Piranha	2	Pd(0)	6	Buchwald-Hartwig	HPLC	1	Yld(%)6	84.5143	84.5143	8815	2.8416	3.8016	3.0848	4.6144	0.9744	2.96736	0.82496	2.12736	3.40992	4.56192	3.70176	5.53728	1.16928	3.56083	0.989952	2.55283	7.616	0.62	0.62	5	41	73	126	290	14	12	0.32
Chem Pharm Bull 67, 736(4)(table4)* & he Journal of Organic Chemistry, 78, 7576(table 4)	33	Au(mesh)_Layers_Pd(0)	Piranha_2	7_Buchwald-Hartwig_HPLC	Buchwald-Hartwig_HPLC_1	Au(mesh)_Layers_Piranha_2_Pd(0)	Au(mesh)_Layers_Piranha_2_Pd(0)_Buchwald-Hartwig_HPLC_1	96	t	Au(mesh)	Layers	Piranha	2	Pd(0)	7	Buchwald-Hartwig	HPLC	1	Yld(%)7	87.1212	87.1212	8815	2.8416	3.8016	3.0848	4.6144	0.9744	2.96736	0.82496	2.12736	3.40992	4.56192	3.70176	5.53728	1.16928	3.56083	0.989952	2.55283	7.616	0.62	0.62	5	41	73	97	279	14	12	0.32
Chem Pharm Bull 67, 736(4)(table4)* & he Journal of Organic Chemistry, 78, 7576(table 4)	34	Au(mesh)_Layers_Pd(0)	Piranha_2	9_Buchwald-Hartwig_HPLC	Buchwald-Hartwig_HPLC_1	Au(mesh)_Layers_Piranha_2_Pd(0)	Au(mesh)_Layers_Piranha_2_Pd(0)_Buchwald-Hartwig_HPLC_1	96	t	Au(mesh)	Layers	Piranha	2	Pd(0)	9	Buchwald-Hartwig	HPLC	1	Yld(%)9	86.4545	86.4545	8815	2.8416	3.8016	3.0848	4.6144	0.9744	2.96736	0.82496	2.12736	3.40992	4.56192	3.70176	5.53728	1.16928	3.56083	0.989952	2.55283	7.616	0.62	0.62	5	41	73	93	333	14	12	0.32
Chem Pharm Bull 67, 736(4)(table4)* & he Journal of Organic Chemistry, 78, 7576(table 4)	35	Au(mesh)_Layers_Pd(0)	Piranha_2	10_Buchwald-Hartwig_HPLC	Buchwald-Hartwig_HPLC_1	Au(mesh)_Layers_Piranha_2_Pd(0)	Au(mesh)_Layers_Piranha_2_Pd(0)_Buchwald-Hartwig_HPLC_1	96	t	Au(mesh)	Layers	Piranha	2	Pd(0)	10	Buchwald-Hartwig	HPLC	1	Yld(%)10	86.4545	86.4545	8815	2.8416	3.8016	3.0848	4.6144	0.9744	2.96736	0.82496	2.12736	3.40992	4.56192	3.70176	5.53728	1.16928	3.56083	0.989952	2.55283	7.616	0.62	0.62	5	41	73	70	146	14	12	0.32
Chem Pharm Bull 67, 738(1)(table6)	36	Au(mesh)_Layers_Pd(0)	Piranha_2	1_Buchwald-Hartwig_NA	Buchwald-Hartwig_NA_1	Au(mesh)_Layers_Piranha_2_Pd(0)	Au(mesh)_Layers_Piranha_2_Pd(0)_Buchwald-Hartwig_NA_1	96	v	Au(mesh)	Layers	Piranha	2	Pd(0)	1	Buchwald-Hartwig	NA	1	Yld(%)1	87.8182	87.8182	16985	2.7168	3.8304	2.9248	5.0496	0.92032	2.64704	0.79808	1.99104	3.26016	4.59648	3.50976	6.05952	1.10438	3.17645	0.957696	2.38925	10.472	0.62	0.62	5	79	79	170	415	14	12	0.44
Advanced Synthesis & Catalysis 354, 1062 (13)(table1)	37	Au(mesh)_Layers_Pd(0)	Piranha_1	4_Buchwald-Hartwig_NA	Buchwald-Hartwig_NA_1	Au(mesh)_Layers_Piranha_1_Pd(0)	Au(mesh)_Layers_Piranha_1_Pd(0)_Buchwald-Hartwig_NA_1	95	t	Au(mesh)	Layers	Piranha	1	Pd(0)	4	Buchwald-Hartwig	NA	1	Yld(%)4	86.8889	86.8889	16985	2.8416	3.8016	3.0848	4.6144	0.9744	2.96736	0.82496	2.12736	3.40992	4.56192	3.70176	5.53728	1.16928	3.56083	0.989952	2.55283	16.66	0.62	0.62	3	79	79	170	415	14	12	0.7
Chem Pharm Bull 67, 737(3)(table4)	38	Au(mesh)_Layers_Pd(0)	Piranha_1	4_Buchwald-Hartwig_HPLC	Buchwald-Hartwig_HPLC_1	Au(mesh)_Layers_Piranha_1_Pd(0)	Au(mesh)_Layers_Piranha_1_Pd(0)_Buchwald-Hartwig_HPLC_1	95	t	Au(mesh)	Layers	Piranha	1	Pd(0)	4	Buchwald-Hartwig	HPLC	1	Yld(%)4	86.8889	86.8889	16985	2.8416	3.8016	3.0848	4.6144	0.9744	2.96736	0.82496	2.12736	3.40992	4.56192	3.70176	5.53728	1.16928	3.56083	0.989952	2.55283	7.616	0.62	0.62	5	79	79	167	295	14	12	0.32
Chem Pharm Bull 67, 737(3)(table4)	39	Au(mesh)_Layers_Pd(0)	Piranha_1	7_Buchwald-Hartwig_HPLC	Buchwald-Hartwig_HPLC_1	Au(mesh)_Layers_Piranha_1_Pd(0)	Au(mesh)_Layers_Piranha_1_Pd(0)_Buchwald-Hartwig_HPLC_1	95	t	Au(mesh)	Layers	Piranha	1	Pd(0)	7	Buchwald-Hartwig	HPLC	1	Yld(%)7	87.1212	87.1212	16985	2.8416	3.8016	3.0848	4.6144	0.9744	2.96736	0.82496	2.12736	3.40992	4.56192	3.70176	5.53728	1.16928	3.56083	0.989952	2.55283	7.616	0.62	0.62	5	79	79	200	388	14	12	0.32
Chem Pharm Bull 67, 737(3)(table4)	40	Au(mesh)_Layers_Pd(0)	Piranha_1	10_Buchwald-Hartwig_HPLC	Buchwald-Hartwig_HPLC_1	Au(mesh)_Layers_Piranha_1_Pd(0)	Au(mesh)_Layers_Piranha_1_Pd(0)_Buchwald-Hartwig_HPLC_1	95	v	Au(mesh)	Layers	Piranha	1	Pd(0)	10	Buchwald-Hartwig	HPLC	1	Yld(%)10	86.4545	86.4545	10750	2.8416	3.8016	3.0848	4.6144	0.9744	2.96736	0.82496	2.12736	3.40992	4.56192	3.70176	5.53728	1.16928	3.56083	0.989952	2.55283	7.616	0.62	0.62	5	50	86	255	385	14	12	0.32
Chem Pharm Bull 67, 736(3)(table4)* & he Journal of Organic Chemistry, 78, 7576(table 4)	41	Au(mesh)_Layers_Pd(0)	Piranha_2	7_Buchwald-Hartwig_HPLC	Buchwald-Hartwig_HPLC_1	Au(mesh)_Layers_Piranha_2_Pd(0)	Au(mesh)_Layers_Piranha_2_Pd(0)_Buchwald-Hartwig_HPLC_1	95	t	Au(mesh)	Layers	Piranha	2	Pd(0)	7	Buchwald-Hartwig	HPLC	1	Yld(%)7	87.1212	87.1212	8815	2.8416	3.8016	3.0848	4.6144	0.9744	2.96736	0.82496	2.12736	3.40992	4.56192	3.70176	5.53728	1.16928	3.56083	0.989952	2.55283	7.616	0.62	0.62	5	41	73	97	279	14	12	0.32
Chem Pharm Bull 67, 736(3)(table4)* & he Journal of Organic Chemistry, 78, 7576(table 4)	42	Au(mesh)_Layers_Pd(0)	Piranha_2	9_Buchwald-Hartwig_HPLC	Buchwald-Hartwig_HPLC_1	Au(mesh)_Layers_Piranha_2_Pd(0)	Au(mesh)_Layers_Piranha_2_Pd(0)_Buchwald-Hartwig_HPLC_1	95	t	Au(mesh)	Layers	Piranha	2	Pd(0)	9	Buchwald-Hartwig	HPLC	1	Yld(%)9	86.4545	86.4545	8815	2.8416	3.8016	3.0848	4.6144	0.9744	2.96736	0.82496	2.12736	3.40992	4.56192	3.70176	5.53728	1.16928	3.56083	0.989952	2.55283	7.616	0.62	0.62	5	41	73	93	333	14	12	0.32
Chem Pharm Bull 67, 737(2)(table4)	43	Au(mesh)_Layers_Pd(0)	Piranha_1	4_Buchwald-Hartwig_HPLC	Buchwald-Hartwig_HPLC_1	Au(mesh)_Layers_Piranha_1_Pd(0)	Au(mesh)_Layers_Piranha_1_Pd(0)_Buchwald-Hartwig_HPLC_1	94	t	Au(mesh)	Layers	Piranha	1	Pd(0)	4	Buchwald-Hartwig	HPLC	1	Yld(%)4	86.8889	86.8889	16985	2.8416	3.8016	3.0848	4.6144	0.9744	2.96736	0.82496	2.12736	3.40992	4.56192	3.70176	5.53728	1.16928	3.56083	0.989952	2.55283	7.616	0.62	0.62	5	79	79	167	295	14	12	0.32
Chem Pharm Bull 67, 738(2)(table5)	44	Au(mesh)_Layers_Pd(0)	Piranha_1	1_Buchwald-Hartwig_HPLC	Buchwald-Hartwig_HPLC_1	Au(mesh)_Layers_Piranha_1_Pd(0)	Au(mesh)_Layers_Piranha_1_Pd(0)_Buchwald-Hartwig_HPLC_1	94	v	Au(mesh)	Layers	Piranha	1	Pd(0)	1	Buchwald-Hartwig	HPLC	1	Yld(%)1	87.8182	87.8182	8815	2.7168	3.8304	2.9248	5.0496	0.92032	2.64704	0.79808	1.99104	3.26016	4.59648	3.50976	6.05952	1.10438	3.17645	0.957696	2.38925	10.472	0.62	0.62	5	41	73	94	1082	14	12	0.44
Chem Pharm Bull 67, 738(2)(table5)	45	Au(mesh)_Layers_Pd(0)	Piranha_1	2_Buchwald-Hartwig_HPLC	Buchwald-Hartwig_HPLC_1	Au(mesh)_Layers_Piranha_1_Pd(0)	Au(mesh)_Layers_Piranha_1_Pd(0)_Buchwald-Hartwig_HPLC_1	94	t	Au(mesh)	Layers	Piranha	1	Pd(0)	2	Buchwald-Hartwig	HPLC	1	Yld(%)2	88.1944	88.1944	8815	2.7168	3.8304	2.9248	5.0496	0.92032	2.64704	0.79808	1.99104	3.26016	4.59648	3.50976	6.05952	1.10438	3.17645	0.957696	2.38925	10.472	0.62	0.62	5	41	73	155	563	14	12	0.44
Chem Pharm Bull 67, 738(2)(table5)	46	Au(mesh)_Layers_Pd(0)	Piranha_1	3_Buchwald-Hartwig_HPLC	Buchwald-Hartwig_HPLC_1	Au(mesh)_Layers_Piranha_1_Pd(0)	Au(mesh)_Layers_Piranha_1_Pd(0)_Buchwald-Hartwig_HPLC_1	94	t	Au(mesh)	Layers	Piranha	1	Pd(0)	3	Buchwald-Hartwig	HPLC	1	Yld(%)3	87.8333	87.8333	8815	2.7168	3.8304	2.9248	5.0496	0.92032	2.64704	0.79808	1.99104	3.26016	4.59648	3.50976	6.05952	1.10438	3.17645	0.957696	2.38925	10.472	0.62	0.62	5	41	73	36	86	14	12	0.44
Chem Pharm Bull 67, 738(2)(table5)	47	Au(mesh)_Layers_Pd(0)	Piranha_2	1_Buchwald-Hartwig_HPLC	Buchwald-Hartwig_HPLC_1	Au(mesh)_Layers_Piranha_2_Pd(0)	Au(mesh)_Layers_Piranha_2_Pd(0)_Buchwald-Hartwig_HPLC_1	94	t	Au(mesh)	Layers	Piranha	2	Pd(0)	1	Buchwald-Hartwig	HPLC	1	Yld(%)1	87.8182	87.8182	8815	2.7168	3.8304	2.9248	5.0496	0.92032	2.64704	0.79808	1.99104	3.26016	4.59648	3.50976	6.05952	1.10438	3.17645	0.957696	2.38925	10.472	0.62	0.62	5	41	73	278	532	14	12	0.44
Chem Pharm Bull 67, 738(2)(table5)	48	Au(mesh)_Layers_Pd(0)	Piranha_2	2_Buchwald-Hartwig_HPLC	Buchwald-Hartwig_HPLC_1	Au(mesh)_Layers_Piranha_2_Pd(0)	Au(mesh)_Layers_Piranha_2_Pd(0)_Buchwald-Hartwig_HPLC_1	94	v	Au(mesh)	Layers	Piranha	2	Pd(0)	2	Buchwald-Hartwig	HPLC	1	Yld(%)2	88.1944	88.1944	8815	2.7168	3.8304	2.9248	5.0496	0.92032	2.64704	0.79808	1.99104	3.26016	4.59648	3.50976	6.05952	1.10438	3.17645	0.957696	2.38925	10.472	0.62	0.62	5	41	73	63	183	14	12	0.44
Chem Pharm Bull 67, 738(7)(table6)	49	Au(mesh)_Layers_Pd(0)	Piranha_2	1_Buchwald-Hartwig_NA	Buchwald-Hartwig_NA_1	Au(mesh)_Layers_Piranha_2_Pd(0)	Au(mesh)_Layers_Piranha_2_Pd(0)_Buchwald-Hartwig_NA_1	94	t	Au(mesh)	Layers	Piranha	2	Pd(0)	1	Buchwald-Hartwig	NA	1	Yld(%)1	87.8182	87.8182	16985	3.392	5.1808	3.6352	6.7008	0.78752	1.9376	0.79296	1.9648	4.0704	6.21696	4.36224	8.04096	0.945024	2.32512	0.951552	2.35776	10.472	0.62	0.62	5	79	79	170	415	14	12	0.44
Chem Pharm Bull 67, 736(table3) & Advanced Synthesis & Catalysis 354, 1062 (14)(table1)	50	Au(mesh)_Layers_Pd(0)	Piranha_1	1_Buchwald-Hartwig_HPLC	Buchwald-Hartwig_HPLC_1	Au(mesh)_Layers_Piranha_1_Pd(0)	Au(mesh)_Layers_Piranha_1_Pd(0)_Buchwald-Hartwig_HPLC_1	93	t	Au(mesh)	Layers	Piranha	1	Pd(0)	1	Buchwald-Hartwig	HPLC	1	Yld(%)1	87.8182	87.8182	14620	2.8416	3.8016	3.0848	4.6144	0.9744	2.96736	0.82496	2.12736	3.40992	4.56192	3.70176	5.53728	1.16928	3.56083	0.989952	2.55283	16.66	0.62	0.62	5	68	90	94	1082	14	12	0.7
Chem Pharm Bull 67, 736(table3) & Advanced Synthesis & Catalysis 354, 1062 (14)(table1)	51	Au(mesh)_Layers_Pd(0)	Piranha_1	2_Buchwald-Hartwig_HPLC	Buchwald-Hartwig_HPLC_1	Au(mesh)_Layers_Piranha_1_Pd(0)	Au(mesh)_Layers_Piranha_1_Pd(0)_Buchwald-Hartwig_HPLC_1	93	t	Au(mesh)	Layers	Piranha	1	Pd(0)	2	Buchwald-Hartwig	HPLC	1	Yld(%)2	88.1944	88.1944	16985	2.8416	3.8016	3.0848	4.6144	0.9744	2.96736	0.82496	2.12736	3.40992	4.56192	3.70176	5.53728	1.16928	3.56083	0.989952	2.55283	16.66	0.62	0.62	5	79	79	155	563	14	12	0.7
Chem Pharm Bull 67, 736(table3) & Advanced Synthesis & Catalysis 354, 1062 (14)(table1)	52	Au(mesh)_Layers_Pd(0)	Piranha_1	4_Buchwald-Hartwig_HPLC	Buchwald-Hartwig_HPLC_1	Au(mesh)_Layers_Piranha_1_Pd(0)	Au(mesh)_Layers_Piranha_1_Pd(0)_Buchwald-Hartwig_HPLC_1	93	v	Au(mesh)	Layers	Piranha	1	Pd(0)	4	Buchwald-Hartwig	HPLC	1	Yld(%)4	86.8889	86.8889	16985	2.8416	3.8016	3.0848	4.6144	0.9744	2.96736	0.82496	2.12736	3.40992	4.56192	3.70176	5.53728	1.16928	3.56083	0.989952	2.55283	16.66	0.62	0.62	5	79	79	167	295	14	12	0.7
Chem Pharm Bull 67, 736(table3)* & he Journal of Organic Chemistry, 78, 7576(table 2)	53	Au(mesh)_Layers_Pd(0)	Piranha_2	1_Buchwald-Hartwig_HPLC	Buchwald-Hartwig_HPLC_1	Au(mesh)_Layers_Piranha_2_Pd(0)	Au(mesh)_Layers_Piranha_2_Pd(0)_Buchwald-Hartwig_HPLC_1	93	t	Au(mesh)	Layers	Piranha	2	Pd(0)	1	Buchwald-Hartwig	HPLC	1	Yld(%)1	87.8182	87.8182	8815	2.8416	3.8016	3.0848	4.6144	0.9744	2.96736	0.82496	2.12736	3.40992	4.56192	3.70176	5.53728	1.16928	3.56083	0.989952	2.55283	7.616	0.62	0.62	5	41	73	278	532	14	12	0.32
Chem Pharm Bull 67, 736(table3)* & he Journal of Organic Chemistry, 78, 7576(table 2)	54	Au(mesh)_Layers_Pd(0)	Piranha_2	3_Buchwald-Hartwig_HPLC	Buchwald-Hartwig_HPLC_1	Au(mesh)_Layers_Piranha_2_Pd(0)	Au(mesh)_Layers_Piranha_2_Pd(0)_Buchwald-Hartwig_HPLC_1	93	t	Au(mesh)	Layers	Piranha	2	Pd(0)	3	Buchwald-Hartwig	HPLC	1	Yld(%)3	87.8333	87.8333	8922.5	2.8416	3.8016	3.0848	4.6144	0.9744	2.96736	0.82496	2.12736	3.40992	4.56192	3.70176	5.53728	1.16928	3.56083	0.989952	2.55283	7.616	0.62	0.62	5	41.5	80.5	93	149	14	12	0.32
Chem Pharm Bull 67, 736(table3)* & he Journal of Organic Chemistry, 78, 7576(table 2)	55	Au(mesh)_Layers_Pd(0)	Piranha_2	6_Buchwald-Hartwig_HPLC	Buchwald-Hartwig_HPLC_1	Au(mesh)_Layers_Piranha_2_Pd(0)	Au(mesh)_Layers_Piranha_2_Pd(0)_Buchwald-Hartwig_HPLC_1	93	t	Au(mesh)	Layers	Piranha	2	Pd(0)	6	Buchwald-Hartwig	HPLC	1	Yld(%)6	84.5143	84.5143	8922.5	2.8416	3.8016	3.0848	4.6144	0.9744	2.96736	0.82496	2.12736	3.40992	4.56192	3.70176	5.53728	1.16928	3.56083	0.989952	2.55283	7.616	0.62	0.62	5	41.5	80.5	126	290	14	12	0.32
Chem Pharm Bull 67, 736(table3)* & he Journal of Organic Chemistry, 78, 7576(table 2)	56	Au(mesh)_Layers_Pd(0)	Piranha_2	10_Buchwald-Hartwig_HPLC	Buchwald-Hartwig_HPLC_1	Au(mesh)_Layers_Piranha_2_Pd(0)	Au(mesh)_Layers_Piranha_2_Pd(0)_Buchwald-Hartwig_HPLC_1	93	v	Au(mesh)	Layers	Piranha	2	Pd(0)	10	Buchwald-Hartwig	HPLC	1	Yld(%)10	86.4545	86.4545	8815	2.8416	3.8016	3.0848	4.6144	0.9744	2.96736	0.82496	2.12736	3.40992	4.56192	3.70176	5.53728	1.16928	3.56083	0.989952	2.55283	7.616	0.62	0.62	5	41	73	70	146	14	12	0.32
Chem Pharm Bull 67, 737(2)(table4)	57	Au(mesh)_Layers_Pd(0)	Piranha_1	1_Buchwald-Hartwig_HPLC	Buchwald-Hartwig_HPLC_1	Au(mesh)_Layers_Piranha_1_Pd(0)	Au(mesh)_Layers_Piranha_1_Pd(0)_Buchwald-Hartwig_HPLC_1	93	t	Au(mesh)	Layers	Piranha	1	Pd(0)	1	Buchwald-Hartwig	HPLC	1	Yld(%)1	87.8182	87.8182	14620	2.8416	3.8016	3.0848	4.6144	0.9744	2.96736	0.82496	2.12736	3.40992	4.56192	3.70176	5.53728	1.16928	3.56083	0.989952	2.55283	7.616	0.62	0.62	5	68	90	94	1082	14	12	0.32
Chem Pharm Bull 67, 737(2)(table4)	58	Au(mesh)_Layers_Pd(0)	Piranha_1	6_Buchwald-Hartwig_HPLC	Buchwald-Hartwig_HPLC_1	Au(mesh)_Layers_Piranha_1_Pd(0)	Au(mesh)_Layers_Piranha_1_Pd(0)_Buchwald-Hartwig_HPLC_1	93	t	Au(mesh)	Layers	Piranha	1	Pd(0)	6	Buchwald-Hartwig	HPLC	1	Yld(%)6	84.5143	84.5143	16985	2.8416	3.8016	3.0848	4.6144	0.9744	2.96736	0.82496	2.12736	3.40992	4.56192	3.70176	5.53728	1.16928	3.56083	0.989952	2.55283	7.616	0.62	0.62	5	79	79	267	571	14	12	0.32
Chem Pharm Bull 67, 737(5)(table4)	59	Au(mesh)_Layers_Pd(0)	Piranha_1	1_Buchwald-Hartwig_HPLC	Buchwald-Hartwig_HPLC_1	Au(mesh)_Layers_Piranha_1_Pd(0)	Au(mesh)_Layers_Piranha_1_Pd(0)_Buchwald-Hartwig_HPLC_1	93	t	Au(mesh)	Layers	Piranha	1	Pd(0)	1	Buchwald-Hartwig	HPLC	1	Yld(%)1	87.8182	87.8182	14620	2.8416	3.8016	3.0848	4.6144	0.9744	2.96736	0.82496	2.12736	3.40992	4.56192	3.70176	5.53728	1.16928	3.56083	0.989952	2.55283	7.616	0.62	0.62	5	68	90	94	1082	14	12	0.32
Chem Pharm Bull 67, 737(5)(table4)	60	Au(mesh)_Layers_Pd(0)	Piranha_1	4_Buchwald-Hartwig_HPLC	Buchwald-Hartwig_HPLC_1	Au(mesh)_Layers_Piranha_1_Pd(0)	Au(mesh)_Layers_Piranha_1_Pd(0)_Buchwald-Hartwig_HPLC_1	93	v	Au(mesh)	Layers	Piranha	1	Pd(0)	4	Buchwald-Hartwig	HPLC	1	Yld(%)4	86.8889	86.8889	16985	2.8416	3.8016	3.0848	4.6144	0.9744	2.96736	0.82496	2.12736	3.40992	4.56192	3.70176	5.53728	1.16928	3.56083	0.989952	2.55283	7.616	0.62	0.62	5	79	79	167	295	14	12	0.32
Chem Pharm Bull 67, 736(5)(table4)* & he Journal of Organic Chemistry, 78, 7576(table 4)	61	Au(mesh)_Layers_Pd(0)	Piranha_2	1_Buchwald-Hartwig_HPLC	Buchwald-Hartwig_HPLC_1	Au(mesh)_Layers_Piranha_2_Pd(0)	Au(mesh)_Layers_Piranha_2_Pd(0)_Buchwald-Hartwig_HPLC_1	93	t	Au(mesh)	Layers	Piranha	2	Pd(0)	1	Buchwald-Hartwig	HPLC	1	Yld(%)1	87.8182	87.8182	8815	2.8416	3.8016	3.0848	4.6144	0.9744	2.96736	0.82496	2.12736	3.40992	4.56192	3.70176	5.53728	1.16928	3.56083	0.989952	2.55283	7.616	0.62	0.62	5	41	73	278	532	14	12	0.32
Chem Pharm Bull 67, 736(5)(table4)* & he Journal of Organic Chemistry, 78, 7576(table 4)	62	Au(mesh)_Layers_Pd(0)	Piranha_2	2_Buchwald-Hartwig_HPLC	Buchwald-Hartwig_HPLC_1	Au(mesh)_Layers_Piranha_2_Pd(0)	Au(mesh)_Layers_Piranha_2_Pd(0)_Buchwald-Hartwig_HPLC_1	93	t	Au(mesh)	Layers	Piranha	2	Pd(0)	2	Buchwald-Hartwig	HPLC	1	Yld(%)2	88.1944	88.1944	8815	2.8416	3.8016	3.0848	4.6144	0.9744	2.96736	0.82496	2.12736	3.40992	4.56192	3.70176	5.53728	1.16928	3.56083	0.989952	2.55283	7.616	0.62	0.62	5	41	73	63	183	14	12	0.32
Chem Pharm Bull 67, 738(2)(table5)	63	Au(mesh)_Layers_Pd(0)	Piranha_1	5_Buchwald-Hartwig_HPLC	Buchwald-Hartwig_HPLC_1	Au(mesh)_Layers_Piranha_1_Pd(0)	Au(mesh)_Layers_Piranha_1_Pd(0)_Buchwald-Hartwig_HPLC_1	93	t	Au(mesh)	Layers	Piranha	1	Pd(0)	5	Buchwald-Hartwig	HPLC	1	Yld(%)5	84.0278	84.0278	8815	2.7168	3.8304	2.9248	5.0496	0.92032	2.64704	0.79808	1.99104	3.26016	4.59648	3.50976	6.05952	1.10438	3.17645	0.957696	2.38925	10.472	0.62	0.62	5	41	73	151	253	14	12	0.44
Chem Pharm Bull 67, 738(2)(table5)	64	Au(mesh)_Layers_Pd(0)	Piranha_1	6_Buchwald-Hartwig_HPLC	Buchwald-Hartwig_HPLC_1	Au(mesh)_Layers_Piranha_1_Pd(0)	Au(mesh)_Layers_Piranha_1_Pd(0)_Buchwald-Hartwig_HPLC_1	93	v	Au(mesh)	Layers	Piranha	1	Pd(0)	6	Buchwald-Hartwig	HPLC	1	Yld(%)6	84.5143	84.5143	8815	2.7168	3.8304	2.9248	5.0496	0.92032	2.64704	0.79808	1.99104	3.26016	4.59648	3.50976	6.05952	1.10438	3.17645	0.957696	2.38925	10.472	0.62	0.62	5	41	73	267	571	14	12	0.44
Chem Pharm Bull 67, 738(3)(table6)	65	Au(mesh)_Layers_Pd(0)	Piranha_2	1_Buchwald-Hartwig_NA	Buchwald-Hartwig_NA_1	Au(mesh)_Layers_Piranha_2_Pd(0)	Au(mesh)_Layers_Piranha_2_Pd(0)_Buchwald-Hartwig_NA_1	93	t	Au(mesh)	Layers	Piranha	2	Pd(0)	1	Buchwald-Hartwig	NA	1	Yld(%)1	87.8182	87.8182	16985	2.7168	3.8304	2.9248	5.0496	0.92032	2.64704	0.79808	1.99104	3.26016	4.59648	3.50976	6.05952	1.10438	3.17645	0.957696	2.38925	10.472	0.62	0.62	5	79	79	170	415	14	12	0.44
Chem Pharm Bull 67, 738(4)(table6)	66	Au(mesh)_Layers_Pd(0)	Piranha_2	1_Buchwald-Hartwig_NA	Buchwald-Hartwig_NA_1	Au(mesh)_Layers_Piranha_2_Pd(0)	Au(mesh)_Layers_Piranha_2_Pd(0)_Buchwald-Hartwig_NA_1	93	t	Au(mesh)	Layers	Piranha	2	Pd(0)	1	Buchwald-Hartwig	NA	1	Yld(%)1	87.8182	87.8182	16985	3.392	5.1808	3.6352	6.7008	0.78752	1.9376	0.79296	1.9648	4.0704	6.21696	4.36224	8.04096	0.945024	2.32512	0.951552	2.35776	10.472	0.62	0.62	5	79	79	170	415	14	12	0.44
Chem Pharm Bull 67, 736(table3) & Advanced Synthesis & Catalysis 354, 1062 (14)(table1)	67	Au(mesh)_Layers_Pd(0)	Piranha_1	3_Buchwald-Hartwig_HPLC	Buchwald-Hartwig_HPLC_1	Au(mesh)_Layers_Piranha_1_Pd(0)	Au(mesh)_Layers_Piranha_1_Pd(0)_Buchwald-Hartwig_HPLC_1	92	t	Au(mesh)	Layers	Piranha	1	Pd(0)	3	Buchwald-Hartwig	HPLC	1	Yld(%)3	87.8333	87.8333	16985	2.8416	3.8016	3.0848	4.6144	0.9744	2.96736	0.82496	2.12736	3.40992	4.56192	3.70176	5.53728	1.16928	3.56083	0.989952	2.55283	16.66	0.62	0.62	5	79	79	36	86	14	12	0.7
Chem Pharm Bull 67, 736(table3) & Advanced Synthesis & Catalysis 354, 1062 (14)(table1)	68	Au(mesh)_Layers_Pd(0)	Piranha_1	5_Buchwald-Hartwig_HPLC	Buchwald-Hartwig_HPLC_1	Au(mesh)_Layers_Piranha_1_Pd(0)	Au(mesh)_Layers_Piranha_1_Pd(0)_Buchwald-Hartwig_HPLC_1	92	v	Au(mesh)	Layers	Piranha	1	Pd(0)	5	Buchwald-Hartwig	HPLC	1	Yld(%)5	84.0278	84.0278	16985	2.8416	3.8016	3.0848	4.6144	0.9744	2.96736	0.82496	2.12736	3.40992	4.56192	3.70176	5.53728	1.16928	3.56083	0.989952	2.55283	16.66	0.62	0.62	5	79	79	151	253	14	12	0.7
Chem Pharm Bull 67, 736(table3) & Advanced Synthesis & Catalysis 354, 1062 (14)(table1)	69	Au(mesh)_Layers_Pd(0)	Piranha_1	6_Buchwald-Hartwig_HPLC	Buchwald-Hartwig_HPLC_1	Au(mesh)_Layers_Piranha_1_Pd(0)	Au(mesh)_Layers_Piranha_1_Pd(0)_Buchwald-Hartwig_HPLC_1	92	t	Au(mesh)	Layers	Piranha	1	Pd(0)	6	Buchwald-Hartwig	HPLC	1	Yld(%)6	84.5143	84.5143	16985	2.8416	3.8016	3.0848	4.6144	0.9744	2.96736	0.82496	2.12736	3.40992	4.56192	3.70176	5.53728	1.16928	3.56083	0.989952	2.55283	16.66	0.62	0.62	5	79	79	267	571	14	12	0.7
Chem Pharm Bull 67, 736(table3) & Advanced Synthesis & Catalysis 354, 1062 (14)(table1)	70	Au(mesh)_Layers_Pd(0)	Piranha_1	7_Buchwald-Hartwig_HPLC	Buchwald-Hartwig_HPLC_1	Au(mesh)_Layers_Piranha_1_Pd(0)	Au(mesh)_Layers_Piranha_1_Pd(0)_Buchwald-Hartwig_HPLC_1	92	t	Au(mesh)	Layers	Piranha	1	Pd(0)	7	Buchwald-Hartwig	HPLC	1	Yld(%)7	87.1212	87.1212	16985	2.8416	3.8016	3.0848	4.6144	0.9744	2.96736	0.82496	2.12736	3.40992	4.56192	3.70176	5.53728	1.16928	3.56083	0.989952	2.55283	16.66	0.62	0.62	5	79	79	200	388	14	12	0.7
Chem Pharm Bull 67, 736(table3) & Advanced Synthesis & Catalysis 354, 1062 (14)(table1)	71	Au(mesh)_Layers_Pd(0)	Piranha_1	8_Buchwald-Hartwig_HPLC	Buchwald-Hartwig_HPLC_1	Au(mesh)_Layers_Piranha_1_Pd(0)	Au(mesh)_Layers_Piranha_1_Pd(0)_Buchwald-Hartwig_HPLC_1	92	t	Au(mesh)	Layers	Piranha	1	Pd(0)	8	Buchwald-Hartwig	HPLC	1	Yld(%)8	86.5758	86.5758	16985	2.8416	3.8016	3.0848	4.6144	0.9744	2.96736	0.82496	2.12736	3.40992	4.56192	3.70176	5.53728	1.16928	3.56083	0.989952	2.55283	16.66	0.62	0.62	5	79	79	158	252	14	12	0.7
Chem Pharm Bull 67, 736(table3)* & he Journal of Organic Chemistry, 78, 7576(table 2)	72	Au(mesh)_Layers_Pd(0)	Piranha_2	2_Buchwald-Hartwig_HPLC	Buchwald-Hartwig_HPLC_1	Au(mesh)_Layers_Piranha_2_Pd(0)	Au(mesh)_Layers_Piranha_2_Pd(0)_Buchwald-Hartwig_HPLC_1	92	v	Au(mesh)	Layers	Piranha	2	Pd(0)	2	Buchwald-Hartwig	HPLC	1	Yld(%)2	88.1944	88.1944	8922.5	2.8416	3.8016	3.0848	4.6144	0.9744	2.96736	0.82496	2.12736	3.40992	4.56192	3.70176	5.53728	1.16928	3.56083	0.989952	2.55283	7.616	0.62	0.62	5	41.5	80.5	63	183	14	12	0.32
Chem Pharm Bull 67, 736(table3)* & he Journal of Organic Chemistry, 78, 7576(table 2)	73	Au(mesh)_Layers_Pd(0)	Piranha_2	4_Buchwald-Hartwig_HPLC	Buchwald-Hartwig_HPLC_1	Au(mesh)_Layers_Piranha_2_Pd(0)	Au(mesh)_Layers_Piranha_2_Pd(0)_Buchwald-Hartwig_HPLC_1	92	t	Au(mesh)	Layers	Piranha	2	Pd(0)	4	Buchwald-Hartwig	HPLC	1	Yld(%)4	86.8889	86.8889	8922.5	2.8416	3.8016	3.0848	4.6144	0.9744	2.96736	0.82496	2.12736	3.40992	4.56192	3.70176	5.53728	1.16928	3.56083	0.989952	2.55283	7.616	0.62	0.62	5	41.5	80.5	137	199	14	12	0.32
Chem Pharm Bull 67, 736(table3)* & he Journal of Organic Chemistry, 78, 7576(table 2)	74	Au(mesh)_Layers_Pd(0)	Piranha_2	7_Buchwald-Hartwig_HPLC	Buchwald-Hartwig_HPLC_1	Au(mesh)_Layers_Piranha_2_Pd(0)	Au(mesh)_Layers_Piranha_2_Pd(0)_Buchwald-Hartwig_HPLC_1	92	t	Au(mesh)	Layers	Piranha	2	Pd(0)	7	Buchwald-Hartwig	HPLC	1	Yld(%)7	87.1212	87.1212	8922.5	2.8416	3.8016	3.0848	4.6144	0.9744	2.96736	0.82496	2.12736	3.40992	4.56192	3.70176	5.53728	1.16928	3.56083	0.989952	2.55283	7.616	0.62	0.62	5	41.5	80.5	97	279	14	12	0.32
Chem Pharm Bull 67, 737(2)(table4)	75	Au(mesh)_Layers_Pd(0)	Piranha_1	2_Buchwald-Hartwig_HPLC	Buchwald-Hartwig_HPLC_1	Au(mesh)_Layers_Piranha_1_Pd(0)	Au(mesh)_Layers_Piranha_1_Pd(0)_Buchwald-Hartwig_HPLC_1	92	t	Au(mesh)	Layers	Piranha	1	Pd(0)	2	Buchwald-Hartwig	HPLC	1	Yld(%)2	88.1944	88.1944	16985	2.8416	3.8016	3.0848	4.6144	0.9744	2.96736	0.82496	2.12736	3.40992	4.56192	3.70176	5.53728	1.16928	3.56083	0.989952	2.55283	7.616	0.62	0.62	5	79	79	155	563	14	12	0.32
Chem Pharm Bull 67, 737(2)(table4)	76	Au(mesh)_Layers_Pd(0)	Piranha_1	3_Buchwald-Hartwig_HPLC	Buchwald-Hartwig_HPLC_1	Au(mesh)_Layers_Piranha_1_Pd(0)	Au(mesh)_Layers_Piranha_1_Pd(0)_Buchwald-Hartwig_HPLC_1	92	v	Au(mesh)	Layers	Piranha	1	Pd(0)	3	Buchwald-Hartwig	HPLC	1	Yld(%)3	87.8333	87.8333	16985	2.8416	3.8016	3.0848	4.6144	0.9744	2.96736	0.82496	2.12736	3.40992	4.56192	3.70176	5.53728	1.16928	3.56083	0.989952	2.55283	7.616	0.62	0.62	5	79	79	36	86	14	12	0.32
Chem Pharm Bull 67, 737(2)(table4)	77	Au(mesh)_Layers_Pd(0)	Piranha_1	5_Buchwald-Hartwig_HPLC	Buchwald-Hartwig_HPLC_1	Au(mesh)_Layers_Piranha_1_Pd(0)	Au(mesh)_Layers_Piranha_1_Pd(0)_Buchwald-Hartwig_HPLC_1	92	t	Au(mesh)	Layers	Piranha	1	Pd(0)	5	Buchwald-Hartwig	HPLC	1	Yld(%)5	84.0278	84.0278	16985	2.8416	3.8016	3.0848	4.6144	0.9744	2.96736	0.82496	2.12736	3.40992	4.56192	3.70176	5.53728	1.16928	3.56083	0.989952	2.55283	7.616	0.62	0.62	5	79	79	151	253	14	12	0.32
Chem Pharm Bull 67, 737(2)(table4)	78	Au(mesh)_Layers_Pd(0)	Piranha_1	7_Buchwald-Hartwig_HPLC	Buchwald-Hartwig_HPLC_1	Au(mesh)_Layers_Piranha_1_Pd(0)	Au(mesh)_Layers_Piranha_1_Pd(0)_Buchwald-Hartwig_HPLC_1	92	t	Au(mesh)	Layers	Piranha	1	Pd(0)	7	Buchwald-Hartwig	HPLC	1	Yld(%)7	87.1212	87.1212	16985	2.8416	3.8016	3.0848	4.6144	0.9744	2.96736	0.82496	2.12736	3.40992	4.56192	3.70176	5.53728	1.16928	3.56083	0.989952	2.55283	7.616	0.62	0.62	5	79	79	200	388	14	12	0.32
Chem Pharm Bull 67, 737(2)(table4)	79	Au(mesh)_Layers_Pd(0)	Piranha_1	9_Buchwald-Hartwig_HPLC	Buchwald-Hartwig_HPLC_1	Au(mesh)_Layers_Piranha_1_Pd(0)	Au(mesh)_Layers_Piranha_1_Pd(0)_Buchwald-Hartwig_HPLC_1	92	t	Au(mesh)	Layers	Piranha	1	Pd(0)	9	Buchwald-Hartwig	HPLC	1	Yld(%)9	86.4545	86.4545	16985	2.8416	3.8016	3.0848	4.6144	0.9744	2.96736	0.82496	2.12736	3.40992	4.56192	3.70176	5.53728	1.16928	3.56083	0.989952	2.55283	7.616	0.62	0.62	5	79	79	254	424	14	12	0.32
Chem Pharm Bull 67, 737(2)(table4)	80	Au(mesh)_Layers_Pd(0)	Piranha_1	10_Buchwald-Hartwig_HPLC	Buchwald-Hartwig_HPLC_1	Au(mesh)_Layers_Piranha_1_Pd(0)	Au(mesh)_Layers_Piranha_1_Pd(0)_Buchwald-Hartwig_HPLC_1	92	v	Au(mesh)	Layers	Piranha	1	Pd(0)	10	Buchwald-Hartwig	HPLC	1	Yld(%)10	86.4545	86.4545	10750	2.8416	3.8016	3.0848	4.6144	0.9744	2.96736	0.82496	2.12736	3.40992	4.56192	3.70176	5.53728	1.16928	3.56083	0.989952	2.55283	7.616	0.62	0.62	5	50	86	255	385	14	12	0.32
Chem Pharm Bull 67, 737(5)(table4)	81	Au(mesh)_Layers_Pd(0)	Piranha_1	3_Buchwald-Hartwig_HPLC	Buchwald-Hartwig_HPLC_1	Au(mesh)_Layers_Piranha_1_Pd(0)	Au(mesh)_Layers_Piranha_1_Pd(0)_Buchwald-Hartwig_HPLC_1	92	t	Au(mesh)	Layers	Piranha	1	Pd(0)	3	Buchwald-Hartwig	HPLC	1	Yld(%)3	87.8333	87.8333	16985	2.8416	3.8016	3.0848	4.6144	0.9744	2.96736	0.82496	2.12736	3.40992	4.56192	3.70176	5.53728	1.16928	3.56083	0.989952	2.55283	7.616	0.62	0.62	5	79	79	36	86	14	12	0.32
Chem Pharm Bull 67, 737(5)(table4)	82	Au(mesh)_Layers_Pd(0)	Piranha_1	5_Buchwald-Hartwig_HPLC	Buchwald-Hartwig_HPLC_1	Au(mesh)_Layers_Piranha_1_Pd(0)	Au(mesh)_Layers_Piranha_1_Pd(0)_Buchwald-Hartwig_HPLC_1	92	t	Au(mesh)	Layers	Piranha	1	Pd(0)	5	Buchwald-Hartwig	HPLC	1	Yld(%)5	84.0278	84.0278	16985	2.8416	3.8016	3.0848	4.6144	0.9744	2.96736	0.82496	2.12736	3.40992	4.56192	3.70176	5.53728	1.16928	3.56083	0.989952	2.55283	7.616	0.62	0.62	5	79	79	151	253	14	12	0.32
Chem Pharm Bull 67, 737(5)(table4)	83	Au(mesh)_Layers_Pd(0)	Piranha_1	6_Buchwald-Hartwig_HPLC	Buchwald-Hartwig_HPLC_1	Au(mesh)_Layers_Piranha_1_Pd(0)	Au(mesh)_Layers_Piranha_1_Pd(0)_Buchwald-Hartwig_HPLC_1	92	t	Au(mesh)	Layers	Piranha	1	Pd(0)	6	Buchwald-Hartwig	HPLC	1	Yld(%)6	84.5143	84.5143	16985	2.8416	3.8016	3.0848	4.6144	0.9744	2.96736	0.82496	2.12736	3.40992	4.56192	3.70176	5.53728	1.16928	3.56083	0.989952	2.55283	7.616	0.62	0.62	5	79	79	267	571	14	12	0.32
Chem Pharm Bull 67, 737(5)(table4)	84	Au(mesh)_Layers_Pd(0)	Piranha_1	8_Buchwald-Hartwig_HPLC	Buchwald-Hartwig_HPLC_1	Au(mesh)_Layers_Piranha_1_Pd(0)	Au(mesh)_Layers_Piranha_1_Pd(0)_Buchwald-Hartwig_HPLC_1	92	v	Au(mesh)	Layers	Piranha	1	Pd(0)	8	Buchwald-Hartwig	HPLC	1	Yld(%)8	86.5758	86.5758	16985	2.8416	3.8016	3.0848	4.6144	0.9744	2.96736	0.82496	2.12736	3.40992	4.56192	3.70176	5.53728	1.16928	3.56083	0.989952	2.55283	7.616	0.62	0.62	5	79	79	158	252	14	12	0.32
Chem Pharm Bull 67, 737(5)(table4)	85	Au(mesh)_Layers_Pd(0)	Piranha_1	9_Buchwald-Hartwig_HPLC	Buchwald-Hartwig_HPLC_1	Au(mesh)_Layers_Piranha_1_Pd(0)	Au(mesh)_Layers_Piranha_1_Pd(0)_Buchwald-Hartwig_HPLC_1	92	t	Au(mesh)	Layers	Piranha	1	Pd(0)	9	Buchwald-Hartwig	HPLC	1	Yld(%)9	86.4545	86.4545	16985	2.8416	3.8016	3.0848	4.6144	0.9744	2.96736	0.82496	2.12736	3.40992	4.56192	3.70176	5.53728	1.16928	3.56083	0.989952	2.55283	7.616	0.62	0.62	5	79	79	254	424	14	12	0.32
Chem Pharm Bull 67, 737(7)(table4)	86	Au(mesh)_Layers_Pd(0)	Piranha_1	1_Buchwald-Hartwig_HPLC	Buchwald-Hartwig_HPLC_1	Au(mesh)_Layers_Piranha_1_Pd(0)	Au(mesh)_Layers_Piranha_1_Pd(0)_Buchwald-Hartwig_HPLC_1	92	t	Au(mesh)	Layers	Piranha	1	Pd(0)	1	Buchwald-Hartwig	HPLC	1	Yld(%)1	87.8182	87.8182	14620	2.8416	3.8016	3.0848	4.6144	0.9744	2.96736	0.82496	2.12736	3.40992	4.56192	3.70176	5.53728	1.16928	3.56083	0.989952	2.55283	7.616	0.62	0.62	5	68	90	94	1082	14	12	0.32
Chem Pharm Bull 67, 737(7)(table4)	87	Au(mesh)_Layers_Pd(0)	Piranha_1	2_Buchwald-Hartwig_HPLC	Buchwald-Hartwig_HPLC_1	Au(mesh)_Layers_Piranha_1_Pd(0)	Au(mesh)_Layers_Piranha_1_Pd(0)_Buchwald-Hartwig_HPLC_1	92	t	Au(mesh)	Layers	Piranha	1	Pd(0)	2	Buchwald-Hartwig	HPLC	1	Yld(%)2	88.1944	88.1944	16985	2.8416	3.8016	3.0848	4.6144	0.9744	2.96736	0.82496	2.12736	3.40992	4.56192	3.70176	5.53728	1.16928	3.56083	0.989952	2.55283	7.616	0.62	0.62	5	79	79	155	563	14	12	0.32
Chem Pharm Bull 67, 737(7)(table4)	88	Au(mesh)_Layers_Pd(0)	Piranha_1	3_Buchwald-Hartwig_HPLC	Buchwald-Hartwig_HPLC_1	Au(mesh)_Layers_Piranha_1_Pd(0)	Au(mesh)_Layers_Piranha_1_Pd(0)_Buchwald-Hartwig_HPLC_1	92	v	Au(mesh)	Layers	Piranha	1	Pd(0)	3	Buchwald-Hartwig	HPLC	1	Yld(%)3	87.8333	87.8333	16985	2.8416	3.8016	3.0848	4.6144	0.9744	2.96736	0.82496	2.12736	3.40992	4.56192	3.70176	5.53728	1.16928	3.56083	0.989952	2.55283	7.616	0.62	0.62	5	79	79	36	86	14	12	0.32
Chem Pharm Bull 67, 737(7)(table4)	89	Au(mesh)_Layers_Pd(0)	Piranha_1	4_Buchwald-Hartwig_HPLC	Buchwald-Hartwig_HPLC_1	Au(mesh)_Layers_Piranha_1_Pd(0)	Au(mesh)_Layers_Piranha_1_Pd(0)_Buchwald-Hartwig_HPLC_1	92	t	Au(mesh)	Layers	Piranha	1	Pd(0)	4	Buchwald-Hartwig	HPLC	1	Yld(%)4	86.8889	86.8889	16985	2.8416	3.8016	3.0848	4.6144	0.9744	2.96736	0.82496	2.12736	3.40992	4.56192	3.70176	5.53728	1.16928	3.56083	0.989952	2.55283	7.616	0.62	0.62	5	79	79	167	295	14	12	0.32
Chem Pharm Bull 67, 737(7)(table4)	90	Au(mesh)_Layers_Pd(0)	Piranha_1	7_Buchwald-Hartwig_HPLC	Buchwald-Hartwig_HPLC_1	Au(mesh)_Layers_Piranha_1_Pd(0)	Au(mesh)_Layers_Piranha_1_Pd(0)_Buchwald-Hartwig_HPLC_1	92	t	Au(mesh)	Layers	Piranha	1	Pd(0)	7	Buchwald-Hartwig	HPLC	1	Yld(%)7	87.1212	87.1212	16985	2.8416	3.8016	3.0848	4.6144	0.9744	2.96736	0.82496	2.12736	3.40992	4.56192	3.70176	5.53728	1.16928	3.56083	0.989952	2.55283	7.616	0.62	0.62	5	79	79	200	388	14	12	0.32
Chem Pharm Bull 67, 737(7)(table4)	91	Au(mesh)_Layers_Pd(0)	Piranha_1	8_Buchwald-Hartwig_HPLC	Buchwald-Hartwig_HPLC_1	Au(mesh)_Layers_Piranha_1_Pd(0)	Au(mesh)_Layers_Piranha_1_Pd(0)_Buchwald-Hartwig_HPLC_1	92	t	Au(mesh)	Layers	Piranha	1	Pd(0)	8	Buchwald-Hartwig	HPLC	1	Yld(%)8	86.5758	86.5758	16985	2.8416	3.8016	3.0848	4.6144	0.9744	2.96736	0.82496	2.12736	3.40992	4.56192	3.70176	5.53728	1.16928	3.56083	0.989952	2.55283	7.616	0.62	0.62	5	79	79	158	252	14	12	0.32
Chem Pharm Bull 67, 737(8)(table4)	92	Au(mesh)_Layers_Pd(0)	Piranha_1	1_Buchwald-Hartwig_HPLC	Buchwald-Hartwig_HPLC_1	Au(mesh)_Layers_Piranha_1_Pd(0)	Au(mesh)_Layers_Piranha_1_Pd(0)_Buchwald-Hartwig_HPLC_1	92	v	Au(mesh)	Layers	Piranha	1	Pd(0)	1	Buchwald-Hartwig	HPLC	1	Yld(%)1	87.8182	87.8182	14620	3.5168	5.1488	3.792	6.2656	0.83872	2.1984	0.81984	2.10048	4.22016	6.17856	4.5504	7.51872	1.00646	2.63808	0.983808	2.52058	7.616	0.62	0.62	5	68	90	94	1082	14	12	0.32
Chem Pharm Bull 67, 737(8)(table4)	93	Au(mesh)_Layers_Pd(0)	Piranha_1	2_Buchwald-Hartwig_HPLC	Buchwald-Hartwig_HPLC_1	Au(mesh)_Layers_Piranha_1_Pd(0)	Au(mesh)_Layers_Piranha_1_Pd(0)_Buchwald-Hartwig_HPLC_1	92	t	Au(mesh)	Layers	Piranha	1	Pd(0)	2	Buchwald-Hartwig	HPLC	1	Yld(%)2	88.1944	88.1944	16985	3.5168	5.1488	3.792	6.2656	0.83872	2.1984	0.81984	2.10048	4.22016	6.17856	4.5504	7.51872	1.00646	2.63808	0.983808	2.52058	7.616	0.62	0.62	5	79	79	155	563	14	12	0.32
Chem Pharm Bull 67, 737(8)(table4)	94	Au(mesh)_Layers_Pd(0)	Piranha_1	4_Buchwald-Hartwig_HPLC	Buchwald-Hartwig_HPLC_1	Au(mesh)_Layers_Piranha_1_Pd(0)	Au(mesh)_Layers_Piranha_1_Pd(0)_Buchwald-Hartwig_HPLC_1	92	t	Au(mesh)	Layers	Piranha	1	Pd(0)	4	Buchwald-Hartwig	HPLC	1	Yld(%)4	86.8889	86.8889	16985	3.5168	5.1488	3.792	6.2656	0.83872	2.1984	0.81984	2.10048	4.22016	6.17856	4.5504	7.51872	1.00646	2.63808	0.983808	2.52058	7.616	0.62	0.62	5	79	79	167	295	14	12	0.32
Chem Pharm Bull 67, 737(8)(table4)	95	Au(mesh)_Layers_Pd(0)	Piranha_1	6_Buchwald-Hartwig_HPLC	Buchwald-Hartwig_HPLC_1	Au(mesh)_Layers_Piranha_1_Pd(0)	Au(mesh)_Layers_Piranha_1_Pd(0)_Buchwald-Hartwig_HPLC_1	92	t	Au(mesh)	Layers	Piranha	1	Pd(0)	6	Buchwald-Hartwig	HPLC	1	Yld(%)6	84.5143	84.5143	16985	3.5168	5.1488	3.792	6.2656	0.83872	2.1984	0.81984	2.10048	4.22016	6.17856	4.5504	7.51872	1.00646	2.63808	0.983808	2.52058	7.616	0.62	0.62	5	79	79	267	571	14	12	0.32
Chem Pharm Bull 67, 737(8)(table4)	96	Au(mesh)_Layers_Pd(0)	Piranha_1	9_Buchwald-Hartwig_HPLC	Buchwald-Hartwig_HPLC_1	Au(mesh)_Layers_Piranha_1_Pd(0)	Au(mesh)_Layers_Piranha_1_Pd(0)_Buchwald-Hartwig_HPLC_1	92	v	Au(mesh)	Layers	Piranha	1	Pd(0)	9	Buchwald-Hartwig	HPLC	1	Yld(%)9	86.4545	86.4545	16985	3.5168	5.1488	3.792	6.2656	0.83872	2.1984	0.81984	2.10048	4.22016	6.17856	4.5504	7.51872	1.00646	2.63808	0.983808	2.52058	7.616	0.62	0.62	5	79	79	254	424	14	12	0.32
Chem Pharm Bull 67, 737(10)(table4)	97	Au(mesh)_Layers_Pd(0)	Piranha_1	1_Buchwald-Hartwig_HPLC	Buchwald-Hartwig_HPLC_1	Au(mesh)_Layers_Piranha_1_Pd(0)	Au(mesh)_Layers_Piranha_1_Pd(0)_Buchwald-Hartwig_HPLC_1	92	t	Au(mesh)	Layers	Piranha	1	Pd(0)	1	Buchwald-Hartwig	HPLC	1	Yld(%)1	87.8182	87.8182	14620	4.3136	5.6832	4.608	6.96	1.30784	5.3456	1.11584	3.89056	5.17632	6.81984	5.5296	8.352	1.56941	6.41472	1.33901	4.66867	7.616	0.62	0.62	5	68	90	94	1082	14	12	0.32
Chem Pharm Bull 67, 737(10)(table4)	98	Au(mesh)_Layers_Pd(0)	Piranha_1	2_Buchwald-Hartwig_HPLC	Buchwald-Hartwig_HPLC_1	Au(mesh)_Layers_Piranha_1_Pd(0)	Au(mesh)_Layers_Piranha_1_Pd(0)_Buchwald-Hartwig_HPLC_1	92	t	Au(mesh)	Layers	Piranha	1	Pd(0)	2	Buchwald-Hartwig	HPLC	1	Yld(%)2	88.1944	88.1944	16985	4.3136	5.6832	4.608	6.96	1.30784	5.3456	1.11584	3.89056	5.17632	6.81984	5.5296	8.352	1.56941	6.41472	1.33901	4.66867	7.616	0.62	0.62	5	79	79	155	563	14	12	0.32
Chem Pharm Bull 67, 737(10)(table4)	99	Au(mesh)_Layers_Pd(0)	Piranha_1	6_Buchwald-Hartwig_HPLC	Buchwald-Hartwig_HPLC_1	Au(mesh)_Layers_Piranha_1_Pd(0)	Au(mesh)_Layers_Piranha_1_Pd(0)_Buchwald-Hartwig_HPLC_1	92	t	Au(mesh)	Layers	Piranha	1	Pd(0)	6	Buchwald-Hartwig	HPLC	1	Yld(%)6	84.5143	84.5143	16985	4.3136	5.6832	4.608	6.96	1.30784	5.3456	1.11584	3.89056	5.17632	6.81984	5.5296	8.352	1.56941	6.41472	1.33901	4.66867	7.616	0.62	0.62	5	79	79	267	571	14	12	0.32
Chem Pharm Bull 67, 736(2)(table4)* & he Journal of Organic Chemistry, 78, 7576(table 4)	100	Au(mesh)_Layers_Pd(0)	Piranha_2	2_Buchwald-Hartwig_HPLC	Buchwald-Hartwig_HPLC_1	Au(mesh)_Layers_Piranha_2_Pd(0)	Au(mesh)_Layers_Piranha_2_Pd(0)_Buchwald-Hartwig_HPLC_1	92	v	Au(mesh)	Layers	Piranha	2	Pd(0)	2	Buchwald-Hartwig	HPLC	1	Yld(%)2	88.1944	88.1944	8815	2.8416	3.8016	3.0848	4.6144	0.9744	2.96736	0.82496	2.12736	3.40992	4.56192	3.70176	5.53728	1.16928	3.56083	0.989952	2.55283	7.616	0.62	0.62	5	41	73	63	183	14	12	0.32
Chem Pharm Bull 67, 736(2)(table4)* & he Journal of Organic Chemistry, 78, 7576(table 4)	101	Au(mesh)_Layers_Pd(0)	Piranha_2	3_Buchwald-Hartwig_HPLC	Buchwald-Hartwig_HPLC_1	Au(mesh)_Layers_Piranha_2_Pd(0)	Au(mesh)_Layers_Piranha_2_Pd(0)_Buchwald-Hartwig_HPLC_1	92	t	Au(mesh)	Layers	Piranha	2	Pd(0)	3	Buchwald-Hartwig	HPLC	1	Yld(%)3	87.8333	87.8333	8815	2.8416	3.8016	3.0848	4.6144	0.9744	2.96736	0.82496	2.12736	3.40992	4.56192	3.70176	5.53728	1.16928	3.56083	0.989952	2.55283	7.616	0.62	0.62	5	41	73	93	149	14	12	0.32
Chem Pharm Bull 67, 736(2)(table4)* & he Journal of Organic Chemistry, 78, 7576(table 4)	102	Au(mesh)_Layers_Pd(0)	Piranha_2	10_Buchwald-Hartwig_HPLC	Buchwald-Hartwig_HPLC_1	Au(mesh)_Layers_Piranha_2_Pd(0)	Au(mesh)_Layers_Piranha_2_Pd(0)_Buchwald-Hartwig_HPLC_1	92	t	Au(mesh)	Layers	Piranha	2	Pd(0)	10	Buchwald-Hartwig	HPLC	1	Yld(%)10	86.4545	86.4545	8815	2.8416	3.8016	3.0848	4.6144	0.9744	2.96736	0.82496	2.12736	3.40992	4.56192	3.70176	5.53728	1.16928	3.56083	0.989952	2.55283	7.616	0.62	0.62	5	41	73	70	146	14	12	0.32
Chem Pharm Bull 67, 736(5)(table4)* & he Journal of Organic Chemistry, 78, 7576(table 4)	103	Au(mesh)_Layers_Pd(0)	Piranha_2	3_Buchwald-Hartwig_HPLC	Buchwald-Hartwig_HPLC_1	Au(mesh)_Layers_Piranha_2_Pd(0)	Au(mesh)_Layers_Piranha_2_Pd(0)_Buchwald-Hartwig_HPLC_1	92	t	Au(mesh)	Layers	Piranha	2	Pd(0)	3	Buchwald-Hartwig	HPLC	1	Yld(%)3	87.8333	87.8333	8815	2.8416	3.8016	3.0848	4.6144	0.9744	2.96736	0.82496	2.12736	3.40992	4.56192	3.70176	5.53728	1.16928	3.56083	0.989952	2.55283	7.616	0.62	0.62	5	41	73	93	149	14	12	0.32
Chem Pharm Bull 67, 736(5)(table4)* & he Journal of Organic Chemistry, 78, 7576(table 4)	104	Au(mesh)_Layers_Pd(0)	Piranha_2	4_Buchwald-Hartwig_HPLC	Buchwald-Hartwig_HPLC_1	Au(mesh)_Layers_Piranha_2_Pd(0)	Au(mesh)_Layers_Piranha_2_Pd(0)_Buchwald-Hartwig_HPLC_1	92	v	Au(mesh)	Layers	Piranha	2	Pd(0)	4	Buchwald-Hartwig	HPLC	1	Yld(%)4	86.8889	86.8889	8815	2.8416	3.8016	3.0848	4.6144	0.9744	2.96736	0.82496	2.12736	3.40992	4.56192	3.70176	5.53728	1.16928	3.56083	0.989952	2.55283	7.616	0.62	0.62	5	41	73	137	199	14	12	0.32
Chem Pharm Bull 67, 736(5)(table4)* & he Journal of Organic Chemistry, 78, 7576(table 4)	105	Au(mesh)_Layers_Pd(0)	Piranha_2	5_Buchwald-Hartwig_HPLC	Buchwald-Hartwig_HPLC_1	Au(mesh)_Layers_Piranha_2_Pd(0)	Au(mesh)_Layers_Piranha_2_Pd(0)_Buchwald-Hartwig_HPLC_1	92	t	Au(mesh)	Layers	Piranha	2	Pd(0)	5	Buchwald-Hartwig	HPLC	1	Yld(%)5	84.0278	84.0278	8815	2.8416	3.8016	3.0848	4.6144	0.9744	2.96736	0.82496	2.12736	3.40992	4.56192	3.70176	5.53728	1.16928	3.56083	0.989952	2.55283	7.616	0.62	0.62	5	41	73	131	307	14	12	0.32
Chem Pharm Bull 67, 736(5)(table4)* & he Journal of Organic Chemistry, 78, 7576(table 4)	106	Au(mesh)_Layers_Pd(0)	Piranha_2	6_Buchwald-Hartwig_HPLC	Buchwald-Hartwig_HPLC_1	Au(mesh)_Layers_Piranha_2_Pd(0)	Au(mesh)_Layers_Piranha_2_Pd(0)_Buchwald-Hartwig_HPLC_1	92	t	Au(mesh)	Layers	Piranha	2	Pd(0)	6	Buchwald-Hartwig	HPLC	1	Yld(%)6	84.5143	84.5143	8815	2.8416	3.8016	3.0848	4.6144	0.9744	2.96736	0.82496	2.12736	3.40992	4.56192	3.70176	5.53728	1.16928	3.56083	0.989952	2.55283	7.616	0.62	0.62	5	41	73	126	290	14	12	0.32
Chem Pharm Bull 67, 736(7)(table4)* & he Journal of Organic Chemistry, 78, 7576(table 4)	107	Au(mesh)_Layers_Pd(0)	Piranha_2	1_Buchwald-Hartwig_HPLC	Buchwald-Hartwig_HPLC_1	Au(mesh)_Layers_Piranha_2_Pd(0)	Au(mesh)_Layers_Piranha_2_Pd(0)_Buchwald-Hartwig_HPLC_1	92	t	Au(mesh)	Layers	Piranha	2	Pd(0)	1	Buchwald-Hartwig	HPLC	1	Yld(%)1	87.8182	87.8182	8815	2.8416	3.8016	3.0848	4.6144	0.9744	2.96736	0.82496	2.12736	3.40992	4.56192	3.70176	5.53728	1.16928	3.56083	0.989952	2.55283	7.616	0.62	0.62	5	41	73	278	532	14	12	0.32
Chem Pharm Bull 67, 736(7)(table4)* & he Journal of Organic Chemistry, 78, 7576(table 4)	108	Au(mesh)_Layers_Pd(0)	Piranha_2	2_Buchwald-Hartwig_HPLC	Buchwald-Hartwig_HPLC_1	Au(mesh)_Layers_Piranha_2_Pd(0)	Au(mesh)_Layers_Piranha_2_Pd(0)_Buchwald-Hartwig_HPLC_1	92	v	Au(mesh)	Layers	Piranha	2	Pd(0)	2	Buchwald-Hartwig	HPLC	1	Yld(%)2	88.1944	88.1944	8815	2.8416	3.8016	3.0848	4.6144	0.9744	2.96736	0.82496	2.12736	3.40992	4.56192	3.70176	5.53728	1.16928	3.56083	0.989952	2.55283	7.616	0.62	0.62	5	41	73	63	183	14	12	0.32
Chem Pharm Bull 67, 736(7)(table4)* & he Journal of Organic Chemistry, 78, 7576(table 4)	109	Au(mesh)_Layers_Pd(0)	Piranha_2	3_Buchwald-Hartwig_HPLC	Buchwald-Hartwig_HPLC_1	Au(mesh)_Layers_Piranha_2_Pd(0)	Au(mesh)_Layers_Piranha_2_Pd(0)_Buchwald-Hartwig_HPLC_1	92	t	Au(mesh)	Layers	Piranha	2	Pd(0)	3	Buchwald-Hartwig	HPLC	1	Yld(%)3	87.8333	87.8333	8815	2.8416	3.8016	3.0848	4.6144	0.9744	2.96736	0.82496	2.12736	3.40992	4.56192	3.70176	5.53728	1.16928	3.56083	0.989952	2.55283	7.616	0.62	0.62	5	41	73	93	149	14	12	0.32
Chem Pharm Bull 67, 736(7)(table4)* & he Journal of Organic Chemistry, 78, 7576(table 4)	110	Au(mesh)_Layers_Pd(0)	Piranha_2	6_Buchwald-Hartwig_HPLC	Buchwald-Hartwig_HPLC_1	Au(mesh)_Layers_Piranha_2_Pd(0)	Au(mesh)_Layers_Piranha_2_Pd(0)_Buchwald-Hartwig_HPLC_1	92	t	Au(mesh)	Layers	Piranha	2	Pd(0)	6	Buchwald-Hartwig	HPLC	1	Yld(%)6	84.5143	84.5143	8815	2.8416	3.8016	3.0848	4.6144	0.9744	2.96736	0.82496	2.12736	3.40992	4.56192	3.70176	5.53728	1.16928	3.56083	0.989952	2.55283	7.616	0.62	0.62	5	41	73	126	290	14	12	0.32
Chem Pharm Bull 67, 736(7)(table4)* & he Journal of Organic Chemistry, 78, 7576(table 4)	111	Au(mesh)_Layers_Pd(0)	Piranha_2	9_Buchwald-Hartwig_HPLC	Buchwald-Hartwig_HPLC_1	Au(mesh)_Layers_Piranha_2_Pd(0)	Au(mesh)_Layers_Piranha_2_Pd(0)_Buchwald-Hartwig_HPLC_1	92	t	Au(mesh)	Layers	Piranha	2	Pd(0)	9	Buchwald-Hartwig	HPLC	1	Yld(%)9	86.4545	86.4545	8815	2.8416	3.8016	3.0848	4.6144	0.9744	2.96736	0.82496	2.12736	3.40992	4.56192	3.70176	5.53728	1.16928	3.56083	0.989952	2.55283	7.616	0.62	0.62	5	41	73	93	333	14	12	0.32
Chem Pharm Bull 67, 736(7)(table4)* & he Journal of Organic Chemistry, 78, 7576(table 4)	112	Au(mesh)_Layers_Pd(0)	Piranha_2	10_Buchwald-Hartwig_HPLC	Buchwald-Hartwig_HPLC_1	Au(mesh)_Layers_Piranha_2_Pd(0)	Au(mesh)_Layers_Piranha_2_Pd(0)_Buchwald-Hartwig_HPLC_1	92	v	Au(mesh)	Layers	Piranha	2	Pd(0)	10	Buchwald-Hartwig	HPLC	1	Yld(%)10	86.4545	86.4545	8815	2.8416	3.8016	3.0848	4.6144	0.9744	2.96736	0.82496	2.12736	3.40992	4.56192	3.70176	5.53728	1.16928	3.56083	0.989952	2.55283	7.616	0.62	0.62	5	41	73	70	146	14	12	0.32
Chem Pharm Bull 67, 736(8)(table4)* & he Journal of Organic Chemistry, 78, 7576(table 4)	113	Au(mesh)_Layers_Pd(0)	Piranha_2	2_Buchwald-Hartwig_HPLC	Buchwald-Hartwig_HPLC_1	Au(mesh)_Layers_Piranha_2_Pd(0)	Au(mesh)_Layers_Piranha_2_Pd(0)_Buchwald-Hartwig_HPLC_1	92	t	Au(mesh)	Layers	Piranha	2	Pd(0)	2	Buchwald-Hartwig	HPLC	1	Yld(%)2	88.1944	88.1944	8815	3.5168	5.1488	3.792	6.2656	0.83872	2.1984	0.81984	2.10048	4.22016	6.17856	4.5504	7.51872	1.00646	2.63808	0.983808	2.52058	7.616	0.62	0.62	5	41	73	63	183	14	12	0.32
Chem Pharm Bull 67, 736(8)(table4)* & he Journal of Organic Chemistry, 78, 7576(table 4)	114	Au(mesh)_Layers_Pd(0)	Piranha_2	3_Buchwald-Hartwig_HPLC	Buchwald-Hartwig_HPLC_1	Au(mesh)_Layers_Piranha_2_Pd(0)	Au(mesh)_Layers_Piranha_2_Pd(0)_Buchwald-Hartwig_HPLC_1	92	t	Au(mesh)	Layers	Piranha	2	Pd(0)	3	Buchwald-Hartwig	HPLC	1	Yld(%)3	87.8333	87.8333	8815	3.5168	5.1488	3.792	6.2656	0.83872	2.1984	0.81984	2.10048	4.22016	6.17856	4.5504	7.51872	1.00646	2.63808	0.983808	2.52058	7.616	0.62	0.62	5	41	73	93	149	14	12	0.32
Chem Pharm Bull 67, 736(8)(table4)* & he Journal of Organic Chemistry, 78, 7576(table 4)	115	Au(mesh)_Layers_Pd(0)	Piranha_2	4_Buchwald-Hartwig_HPLC	Buchwald-Hartwig_HPLC_1	Au(mesh)_Layers_Piranha_2_Pd(0)	Au(mesh)_Layers_Piranha_2_Pd(0)_Buchwald-Hartwig_HPLC_1	92	t	Au(mesh)	Layers	Piranha	2	Pd(0)	4	Buchwald-Hartwig	HPLC	1	Yld(%)4	86.8889	86.8889	8815	3.5168	5.1488	3.792	6.2656	0.83872	2.1984	0.81984	2.10048	4.22016	6.17856	4.5504	7.51872	1.00646	2.63808	0.983808	2.52058	7.616	0.62	0.62	5	41	73	137	199	14	12	0.32
Chem Pharm Bull 67, 736(8)(table4)* & he Journal of Organic Chemistry, 78, 7576(table 4)	116	Au(mesh)_Layers_Pd(0)	Piranha_2	5_Buchwald-Hartwig_HPLC	Buchwald-Hartwig_HPLC_1	Au(mesh)_Layers_Piranha_2_Pd(0)	Au(mesh)_Layers_Piranha_2_Pd(0)_Buchwald-Hartwig_HPLC_1	92	v	Au(mesh)	Layers	Piranha	2	Pd(0)	5	Buchwald-Hartwig	HPLC	1	Yld(%)5	84.0278	84.0278	8815	3.5168	5.1488	3.792	6.2656	0.83872	2.1984	0.81984	2.10048	4.22016	6.17856	4.5504	7.51872	1.00646	2.63808	0.983808	2.52058	7.616	0.62	0.62	5	41	73	131	307	14	12	0.32
Chem Pharm Bull 67, 736(8)(table4)* & he Journal of Organic Chemistry, 78, 7576(table 4)	117	Au(mesh)_Layers_Pd(0)	Piranha_2	6_Buchwald-Hartwig_HPLC	Buchwald-Hartwig_HPLC_1	Au(mesh)_Layers_Piranha_2_Pd(0)	Au(mesh)_Layers_Piranha_2_Pd(0)_Buchwald-Hartwig_HPLC_1	92	t	Au(mesh)	Layers	Piranha	2	Pd(0)	6	Buchwald-Hartwig	HPLC	1	Yld(%)6	84.5143	84.5143	8815	3.5168	5.1488	3.792	6.2656	0.83872	2.1984	0.81984	2.10048	4.22016	6.17856	4.5504	7.51872	1.00646	2.63808	0.983808	2.52058	7.616	0.62	0.62	5	41	73	126	290	14	12	0.32
Chem Pharm Bull 67, 738(2)(table5)	118	Au(mesh)_Layers_Pd(0)	Piranha_1	4_Buchwald-Hartwig_HPLC	Buchwald-Hartwig_HPLC_1	Au(mesh)_Layers_Piranha_1_Pd(0)	Au(mesh)_Layers_Piranha_1_Pd(0)_Buchwald-Hartwig_HPLC_1	92	t	Au(mesh)	Layers	Piranha	1	Pd(0)	4	Buchwald-Hartwig	HPLC	1	Yld(%)4	86.8889	86.8889	8815	2.7168	3.8304	2.9248	5.0496	0.92032	2.64704	0.79808	1.99104	3.26016	4.59648	3.50976	6.05952	1.10438	3.17645	0.957696	2.38925	10.472	0.62	0.62	5	41	73	167	295	14	12	0.44
Chem Pharm Bull 67, 738(2)(table5)	119	Au(mesh)_Layers_Pd(0)	Piranha_1	7_Buchwald-Hartwig_HPLC	Buchwald-Hartwig_HPLC_1	Au(mesh)_Layers_Piranha_1_Pd(0)	Au(mesh)_Layers_Piranha_1_Pd(0)_Buchwald-Hartwig_HPLC_1	92	t	Au(mesh)	Layers	Piranha	1	Pd(0)	7	Buchwald-Hartwig	HPLC	1	Yld(%)7	87.1212	87.1212	8815	2.7168	3.8304	2.9248	5.0496	0.92032	2.64704	0.79808	1.99104	3.26016	4.59648	3.50976	6.05952	1.10438	3.17645	0.957696	2.38925	10.472	0.62	0.62	5	41	73	200	388	14	12	0.44
Chem Pharm Bull 67, 738(2)(table5)	120	Au(mesh)_Layers_Pd(0)	Piranha_1	8_Buchwald-Hartwig_HPLC	Buchwald-Hartwig_HPLC_1	Au(mesh)_Layers_Piranha_1_Pd(0)	Au(mesh)_Layers_Piranha_1_Pd(0)_Buchwald-Hartwig_HPLC_1	92	v	Au(mesh)	Layers	Piranha	1	Pd(0)	8	Buchwald-Hartwig	HPLC	1	Yld(%)8	86.5758	86.5758	8815	2.7168	3.8304	2.9248	5.0496	0.92032	2.64704	0.79808	1.99104	3.26016	4.59648	3.50976	6.05952	1.10438	3.17645	0.957696	2.38925	10.472	0.62	0.62	5	41	73	158	252	14	12	0.44
Chem Pharm Bull 67, 738(2)(table5)	121	Au(mesh)_Layers_Pd(0)	Piranha_2	3_Buchwald-Hartwig_HPLC	Buchwald-Hartwig_HPLC_1	Au(mesh)_Layers_Piranha_2_Pd(0)	Au(mesh)_Layers_Piranha_2_Pd(0)_Buchwald-Hartwig_HPLC_1	92	t	Au(mesh)	Layers	Piranha	2	Pd(0)	3	Buchwald-Hartwig	HPLC	1	Yld(%)3	87.8333	87.8333	8815	2.7168	3.8304	2.9248	5.0496	0.92032	2.64704	0.79808	1.99104	3.26016	4.59648	3.50976	6.05952	1.10438	3.17645	0.957696	2.38925	10.472	0.62	0.62	5	41	73	93	149	14	12	0.44
Chem Pharm Bull 67, 738(2)(table5)	122	Au(mesh)_Layers_Pd(0)	Piranha_2	4_Buchwald-Hartwig_HPLC	Buchwald-Hartwig_HPLC_1	Au(mesh)_Layers_Piranha_2_Pd(0)	Au(mesh)_Layers_Piranha_2_Pd(0)_Buchwald-Hartwig_HPLC_1	92	t	Au(mesh)	Layers	Piranha	2	Pd(0)	4	Buchwald-Hartwig	HPLC	1	Yld(%)4	86.8889	86.8889	8815	2.7168	3.8304	2.9248	5.0496	0.92032	2.64704	0.79808	1.99104	3.26016	4.59648	3.50976	6.05952	1.10438	3.17645	0.957696	2.38925	10.472	0.62	0.62	5	41	73	137	199	14	12	0.44
Chem Pharm Bull 67, 738(2)(table5)	123	Au(mesh)_Layers_Pd(0)	Piranha_2	5_Buchwald-Hartwig_HPLC	Buchwald-Hartwig_HPLC_1	Au(mesh)_Layers_Piranha_2_Pd(0)	Au(mesh)_Layers_Piranha_2_Pd(0)_Buchwald-Hartwig_HPLC_1	92	t	Au(mesh)	Layers	Piranha	2	Pd(0)	5	Buchwald-Hartwig	HPLC	1	Yld(%)5	84.0278	84.0278	8815	2.7168	3.8304	2.9248	5.0496	0.92032	2.64704	0.79808	1.99104	3.26016	4.59648	3.50976	6.05952	1.10438	3.17645	0.957696	2.38925	10.472	0.62	0.62	5	41	73	131	307	14	12	0.44
Chem Pharm Bull 67, 738(2)(table5)	124	Au(mesh)_Layers_Pd(0)	Piranha_2	6_Buchwald-Hartwig_HPLC	Buchwald-Hartwig_HPLC_1	Au(mesh)_Layers_Piranha_2_Pd(0)	Au(mesh)_Layers_Piranha_2_Pd(0)_Buchwald-Hartwig_HPLC_1	92	v	Au(mesh)	Layers	Piranha	2	Pd(0)	6	Buchwald-Hartwig	HPLC	1	Yld(%)6	84.5143	84.5143	8815	2.7168	3.8304	2.9248	5.0496	0.92032	2.64704	0.79808	1.99104	3.26016	4.59648	3.50976	6.05952	1.10438	3.17645	0.957696	2.38925	10.472	0.62	0.62	5	41	73	126	290	14	12	0.44
Chem Pharm Bull 67, 738(2)(table5)	125	Au(mesh)_Layers_Pd(0)	Piranha_2	7_Buchwald-Hartwig_HPLC	Buchwald-Hartwig_HPLC_1	Au(mesh)_Layers_Piranha_2_Pd(0)	Au(mesh)_Layers_Piranha_2_Pd(0)_Buchwald-Hartwig_HPLC_1	92	t	Au(mesh)	Layers	Piranha	2	Pd(0)	7	Buchwald-Hartwig	HPLC	1	Yld(%)7	87.1212	87.1212	8815	2.7168	3.8304	2.9248	5.0496	0.92032	2.64704	0.79808	1.99104	3.26016	4.59648	3.50976	6.05952	1.10438	3.17645	0.957696	2.38925	10.472	0.62	0.62	5	41	73	97	279	14	12	0.44
Chem Pharm Bull 67, 736(table3) & Advanced Synthesis & Catalysis 354, 1062 (14)(table1)	126	Au(mesh)_Layers_Pd(0)	Piranha_1	9_Buchwald-Hartwig_HPLC	Buchwald-Hartwig_HPLC_1	Au(mesh)_Layers_Piranha_1_Pd(0)	Au(mesh)_Layers_Piranha_1_Pd(0)_Buchwald-Hartwig_HPLC_1	91	t	Au(mesh)	Layers	Piranha	1	Pd(0)	9	Buchwald-Hartwig	HPLC	1	Yld(%)9	86.4545	86.4545	16985	2.8416	3.8016	3.0848	4.6144	0.9744	2.96736	0.82496	2.12736	3.40992	4.56192	3.70176	5.53728	1.16928	3.56083	0.989952	2.55283	16.66	0.62	0.62	5	79	79	254	424	14	12	0.7
Chem Pharm Bull 67, 736(table3) & Advanced Synthesis & Catalysis 354, 1062 (14)(table1)	127	Au(mesh)_Layers_Pd(0)	Piranha_1	10_Buchwald-Hartwig_HPLC	Buchwald-Hartwig_HPLC_1	Au(mesh)_Layers_Piranha_1_Pd(0)	Au(mesh)_Layers_Piranha_1_Pd(0)_Buchwald-Hartwig_HPLC_1	91	t	Au(mesh)	Layers	Piranha	1	Pd(0)	10	Buchwald-Hartwig	HPLC	1	Yld(%)10	86.4545	86.4545	10750	2.8416	3.8016	3.0848	4.6144	0.9744	2.96736	0.82496	2.12736	3.40992	4.56192	3.70176	5.53728	1.16928	3.56083	0.989952	2.55283	16.66	0.62	0.62	5	50	86	255	385	14	12	0.7
Chem Pharm Bull 67, 736(table3)* & he Journal of Organic Chemistry, 78, 7576(table 2)	128	Au(mesh)_Layers_Pd(0)	Piranha_2	5_Buchwald-Hartwig_HPLC	Buchwald-Hartwig_HPLC_1	Au(mesh)_Layers_Piranha_2_Pd(0)	Au(mesh)_Layers_Piranha_2_Pd(0)_Buchwald-Hartwig_HPLC_1	91	v	Au(mesh)	Layers	Piranha	2	Pd(0)	5	Buchwald-Hartwig	HPLC	1	Yld(%)5	84.0278	84.0278	8922.5	2.8416	3.8016	3.0848	4.6144	0.9744	2.96736	0.82496	2.12736	3.40992	4.56192	3.70176	5.53728	1.16928	3.56083	0.989952	2.55283	7.616	0.62	0.62	5	41.5	80.5	131	307	14	12	0.32
Chem Pharm Bull 67, 736(table3)* & he Journal of Organic Chemistry, 78, 7576(table 2)	129	Au(mesh)_Layers_Pd(0)	Piranha_2	8_Buchwald-Hartwig_HPLC	Buchwald-Hartwig_HPLC_1	Au(mesh)_Layers_Piranha_2_Pd(0)	Au(mesh)_Layers_Piranha_2_Pd(0)_Buchwald-Hartwig_HPLC_1	91	t	Au(mesh)	Layers	Piranha	2	Pd(0)	8	Buchwald-Hartwig	HPLC	1	Yld(%)8	86.5758	86.5758	8922.5	2.8416	3.8016	3.0848	4.6144	0.9744	2.96736	0.82496	2.12736	3.40992	4.56192	3.70176	5.53728	1.16928	3.56083	0.989952	2.55283	7.616	0.62	0.62	5	41.5	80.5	55	317	14	12	0.32
Chem Pharm Bull 67, 736(table3)* & he Journal of Organic Chemistry, 78, 7576(table 2)	130	Au(mesh)_Layers_Pd(0)	Piranha_2	9_Buchwald-Hartwig_HPLC	Buchwald-Hartwig_HPLC_1	Au(mesh)_Layers_Piranha_2_Pd(0)	Au(mesh)_Layers_Piranha_2_Pd(0)_Buchwald-Hartwig_HPLC_1	91	t	Au(mesh)	Layers	Piranha	2	Pd(0)	9	Buchwald-Hartwig	HPLC	1	Yld(%)9	86.4545	86.4545	8922.5	2.8416	3.8016	3.0848	4.6144	0.9744	2.96736	0.82496	2.12736	3.40992	4.56192	3.70176	5.53728	1.16928	3.56083	0.989952	2.55283	7.616	0.62	0.62	5	41.5	80.5	93	333	14	12	0.32
Chem Pharm Bull 67, 737(2)(table4)	131	Au(mesh)_Layers_Pd(0)	Piranha_1	8_Buchwald-Hartwig_HPLC	Buchwald-Hartwig_HPLC_1	Au(mesh)_Layers_Piranha_1_Pd(0)	Au(mesh)_Layers_Piranha_1_Pd(0)_Buchwald-Hartwig_HPLC_1	91	t	Au(mesh)	Layers	Piranha	1	Pd(0)	8	Buchwald-Hartwig	HPLC	1	Yld(%)8	86.5758	86.5758	16985	2.8416	3.8016	3.0848	4.6144	0.9744	2.96736	0.82496	2.12736	3.40992	4.56192	3.70176	5.53728	1.16928	3.56083	0.989952	2.55283	7.616	0.62	0.62	5	79	79	158	252	14	12	0.32
Chem Pharm Bull 67, 737(5)(table4)	132	Au(mesh)_Layers_Pd(0)	Piranha_1	2_Buchwald-Hartwig_HPLC	Buchwald-Hartwig_HPLC_1	Au(mesh)_Layers_Piranha_1_Pd(0)	Au(mesh)_Layers_Piranha_1_Pd(0)_Buchwald-Hartwig_HPLC_1	91	v	Au(mesh)	Layers	Piranha	1	Pd(0)	2	Buchwald-Hartwig	HPLC	1	Yld(%)2	88.1944	88.1944	16985	2.8416	3.8016	3.0848	4.6144	0.9744	2.96736	0.82496	2.12736	3.40992	4.56192	3.70176	5.53728	1.16928	3.56083	0.989952	2.55283	7.616	0.62	0.62	5	79	79	155	563	14	12	0.32
Chem Pharm Bull 67, 737(5)(table4)	133	Au(mesh)_Layers_Pd(0)	Piranha_1	7_Buchwald-Hartwig_HPLC	Buchwald-Hartwig_HPLC_1	Au(mesh)_Layers_Piranha_1_Pd(0)	Au(mesh)_Layers_Piranha_1_Pd(0)_Buchwald-Hartwig_HPLC_1	91	t	Au(mesh)	Layers	Piranha	1	Pd(0)	7	Buchwald-Hartwig	HPLC	1	Yld(%)7	87.1212	87.1212	16985	2.8416	3.8016	3.0848	4.6144	0.9744	2.96736	0.82496	2.12736	3.40992	4.56192	3.70176	5.53728	1.16928	3.56083	0.989952	2.55283	7.616	0.62	0.62	5	79	79	200	388	14	12	0.32
Chem Pharm Bull 67, 737(5)(table4)	134	Au(mesh)_Layers_Pd(0)	Piranha_1	10_Buchwald-Hartwig_HPLC	Buchwald-Hartwig_HPLC_1	Au(mesh)_Layers_Piranha_1_Pd(0)	Au(mesh)_Layers_Piranha_1_Pd(0)_Buchwald-Hartwig_HPLC_1	91	t	Au(mesh)	Layers	Piranha	1	Pd(0)	10	Buchwald-Hartwig	HPLC	1	Yld(%)10	86.4545	86.4545	10750	2.8416	3.8016	3.0848	4.6144	0.9744	2.96736	0.82496	2.12736	3.40992	4.56192	3.70176	5.53728	1.16928	3.56083	0.989952	2.55283	7.616	0.62	0.62	5	50	86	255	385	14	12	0.32
Chem Pharm Bull 67, 737(7)(table4)	135	Au(mesh)_Layers_Pd(0)	Piranha_1	10_Buchwald-Hartwig_HPLC	Buchwald-Hartwig_HPLC_1	Au(mesh)_Layers_Piranha_1_Pd(0)	Au(mesh)_Layers_Piranha_1_Pd(0)_Buchwald-Hartwig_HPLC_1	91	t	Au(mesh)	Layers	Piranha	1	Pd(0)	10	Buchwald-Hartwig	HPLC	1	Yld(%)10	86.4545	86.4545	10750	2.8416	3.8016	3.0848	4.6144	0.9744	2.96736	0.82496	2.12736	3.40992	4.56192	3.70176	5.53728	1.16928	3.56083	0.989952	2.55283	7.616	0.62	0.62	5	50	86	255	385	14	12	0.32
Chem Pharm Bull 67, 737(8)(table4)	136	Au(mesh)_Layers_Pd(0)	Piranha_1	3_Buchwald-Hartwig_HPLC	Buchwald-Hartwig_HPLC_1	Au(mesh)_Layers_Piranha_1_Pd(0)	Au(mesh)_Layers_Piranha_1_Pd(0)_Buchwald-Hartwig_HPLC_1	91	v	Au(mesh)	Layers	Piranha	1	Pd(0)	3	Buchwald-Hartwig	HPLC	1	Yld(%)3	87.8333	87.8333	16985	3.5168	5.1488	3.792	6.2656	0.83872	2.1984	0.81984	2.10048	4.22016	6.17856	4.5504	7.51872	1.00646	2.63808	0.983808	2.52058	7.616	0.62	0.62	5	79	79	36	86	14	12	0.32
Chem Pharm Bull 67, 737(8)(table4)	137	Au(mesh)_Layers_Pd(0)	Piranha_1	5_Buchwald-Hartwig_HPLC	Buchwald-Hartwig_HPLC_1	Au(mesh)_Layers_Piranha_1_Pd(0)	Au(mesh)_Layers_Piranha_1_Pd(0)_Buchwald-Hartwig_HPLC_1	91	t	Au(mesh)	Layers	Piranha	1	Pd(0)	5	Buchwald-Hartwig	HPLC	1	Yld(%)5	84.0278	84.0278	16985	3.5168	5.1488	3.792	6.2656	0.83872	2.1984	0.81984	2.10048	4.22016	6.17856	4.5504	7.51872	1.00646	2.63808	0.983808	2.52058	7.616	0.62	0.62	5	79	79	151	253	14	12	0.32
Chem Pharm Bull 67, 737(8)(table4)	138	Au(mesh)_Layers_Pd(0)	Piranha_1	7_Buchwald-Hartwig_HPLC	Buchwald-Hartwig_HPLC_1	Au(mesh)_Layers_Piranha_1_Pd(0)	Au(mesh)_Layers_Piranha_1_Pd(0)_Buchwald-Hartwig_HPLC_1	91	t	Au(mesh)	Layers	Piranha	1	Pd(0)	7	Buchwald-Hartwig	HPLC	1	Yld(%)7	87.1212	87.1212	16985	3.5168	5.1488	3.792	6.2656	0.83872	2.1984	0.81984	2.10048	4.22016	6.17856	4.5504	7.51872	1.00646	2.63808	0.983808	2.52058	7.616	0.62	0.62	5	79	79	200	388	14	12	0.32
Chem Pharm Bull 67, 737(8)(table4)	139	Au(mesh)_Layers_Pd(0)	Piranha_1	8_Buchwald-Hartwig_HPLC	Buchwald-Hartwig_HPLC_1	Au(mesh)_Layers_Piranha_1_Pd(0)	Au(mesh)_Layers_Piranha_1_Pd(0)_Buchwald-Hartwig_HPLC_1	91	t	Au(mesh)	Layers	Piranha	1	Pd(0)	8	Buchwald-Hartwig	HPLC	1	Yld(%)8	86.5758	86.5758	16985	3.5168	5.1488	3.792	6.2656	0.83872	2.1984	0.81984	2.10048	4.22016	6.17856	4.5504	7.51872	1.00646	2.63808	0.983808	2.52058	7.616	0.62	0.62	5	79	79	158	252	14	12	0.32
Chem Pharm Bull 67, 737(10)(table4)	140	Au(mesh)_Layers_Pd(0)	Piranha_1	3_Buchwald-Hartwig_HPLC	Buchwald-Hartwig_HPLC_1	Au(mesh)_Layers_Piranha_1_Pd(0)	Au(mesh)_Layers_Piranha_1_Pd(0)_Buchwald-Hartwig_HPLC_1	91	v	Au(mesh)	Layers	Piranha	1	Pd(0)	3	Buchwald-Hartwig	HPLC	1	Yld(%)3	87.8333	87.8333	16985	4.3136	5.6832	4.608	6.96	1.30784	5.3456	1.11584	3.89056	5.17632	6.81984	5.5296	8.352	1.56941	6.41472	1.33901	4.66867	7.616	0.62	0.62	5	79	79	36	86	14	12	0.32
Chem Pharm Bull 67, 737(10)(table4)	141	Au(mesh)_Layers_Pd(0)	Piranha_1	5_Buchwald-Hartwig_HPLC	Buchwald-Hartwig_HPLC_1	Au(mesh)_Layers_Piranha_1_Pd(0)	Au(mesh)_Layers_Piranha_1_Pd(0)_Buchwald-Hartwig_HPLC_1	91	t	Au(mesh)	Layers	Piranha	1	Pd(0)	5	Buchwald-Hartwig	HPLC	1	Yld(%)5	84.0278	84.0278	16985	4.3136	5.6832	4.608	6.96	1.30784	5.3456	1.11584	3.89056	5.17632	6.81984	5.5296	8.352	1.56941	6.41472	1.33901	4.66867	7.616	0.62	0.62	5	79	79	151	253	14	12	0.32
Chem Pharm Bull 67, 737(10)(table4)	142	Au(mesh)_Layers_Pd(0)	Piranha_1	7_Buchwald-Hartwig_HPLC	Buchwald-Hartwig_HPLC_1	Au(mesh)_Layers_Piranha_1_Pd(0)	Au(mesh)_Layers_Piranha_1_Pd(0)_Buchwald-Hartwig_HPLC_1	91	t	Au(mesh)	Layers	Piranha	1	Pd(0)	7	Buchwald-Hartwig	HPLC	1	Yld(%)7	87.1212	87.1212	16985	4.3136	5.6832	4.608	6.96	1.30784	5.3456	1.11584	3.89056	5.17632	6.81984	5.5296	8.352	1.56941	6.41472	1.33901	4.66867	7.616	0.62	0.62	5	79	79	200	388	14	12	0.32
Chem Pharm Bull 67, 737(10)(table4)	143	Au(mesh)_Layers_Pd(0)	Piranha_1	8_Buchwald-Hartwig_HPLC	Buchwald-Hartwig_HPLC_1	Au(mesh)_Layers_Piranha_1_Pd(0)	Au(mesh)_Layers_Piranha_1_Pd(0)_Buchwald-Hartwig_HPLC_1	91	t	Au(mesh)	Layers	Piranha	1	Pd(0)	8	Buchwald-Hartwig	HPLC	1	Yld(%)8	86.5758	86.5758	16985	4.3136	5.6832	4.608	6.96	1.30784	5.3456	1.11584	3.89056	5.17632	6.81984	5.5296	8.352	1.56941	6.41472	1.33901	4.66867	7.616	0.62	0.62	5	79	79	158	252	14	12	0.32
Chem Pharm Bull 67, 737(10)(table4)	144	Au(mesh)_Layers_Pd(0)	Piranha_1	9_Buchwald-Hartwig_HPLC	Buchwald-Hartwig_HPLC_1	Au(mesh)_Layers_Piranha_1_Pd(0)	Au(mesh)_Layers_Piranha_1_Pd(0)_Buchwald-Hartwig_HPLC_1	91	v	Au(mesh)	Layers	Piranha	1	Pd(0)	9	Buchwald-Hartwig	HPLC	1	Yld(%)9	86.4545	86.4545	16985	4.3136	5.6832	4.608	6.96	1.30784	5.3456	1.11584	3.89056	5.17632	6.81984	5.5296	8.352	1.56941	6.41472	1.33901	4.66867	7.616	0.62	0.62	5	79	79	254	424	14	12	0.32
Chem Pharm Bull 67, 737(10)(table4)	145	Au(mesh)_Layers_Pd(0)	Piranha_1	10_Buchwald-Hartwig_HPLC	Buchwald-Hartwig_HPLC_1	Au(mesh)_Layers_Piranha_1_Pd(0)	Au(mesh)_Layers_Piranha_1_Pd(0)_Buchwald-Hartwig_HPLC_1	91	t	Au(mesh)	Layers	Piranha	1	Pd(0)	10	Buchwald-Hartwig	HPLC	1	Yld(%)10	86.4545	86.4545	10750	4.3136	5.6832	4.608	6.96	1.30784	5.3456	1.11584	3.89056	5.17632	6.81984	5.5296	8.352	1.56941	6.41472	1.33901	4.66867	7.616	0.62	0.62	5	50	86	255	385	14	12	0.32
Chem Pharm Bull 67, 737(12)(table4)	146	Au(mesh)_Layers_Pd(0)	Piranha_1	2_Buchwald-Hartwig_HPLC	Buchwald-Hartwig_HPLC_1	Au(mesh)_Layers_Piranha_1_Pd(0)	Au(mesh)_Layers_Piranha_1_Pd(0)_Buchwald-Hartwig_HPLC_1	91	t	Au(mesh)	Layers	Piranha	1	Pd(0)	2	Buchwald-Hartwig	HPLC	1	Yld(%)2	88.1944	88.1944	16985	4.3136	5.6832	4.608	6.96	1.30784	5.3456	1.11584	3.89056	5.17632	6.81984	5.5296	8.352	1.56941	6.41472	1.33901	4.66867	7.616	0.62	0.62	5	79	79	155	563	14	12	0.32
Chem Pharm Bull 67, 737(12)(table4)	147	Au(mesh)_Layers_Pd(0)	Piranha_1	3_Buchwald-Hartwig_HPLC	Buchwald-Hartwig_HPLC_1	Au(mesh)_Layers_Piranha_1_Pd(0)	Au(mesh)_Layers_Piranha_1_Pd(0)_Buchwald-Hartwig_HPLC_1	91	t	Au(mesh)	Layers	Piranha	1	Pd(0)	3	Buchwald-Hartwig	HPLC	1	Yld(%)3	87.8333	87.8333	16985	4.3136	5.6832	4.608	6.96	1.30784	5.3456	1.11584	3.89056	5.17632	6.81984	5.5296	8.352	1.56941	6.41472	1.33901	4.66867	7.616	0.62	0.62	5	79	79	36	86	14	12	0.32
Chem Pharm Bull 67, 736(2)(table4)* & he Journal of Organic Chemistry, 78, 7576(table 4)	148	Au(mesh)_Layers_Pd(0)	Piranha_2	1_Buchwald-Hartwig_HPLC	Buchwald-Hartwig_HPLC_1	Au(mesh)_Layers_Piranha_2_Pd(0)	Au(mesh)_Layers_Piranha_2_Pd(0)_Buchwald-Hartwig_HPLC_1	91	v	Au(mesh)	Layers	Piranha	2	Pd(0)	1	Buchwald-Hartwig	HPLC	1	Yld(%)1	87.8182	87.8182	8815	2.8416	3.8016	3.0848	4.6144	0.9744	2.96736	0.82496	2.12736	3.40992	4.56192	3.70176	5.53728	1.16928	3.56083	0.989952	2.55283	7.616	0.62	0.62	5	41	73	278	532	14	12	0.32
Chem Pharm Bull 67, 736(2)(table4)* & he Journal of Organic Chemistry, 78, 7576(table 4)	149	Au(mesh)_Layers_Pd(0)	Piranha_2	4_Buchwald-Hartwig_HPLC	Buchwald-Hartwig_HPLC_1	Au(mesh)_Layers_Piranha_2_Pd(0)	Au(mesh)_Layers_Piranha_2_Pd(0)_Buchwald-Hartwig_HPLC_1	91	t	Au(mesh)	Layers	Piranha	2	Pd(0)	4	Buchwald-Hartwig	HPLC	1	Yld(%)4	86.8889	86.8889	8815	2.8416	3.8016	3.0848	4.6144	0.9744	2.96736	0.82496	2.12736	3.40992	4.56192	3.70176	5.53728	1.16928	3.56083	0.989952	2.55283	7.616	0.62	0.62	5	41	73	137	199	14	12	0.32
Chem Pharm Bull 67, 736(2)(table4)* & he Journal of Organic Chemistry, 78, 7576(table 4)	150	Au(mesh)_Layers_Pd(0)	Piranha_2	5_Buchwald-Hartwig_HPLC	Buchwald-Hartwig_HPLC_1	Au(mesh)_Layers_Piranha_2_Pd(0)	Au(mesh)_Layers_Piranha_2_Pd(0)_Buchwald-Hartwig_HPLC_1	91	t	Au(mesh)	Layers	Piranha	2	Pd(0)	5	Buchwald-Hartwig	HPLC	1	Yld(%)5	84.0278	84.0278	8815	2.8416	3.8016	3.0848	4.6144	0.9744	2.96736	0.82496	2.12736	3.40992	4.56192	3.70176	5.53728	1.16928	3.56083	0.989952	2.55283	7.616	0.62	0.62	5	41	73	131	307	14	12	0.32
Chem Pharm Bull 67, 736(2)(table4)* & he Journal of Organic Chemistry, 78, 7576(table 4)	151	Au(mesh)_Layers_Pd(0)	Piranha_2	6_Buchwald-Hartwig_HPLC	Buchwald-Hartwig_HPLC_1	Au(mesh)_Layers_Piranha_2_Pd(0)	Au(mesh)_Layers_Piranha_2_Pd(0)_Buchwald-Hartwig_HPLC_1	91	t	Au(mesh)	Layers	Piranha	2	Pd(0)	6	Buchwald-Hartwig	HPLC	1	Yld(%)6	84.5143	84.5143	8815	2.8416	3.8016	3.0848	4.6144	0.9744	2.96736	0.82496	2.12736	3.40992	4.56192	3.70176	5.53728	1.16928	3.56083	0.989952	2.55283	7.616	0.62	0.62	5	41	73	126	290	14	12	0.32
Chem Pharm Bull 67, 736(2)(table4)* & he Journal of Organic Chemistry, 78, 7576(table 4)	152	Au(mesh)_Layers_Pd(0)	Piranha_2	7_Buchwald-Hartwig_HPLC	Buchwald-Hartwig_HPLC_1	Au(mesh)_Layers_Piranha_2_Pd(0)	Au(mesh)_Layers_Piranha_2_Pd(0)_Buchwald-Hartwig_HPLC_1	91	v	Au(mesh)	Layers	Piranha	2	Pd(0)	7	Buchwald-Hartwig	HPLC	1	Yld(%)7	87.1212	87.1212	8815	2.8416	3.8016	3.0848	4.6144	0.9744	2.96736	0.82496	2.12736	3.40992	4.56192	3.70176	5.53728	1.16928	3.56083	0.989952	2.55283	7.616	0.62	0.62	5	41	73	97	279	14	12	0.32
Chem Pharm Bull 67, 736(5)(table4)* & he Journal of Organic Chemistry, 78, 7576(table 4)	153	Au(mesh)_Layers_Pd(0)	Piranha_2	7_Buchwald-Hartwig_HPLC	Buchwald-Hartwig_HPLC_1	Au(mesh)_Layers_Piranha_2_Pd(0)	Au(mesh)_Layers_Piranha_2_Pd(0)_Buchwald-Hartwig_HPLC_1	91	t	Au(mesh)	Layers	Piranha	2	Pd(0)	7	Buchwald-Hartwig	HPLC	1	Yld(%)7	87.1212	87.1212	8815	2.8416	3.8016	3.0848	4.6144	0.9744	2.96736	0.82496	2.12736	3.40992	4.56192	3.70176	5.53728	1.16928	3.56083	0.989952	2.55283	7.616	0.62	0.62	5	41	73	97	279	14	12	0.32
Chem Pharm Bull 67, 736(5)(table4)* & he Journal of Organic Chemistry, 78, 7576(table 4)	154	Au(mesh)_Layers_Pd(0)	Piranha_2	8_Buchwald-Hartwig_HPLC	Buchwald-Hartwig_HPLC_1	Au(mesh)_Layers_Piranha_2_Pd(0)	Au(mesh)_Layers_Piranha_2_Pd(0)_Buchwald-Hartwig_HPLC_1	91	t	Au(mesh)	Layers	Piranha	2	Pd(0)	8	Buchwald-Hartwig	HPLC	1	Yld(%)8	86.5758	86.5758	8815	2.8416	3.8016	3.0848	4.6144	0.9744	2.96736	0.82496	2.12736	3.40992	4.56192	3.70176	5.53728	1.16928	3.56083	0.989952	2.55283	7.616	0.62	0.62	5	41	73	55	317	14	12	0.32
Chem Pharm Bull 67, 736(5)(table4)* & he Journal of Organic Chemistry, 78, 7576(table 4)	155	Au(mesh)_Layers_Pd(0)	Piranha_2	9_Buchwald-Hartwig_HPLC	Buchwald-Hartwig_HPLC_1	Au(mesh)_Layers_Piranha_2_Pd(0)	Au(mesh)_Layers_Piranha_2_Pd(0)_Buchwald-Hartwig_HPLC_1	91	t	Au(mesh)	Layers	Piranha	2	Pd(0)	9	Buchwald-Hartwig	HPLC	1	Yld(%)9	86.4545	86.4545	8815	2.8416	3.8016	3.0848	4.6144	0.9744	2.96736	0.82496	2.12736	3.40992	4.56192	3.70176	5.53728	1.16928	3.56083	0.989952	2.55283	7.616	0.62	0.62	5	41	73	93	333	14	12	0.32
Chem Pharm Bull 67, 736(5)(table4)* & he Journal of Organic Chemistry, 78, 7576(table 4)	156	Au(mesh)_Layers_Pd(0)	Piranha_2	10_Buchwald-Hartwig_HPLC	Buchwald-Hartwig_HPLC_1	Au(mesh)_Layers_Piranha_2_Pd(0)	Au(mesh)_Layers_Piranha_2_Pd(0)_Buchwald-Hartwig_HPLC_1	91	v	Au(mesh)	Layers	Piranha	2	Pd(0)	10	Buchwald-Hartwig	HPLC	1	Yld(%)10	86.4545	86.4545	8815	2.8416	3.8016	3.0848	4.6144	0.9744	2.96736	0.82496	2.12736	3.40992	4.56192	3.70176	5.53728	1.16928	3.56083	0.989952	2.55283	7.616	0.62	0.62	5	41	73	70	146	14	12	0.32
Chem Pharm Bull 67, 736(8)(table4)* & he Journal of Organic Chemistry, 78, 7576(table 4)	157	Au(mesh)_Layers_Pd(0)	Piranha_2	1_Buchwald-Hartwig_HPLC	Buchwald-Hartwig_HPLC_1	Au(mesh)_Layers_Piranha_2_Pd(0)	Au(mesh)_Layers_Piranha_2_Pd(0)_Buchwald-Hartwig_HPLC_1	91	t	Au(mesh)	Layers	Piranha	2	Pd(0)	1	Buchwald-Hartwig	HPLC	1	Yld(%)1	87.8182	87.8182	8815	3.5168	5.1488	3.792	6.2656	0.83872	2.1984	0.81984	2.10048	4.22016	6.17856	4.5504	7.51872	1.00646	2.63808	0.983808	2.52058	7.616	0.62	0.62	5	41	73	278	532	14	12	0.32
Chem Pharm Bull 67, 736(8)(table4)* & he Journal of Organic Chemistry, 78, 7576(table 4)	158	Au(mesh)_Layers_Pd(0)	Piranha_2	7_Buchwald-Hartwig_HPLC	Buchwald-Hartwig_HPLC_1	Au(mesh)_Layers_Piranha_2_Pd(0)	Au(mesh)_Layers_Piranha_2_Pd(0)_Buchwald-Hartwig_HPLC_1	91	t	Au(mesh)	Layers	Piranha	2	Pd(0)	7	Buchwald-Hartwig	HPLC	1	Yld(%)7	87.1212	87.1212	8815	3.5168	5.1488	3.792	6.2656	0.83872	2.1984	0.81984	2.10048	4.22016	6.17856	4.5504	7.51872	1.00646	2.63808	0.983808	2.52058	7.616	0.62	0.62	5	41	73	97	279	14	12	0.32
Chem Pharm Bull 67, 736(8)(table4)* & he Journal of Organic Chemistry, 78, 7576(table 4)	159	Au(mesh)_Layers_Pd(0)	Piranha_2	8_Buchwald-Hartwig_HPLC	Buchwald-Hartwig_HPLC_1	Au(mesh)_Layers_Piranha_2_Pd(0)	Au(mesh)_Layers_Piranha_2_Pd(0)_Buchwald-Hartwig_HPLC_1	91	t	Au(mesh)	Layers	Piranha	2	Pd(0)	8	Buchwald-Hartwig	HPLC	1	Yld(%)8	86.5758	86.5758	8815	3.5168	5.1488	3.792	6.2656	0.83872	2.1984	0.81984	2.10048	4.22016	6.17856	4.5504	7.51872	1.00646	2.63808	0.983808	2.52058	7.616	0.62	0.62	5	41	73	55	317	14	12	0.32
Chem Pharm Bull 67, 736(8)(table4)* & he Journal of Organic Chemistry, 78, 7576(table 4)	160	Au(mesh)_Layers_Pd(0)	Piranha_2	9_Buchwald-Hartwig_HPLC	Buchwald-Hartwig_HPLC_1	Au(mesh)_Layers_Piranha_2_Pd(0)	Au(mesh)_Layers_Piranha_2_Pd(0)_Buchwald-Hartwig_HPLC_1	91	v	Au(mesh)	Layers	Piranha	2	Pd(0)	9	Buchwald-Hartwig	HPLC	1	Yld(%)9	86.4545	86.4545	8815	3.5168	5.1488	3.792	6.2656	0.83872	2.1984	0.81984	2.10048	4.22016	6.17856	4.5504	7.51872	1.00646	2.63808	0.983808	2.52058	7.616	0.62	0.62	5	41	73	93	333	14	12	0.32
Chem Pharm Bull 67, 736(8)(table4)* & he Journal of Organic Chemistry, 78, 7576(table 4)	161	Au(mesh)_Layers_Pd(0)	Piranha_2	10_Buchwald-Hartwig_HPLC	Buchwald-Hartwig_HPLC_1	Au(mesh)_Layers_Piranha_2_Pd(0)	Au(mesh)_Layers_Piranha_2_Pd(0)_Buchwald-Hartwig_HPLC_1	91	t	Au(mesh)	Layers	Piranha	2	Pd(0)	10	Buchwald-Hartwig	HPLC	1	Yld(%)10	86.4545	86.4545	8815	3.5168	5.1488	3.792	6.2656	0.83872	2.1984	0.81984	2.10048	4.22016	6.17856	4.5504	7.51872	1.00646	2.63808	0.983808	2.52058	7.616	0.62	0.62	5	41	73	70	146	14	12	0.32
Chem Pharm Bull 67, 736(10)(table4)* & he Journal of Organic Chemistry, 78, 7576(table 4)	162	Au(mesh)_Layers_Pd(0)	Piranha_2	1_Buchwald-Hartwig_HPLC	Buchwald-Hartwig_HPLC_1	Au(mesh)_Layers_Piranha_2_Pd(0)	Au(mesh)_Layers_Piranha_2_Pd(0)_Buchwald-Hartwig_HPLC_1	91	t	Au(mesh)	Layers	Piranha	2	Pd(0)	1	Buchwald-Hartwig	HPLC	1	Yld(%)1	87.8182	87.8182	8815	4.3136	5.6832	4.608	6.96	1.30784	5.3456	1.11584	3.89056	5.17632	6.81984	5.5296	8.352	1.56941	6.41472	1.33901	4.66867	7.616	0.62	0.62	5	41	73	278	532	14	12	0.32
Chem Pharm Bull 67, 736(10)(table4)* & he Journal of Organic Chemistry, 78, 7576(table 4)	163	Au(mesh)_Layers_Pd(0)	Piranha_2	2_Buchwald-Hartwig_HPLC	Buchwald-Hartwig_HPLC_1	Au(mesh)_Layers_Piranha_2_Pd(0)	Au(mesh)_Layers_Piranha_2_Pd(0)_Buchwald-Hartwig_HPLC_1	91	t	Au(mesh)	Layers	Piranha	2	Pd(0)	2	Buchwald-Hartwig	HPLC	1	Yld(%)2	88.1944	88.1944	8815	4.3136	5.6832	4.608	6.96	1.30784	5.3456	1.11584	3.89056	5.17632	6.81984	5.5296	8.352	1.56941	6.41472	1.33901	4.66867	7.616	0.62	0.62	5	41	73	63	183	14	12	0.32
Chem Pharm Bull 67, 736(10)(table4)* & he Journal of Organic Chemistry, 78, 7576(table 4)	164	Au(mesh)_Layers_Pd(0)	Piranha_2	4_Buchwald-Hartwig_HPLC	Buchwald-Hartwig_HPLC_1	Au(mesh)_Layers_Piranha_2_Pd(0)	Au(mesh)_Layers_Piranha_2_Pd(0)_Buchwald-Hartwig_HPLC_1	91	v	Au(mesh)	Layers	Piranha	2	Pd(0)	4	Buchwald-Hartwig	HPLC	1	Yld(%)4	86.8889	86.8889	8815	4.3136	5.6832	4.608	6.96	1.30784	5.3456	1.11584	3.89056	5.17632	6.81984	5.5296	8.352	1.56941	6.41472	1.33901	4.66867	7.616	0.62	0.62	5	41	73	137	199	14	12	0.32
Chem Pharm Bull 67, 736(10)(table4)* & he Journal of Organic Chemistry, 78, 7576(table 4)	165	Au(mesh)_Layers_Pd(0)	Piranha_2	5_Buchwald-Hartwig_HPLC	Buchwald-Hartwig_HPLC_1	Au(mesh)_Layers_Piranha_2_Pd(0)	Au(mesh)_Layers_Piranha_2_Pd(0)_Buchwald-Hartwig_HPLC_1	91	t	Au(mesh)	Layers	Piranha	2	Pd(0)	5	Buchwald-Hartwig	HPLC	1	Yld(%)5	84.0278	84.0278	8815	4.3136	5.6832	4.608	6.96	1.30784	5.3456	1.11584	3.89056	5.17632	6.81984	5.5296	8.352	1.56941	6.41472	1.33901	4.66867	7.616	0.62	0.62	5	41	73	131	307	14	12	0.32
Chem Pharm Bull 67, 736(10)(table4)* & he Journal of Organic Chemistry, 78, 7576(table 4)	166	Au(mesh)_Layers_Pd(0)	Piranha_2	9_Buchwald-Hartwig_HPLC	Buchwald-Hartwig_HPLC_1	Au(mesh)_Layers_Piranha_2_Pd(0)	Au(mesh)_Layers_Piranha_2_Pd(0)_Buchwald-Hartwig_HPLC_1	91	t	Au(mesh)	Layers	Piranha	2	Pd(0)	9	Buchwald-Hartwig	HPLC	1	Yld(%)9	86.4545	86.4545	8815	4.3136	5.6832	4.608	6.96	1.30784	5.3456	1.11584	3.89056	5.17632	6.81984	5.5296	8.352	1.56941	6.41472	1.33901	4.66867	7.616	0.62	0.62	5	41	73	93	333	14	12	0.32
Chem Pharm Bull 67, 738(2)(table5)	167	Au(mesh)_Layers_Pd(0)	Piranha_1	9_Buchwald-Hartwig_HPLC	Buchwald-Hartwig_HPLC_1	Au(mesh)_Layers_Piranha_1_Pd(0)	Au(mesh)_Layers_Piranha_1_Pd(0)_Buchwald-Hartwig_HPLC_1	91	t	Au(mesh)	Layers	Piranha	1	Pd(0)	9	Buchwald-Hartwig	HPLC	1	Yld(%)9	86.4545	86.4545	8815	2.7168	3.8304	2.9248	5.0496	0.92032	2.64704	0.79808	1.99104	3.26016	4.59648	3.50976	6.05952	1.10438	3.17645	0.957696	2.38925	10.472	0.62	0.62	5	41	73	254	424	14	12	0.44
Chem Pharm Bull 67, 738(2)(table5)	168	Au(mesh)_Layers_Pd(0)	Piranha_1	10_Buchwald-Hartwig_HPLC	Buchwald-Hartwig_HPLC_1	Au(mesh)_Layers_Piranha_1_Pd(0)	Au(mesh)_Layers_Piranha_1_Pd(0)_Buchwald-Hartwig_HPLC_1	91	v	Au(mesh)	Layers	Piranha	1	Pd(0)	10	Buchwald-Hartwig	HPLC	1	Yld(%)10	86.4545	86.4545	8815	2.7168	3.8304	2.9248	5.0496	0.92032	2.64704	0.79808	1.99104	3.26016	4.59648	3.50976	6.05952	1.10438	3.17645	0.957696	2.38925	10.472	0.62	0.62	5	41	73	255	385	14	12	0.44
Chem Pharm Bull 67, 738(2)(table5)	169	Au(mesh)_Layers_Pd(0)	Piranha_2	8_Buchwald-Hartwig_HPLC	Buchwald-Hartwig_HPLC_1	Au(mesh)_Layers_Piranha_2_Pd(0)	Au(mesh)_Layers_Piranha_2_Pd(0)_Buchwald-Hartwig_HPLC_1	91	t	Au(mesh)	Layers	Piranha	2	Pd(0)	8	Buchwald-Hartwig	HPLC	1	Yld(%)8	86.5758	86.5758	8815	2.7168	3.8304	2.9248	5.0496	0.92032	2.64704	0.79808	1.99104	3.26016	4.59648	3.50976	6.05952	1.10438	3.17645	0.957696	2.38925	10.472	0.62	0.62	5	41	73	55	317	14	12	0.44
Chem Pharm Bull 67, 738(2)(table5)	170	Au(mesh)_Layers_Pd(0)	Piranha_2	9_Buchwald-Hartwig_HPLC	Buchwald-Hartwig_HPLC_1	Au(mesh)_Layers_Piranha_2_Pd(0)	Au(mesh)_Layers_Piranha_2_Pd(0)_Buchwald-Hartwig_HPLC_1	91	t	Au(mesh)	Layers	Piranha	2	Pd(0)	9	Buchwald-Hartwig	HPLC	1	Yld(%)9	86.4545	86.4545	8815	2.7168	3.8304	2.9248	5.0496	0.92032	2.64704	0.79808	1.99104	3.26016	4.59648	3.50976	6.05952	1.10438	3.17645	0.957696	2.38925	10.472	0.62	0.62	5	41	73	93	333	14	12	0.44
Chem Pharm Bull 67, 738(2)(table5)	171	Au(mesh)_Layers_Pd(0)	Piranha_2	10_Buchwald-Hartwig_HPLC	Buchwald-Hartwig_HPLC_1	Au(mesh)_Layers_Piranha_2_Pd(0)	Au(mesh)_Layers_Piranha_2_Pd(0)_Buchwald-Hartwig_HPLC_1	91	t	Au(mesh)	Layers	Piranha	2	Pd(0)	10	Buchwald-Hartwig	HPLC	1	Yld(%)10	86.4545	86.4545	8815	2.7168	3.8304	2.9248	5.0496	0.92032	2.64704	0.79808	1.99104	3.26016	4.59648	3.50976	6.05952	1.10438	3.17645	0.957696	2.38925	10.472	0.62	0.62	5	41	73	70	146	14	12	0.44
Chem Pharm Bull 67, 738(5)(table6)	172	Au(mesh)_Layers_Pd(0)	Piranha_2	1_Buchwald-Hartwig_NA	Buchwald-Hartwig_NA_1	Au(mesh)_Layers_Piranha_2_Pd(0)	Au(mesh)_Layers_Piranha_2_Pd(0)_Buchwald-Hartwig_NA_1	91	v	Au(mesh)	Layers	Piranha	2	Pd(0)	1	Buchwald-Hartwig	NA	1	Yld(%)1	87.8182	87.8182	16985	3.392	5.1808	3.6352	6.7008	0.78752	1.9376	0.79296	1.9648	4.0704	6.21696	4.36224	8.04096	0.945024	2.32512	0.951552	2.35776	10.472	0.62	0.62	5	79	79	170	415	14	12	0.44
Chem Pharm Bull 67, 738(6)(table6)	173	Au(mesh)_Layers_Pd(0)	Piranha_2	1_Buchwald-Hartwig_NA	Buchwald-Hartwig_NA_1	Au(mesh)_Layers_Piranha_2_Pd(0)	Au(mesh)_Layers_Piranha_2_Pd(0)_Buchwald-Hartwig_NA_1	91	t	Au(mesh)	Layers	Piranha	2	Pd(0)	1	Buchwald-Hartwig	NA	1	Yld(%)1	87.8182	87.8182	16985	3.392	5.1808	3.6352	6.7008	0.78752	1.9376	0.79296	1.9648	4.0704	6.21696	4.36224	8.04096	0.945024	2.32512	0.951552	2.35776	10.472	0.62	0.62	5	79	79	170	415	14	12	0.44
Advanced Synthesis & Catalysis 354, 1062 (13)(table1)	174	Au(mesh)_Layers_Pd(0)	Piranha_1	1_Buchwald-Hartwig_NA	Buchwald-Hartwig_NA_1	Au(mesh)_Layers_Piranha_1_Pd(0)	Au(mesh)_Layers_Piranha_1_Pd(0)_Buchwald-Hartwig_NA_1	90	t	Au(mesh)	Layers	Piranha	1	Pd(0)	1	Buchwald-Hartwig	NA	1	Yld(%)1	87.8182	87.8182	16985	2.8416	3.8016	3.0848	4.6144	0.9744	2.96736	0.82496	2.12736	3.40992	4.56192	3.70176	5.53728	1.16928	3.56083	0.989952	2.55283	16.66	0.62	0.62	3	79	79	170	415	14	12	0.7
Chem Pharm Bull 67, 737(8)(table4)	175	Au(mesh)_Layers_Pd(0)	Piranha_1	10_Buchwald-Hartwig_HPLC	Buchwald-Hartwig_HPLC_1	Au(mesh)_Layers_Piranha_1_Pd(0)	Au(mesh)_Layers_Piranha_1_Pd(0)_Buchwald-Hartwig_HPLC_1	90	t	Au(mesh)	Layers	Piranha	1	Pd(0)	10	Buchwald-Hartwig	HPLC	1	Yld(%)10	86.4545	86.4545	10750	3.5168	5.1488	3.792	6.2656	0.83872	2.1984	0.81984	2.10048	4.22016	6.17856	4.5504	7.51872	1.00646	2.63808	0.983808	2.52058	7.616	0.62	0.62	5	50	86	255	385	14	12	0.32
Chem Pharm Bull 67, 737(10)(table4)	176	Au(mesh)_Layers_Pd(0)	Piranha_1	4_Buchwald-Hartwig_HPLC	Buchwald-Hartwig_HPLC_1	Au(mesh)_Layers_Piranha_1_Pd(0)	Au(mesh)_Layers_Piranha_1_Pd(0)_Buchwald-Hartwig_HPLC_1	90	v	Au(mesh)	Layers	Piranha	1	Pd(0)	4	Buchwald-Hartwig	HPLC	1	Yld(%)4	86.8889	86.8889	16985	4.3136	5.6832	4.608	6.96	1.30784	5.3456	1.11584	3.89056	5.17632	6.81984	5.5296	8.352	1.56941	6.41472	1.33901	4.66867	7.616	0.62	0.62	5	79	79	167	295	14	12	0.32
Chem Pharm Bull 67, 737(12)(table4)	177	Au(mesh)_Layers_Pd(0)	Piranha_1	4_Buchwald-Hartwig_HPLC	Buchwald-Hartwig_HPLC_1	Au(mesh)_Layers_Piranha_1_Pd(0)	Au(mesh)_Layers_Piranha_1_Pd(0)_Buchwald-Hartwig_HPLC_1	90	t	Au(mesh)	Layers	Piranha	1	Pd(0)	4	Buchwald-Hartwig	HPLC	1	Yld(%)4	86.8889	86.8889	16985	4.3136	5.6832	4.608	6.96	1.30784	5.3456	1.11584	3.89056	5.17632	6.81984	5.5296	8.352	1.56941	6.41472	1.33901	4.66867	7.616	0.62	0.62	5	79	79	167	295	14	12	0.32
Chem Pharm Bull 67, 737(12)(table4)	178	Au(mesh)_Layers_Pd(0)	Piranha_1	5_Buchwald-Hartwig_HPLC	Buchwald-Hartwig_HPLC_1	Au(mesh)_Layers_Piranha_1_Pd(0)	Au(mesh)_Layers_Piranha_1_Pd(0)_Buchwald-Hartwig_HPLC_1	90	t	Au(mesh)	Layers	Piranha	1	Pd(0)	5	Buchwald-Hartwig	HPLC	1	Yld(%)5	84.0278	84.0278	16985	4.3136	5.6832	4.608	6.96	1.30784	5.3456	1.11584	3.89056	5.17632	6.81984	5.5296	8.352	1.56941	6.41472	1.33901	4.66867	7.616	0.62	0.62	5	79	79	151	253	14	12	0.32
Chem Pharm Bull 67, 737(12)(table4)	179	Au(mesh)_Layers_Pd(0)	Piranha_1	6_Buchwald-Hartwig_HPLC	Buchwald-Hartwig_HPLC_1	Au(mesh)_Layers_Piranha_1_Pd(0)	Au(mesh)_Layers_Piranha_1_Pd(0)_Buchwald-Hartwig_HPLC_1	90	t	Au(mesh)	Layers	Piranha	1	Pd(0)	6	Buchwald-Hartwig	HPLC	1	Yld(%)6	84.5143	84.5143	16985	4.3136	5.6832	4.608	6.96	1.30784	5.3456	1.11584	3.89056	5.17632	6.81984	5.5296	8.352	1.56941	6.41472	1.33901	4.66867	7.616	0.62	0.62	5	79	79	267	571	14	12	0.32
Chem Pharm Bull 67, 737(12)(table4)	180	Au(mesh)_Layers_Pd(0)	Piranha_1	7_Buchwald-Hartwig_HPLC	Buchwald-Hartwig_HPLC_1	Au(mesh)_Layers_Piranha_1_Pd(0)	Au(mesh)_Layers_Piranha_1_Pd(0)_Buchwald-Hartwig_HPLC_1	90	v	Au(mesh)	Layers	Piranha	1	Pd(0)	7	Buchwald-Hartwig	HPLC	1	Yld(%)7	87.1212	87.1212	16985	4.3136	5.6832	4.608	6.96	1.30784	5.3456	1.11584	3.89056	5.17632	6.81984	5.5296	8.352	1.56941	6.41472	1.33901	4.66867	7.616	0.62	0.62	5	79	79	200	388	14	12	0.32
Chem Pharm Bull 67, 737(12)(table4)	181	Au(mesh)_Layers_Pd(0)	Piranha_1	8_Buchwald-Hartwig_HPLC	Buchwald-Hartwig_HPLC_1	Au(mesh)_Layers_Piranha_1_Pd(0)	Au(mesh)_Layers_Piranha_1_Pd(0)_Buchwald-Hartwig_HPLC_1	90	t	Au(mesh)	Layers	Piranha	1	Pd(0)	8	Buchwald-Hartwig	HPLC	1	Yld(%)8	86.5758	86.5758	16985	4.3136	5.6832	4.608	6.96	1.30784	5.3456	1.11584	3.89056	5.17632	6.81984	5.5296	8.352	1.56941	6.41472	1.33901	4.66867	7.616	0.62	0.62	5	79	79	158	252	14	12	0.32
Chem Pharm Bull 67, 737(12)(table4)	182	Au(mesh)_Layers_Pd(0)	Piranha_1	9_Buchwald-Hartwig_HPLC	Buchwald-Hartwig_HPLC_1	Au(mesh)_Layers_Piranha_1_Pd(0)	Au(mesh)_Layers_Piranha_1_Pd(0)_Buchwald-Hartwig_HPLC_1	90	t	Au(mesh)	Layers	Piranha	1	Pd(0)	9	Buchwald-Hartwig	HPLC	1	Yld(%)9	86.4545	86.4545	16985	4.3136	5.6832	4.608	6.96	1.30784	5.3456	1.11584	3.89056	5.17632	6.81984	5.5296	8.352	1.56941	6.41472	1.33901	4.66867	7.616	0.62	0.62	5	79	79	254	424	14	12	0.32
Chem Pharm Bull 67, 737(12)(table4)	183	Au(mesh)_Layers_Pd(0)	Piranha_1	10_Buchwald-Hartwig_HPLC	Buchwald-Hartwig_HPLC_1	Au(mesh)_Layers_Piranha_1_Pd(0)	Au(mesh)_Layers_Piranha_1_Pd(0)_Buchwald-Hartwig_HPLC_1	90	t	Au(mesh)	Layers	Piranha	1	Pd(0)	10	Buchwald-Hartwig	HPLC	1	Yld(%)10	86.4545	86.4545	10750	4.3136	5.6832	4.608	6.96	1.30784	5.3456	1.11584	3.89056	5.17632	6.81984	5.5296	8.352	1.56941	6.41472	1.33901	4.66867	7.616	0.62	0.62	5	50	86	255	385	14	12	0.32
Chem Pharm Bull 67, 736(2)(table4)* & he Journal of Organic Chemistry, 78, 7576(table 4)	184	Au(mesh)_Layers_Pd(0)	Piranha_2	8_Buchwald-Hartwig_HPLC	Buchwald-Hartwig_HPLC_1	Au(mesh)_Layers_Piranha_2_Pd(0)	Au(mesh)_Layers_Piranha_2_Pd(0)_Buchwald-Hartwig_HPLC_1	90	v	Au(mesh)	Layers	Piranha	2	Pd(0)	8	Buchwald-Hartwig	HPLC	1	Yld(%)8	86.5758	86.5758	8815	2.8416	3.8016	3.0848	4.6144	0.9744	2.96736	0.82496	2.12736	3.40992	4.56192	3.70176	5.53728	1.16928	3.56083	0.989952	2.55283	7.616	0.62	0.62	5	41	73	55	317	14	12	0.32
Chem Pharm Bull 67, 736(2)(table4)* & he Journal of Organic Chemistry, 78, 7576(table 4)	185	Au(mesh)_Layers_Pd(0)	Piranha_2	9_Buchwald-Hartwig_HPLC	Buchwald-Hartwig_HPLC_1	Au(mesh)_Layers_Piranha_2_Pd(0)	Au(mesh)_Layers_Piranha_2_Pd(0)_Buchwald-Hartwig_HPLC_1	90	t	Au(mesh)	Layers	Piranha	2	Pd(0)	9	Buchwald-Hartwig	HPLC	1	Yld(%)9	86.4545	86.4545	8815	2.8416	3.8016	3.0848	4.6144	0.9744	2.96736	0.82496	2.12736	3.40992	4.56192	3.70176	5.53728	1.16928	3.56083	0.989952	2.55283	7.616	0.62	0.62	5	41	73	93	333	14	12	0.32
Chem Pharm Bull 67, 736(10)(table4)* & he Journal of Organic Chemistry, 78, 7576(table 4)	186	Au(mesh)_Layers_Pd(0)	Piranha_2	3_Buchwald-Hartwig_HPLC	Buchwald-Hartwig_HPLC_1	Au(mesh)_Layers_Piranha_2_Pd(0)	Au(mesh)_Layers_Piranha_2_Pd(0)_Buchwald-Hartwig_HPLC_1	90	t	Au(mesh)	Layers	Piranha	2	Pd(0)	3	Buchwald-Hartwig	HPLC	1	Yld(%)3	87.8333	87.8333	8815	4.3136	5.6832	4.608	6.96	1.30784	5.3456	1.11584	3.89056	5.17632	6.81984	5.5296	8.352	1.56941	6.41472	1.33901	4.66867	7.616	0.62	0.62	5	41	73	93	149	14	12	0.32
Chem Pharm Bull 67, 736(10)(table4)* & he Journal of Organic Chemistry, 78, 7576(table 4)	187	Au(mesh)_Layers_Pd(0)	Piranha_2	6_Buchwald-Hartwig_HPLC	Buchwald-Hartwig_HPLC_1	Au(mesh)_Layers_Piranha_2_Pd(0)	Au(mesh)_Layers_Piranha_2_Pd(0)_Buchwald-Hartwig_HPLC_1	90	t	Au(mesh)	Layers	Piranha	2	Pd(0)	6	Buchwald-Hartwig	HPLC	1	Yld(%)6	84.5143	84.5143	8815	4.3136	5.6832	4.608	6.96	1.30784	5.3456	1.11584	3.89056	5.17632	6.81984	5.5296	8.352	1.56941	6.41472	1.33901	4.66867	7.616	0.62	0.62	5	41	73	126	290	14	12	0.32
Chem Pharm Bull 67, 736(10)(table4)* & he Journal of Organic Chemistry, 78, 7576(table 4)	188	Au(mesh)_Layers_Pd(0)	Piranha_2	7_Buchwald-Hartwig_HPLC	Buchwald-Hartwig_HPLC_1	Au(mesh)_Layers_Piranha_2_Pd(0)	Au(mesh)_Layers_Piranha_2_Pd(0)_Buchwald-Hartwig_HPLC_1	90	v	Au(mesh)	Layers	Piranha	2	Pd(0)	7	Buchwald-Hartwig	HPLC	1	Yld(%)7	87.1212	87.1212	8815	4.3136	5.6832	4.608	6.96	1.30784	5.3456	1.11584	3.89056	5.17632	6.81984	5.5296	8.352	1.56941	6.41472	1.33901	4.66867	7.616	0.62	0.62	5	41	73	97	279	14	12	0.32
Chem Pharm Bull 67, 736(10)(table4)* & he Journal of Organic Chemistry, 78, 7576(table 4)	189	Au(mesh)_Layers_Pd(0)	Piranha_2	8_Buchwald-Hartwig_HPLC	Buchwald-Hartwig_HPLC_1	Au(mesh)_Layers_Piranha_2_Pd(0)	Au(mesh)_Layers_Piranha_2_Pd(0)_Buchwald-Hartwig_HPLC_1	90	t	Au(mesh)	Layers	Piranha	2	Pd(0)	8	Buchwald-Hartwig	HPLC	1	Yld(%)8	86.5758	86.5758	8815	4.3136	5.6832	4.608	6.96	1.30784	5.3456	1.11584	3.89056	5.17632	6.81984	5.5296	8.352	1.56941	6.41472	1.33901	4.66867	7.616	0.62	0.62	5	41	73	55	317	14	12	0.32
Chem Pharm Bull 67, 736(10)(table4)* & he Journal of Organic Chemistry, 78, 7576(table 4)	190	Au(mesh)_Layers_Pd(0)	Piranha_2	10_Buchwald-Hartwig_HPLC	Buchwald-Hartwig_HPLC_1	Au(mesh)_Layers_Piranha_2_Pd(0)	Au(mesh)_Layers_Piranha_2_Pd(0)_Buchwald-Hartwig_HPLC_1	90	t	Au(mesh)	Layers	Piranha	2	Pd(0)	10	Buchwald-Hartwig	HPLC	1	Yld(%)10	86.4545	86.4545	8815	4.3136	5.6832	4.608	6.96	1.30784	5.3456	1.11584	3.89056	5.17632	6.81984	5.5296	8.352	1.56941	6.41472	1.33901	4.66867	7.616	0.62	0.62	5	41	73	70	146	14	12	0.32
Advanced Synthesis & Catalysis 354, 1062 (13)(table1)	191	Au(mesh)_Layers_Pd(0)	Piranha_1	5_Buchwald-Hartwig_NA	Buchwald-Hartwig_NA_1	Au(mesh)_Layers_Piranha_1_Pd(0)	Au(mesh)_Layers_Piranha_1_Pd(0)_Buchwald-Hartwig_NA_1	89	t	Au(mesh)	Layers	Piranha	1	Pd(0)	5	Buchwald-Hartwig	NA	1	Yld(%)5	84.0278	84.0278	16985	2.8416	3.8016	3.0848	4.6144	0.9744	2.96736	0.82496	2.12736	3.40992	4.56192	3.70176	5.53728	1.16928	3.56083	0.989952	2.55283	16.66	0.62	0.62	3	79	79	170	415	14	12	0.7
Chem Pharm Bull 67, 737(6)(table4)	192	Au(mesh)_Layers_Pd(0)	Piranha_1	1_Buchwald-Hartwig_HPLC	Buchwald-Hartwig_HPLC_1	Au(mesh)_Layers_Piranha_1_Pd(0)	Au(mesh)_Layers_Piranha_1_Pd(0)_Buchwald-Hartwig_HPLC_1	89	v	Au(mesh)	Layers	Piranha	1	Pd(0)	1	Buchwald-Hartwig	HPLC	1	Yld(%)1	87.8182	87.8182	14620	2.8416	3.8016	3.0848	4.6144	0.9744	2.96736	0.82496	2.12736	3.40992	4.56192	3.70176	5.53728	1.16928	3.56083	0.989952	2.55283	7.616	0.62	0.62	5	68	90	94	1082	14	12	0.32
Chem Pharm Bull 67, 737(6)(table4)	193	Au(mesh)_Layers_Pd(0)	Piranha_1	2_Buchwald-Hartwig_HPLC	Buchwald-Hartwig_HPLC_1	Au(mesh)_Layers_Piranha_1_Pd(0)	Au(mesh)_Layers_Piranha_1_Pd(0)_Buchwald-Hartwig_HPLC_1	89	t	Au(mesh)	Layers	Piranha	1	Pd(0)	2	Buchwald-Hartwig	HPLC	1	Yld(%)2	88.1944	88.1944	16985	2.8416	3.8016	3.0848	4.6144	0.9744	2.96736	0.82496	2.12736	3.40992	4.56192	3.70176	5.53728	1.16928	3.56083	0.989952	2.55283	7.616	0.62	0.62	5	79	79	155	563	14	12	0.32
Chem Pharm Bull 67, 737(6)(table4)	194	Au(mesh)_Layers_Pd(0)	Piranha_1	4_Buchwald-Hartwig_HPLC	Buchwald-Hartwig_HPLC_1	Au(mesh)_Layers_Piranha_1_Pd(0)	Au(mesh)_Layers_Piranha_1_Pd(0)_Buchwald-Hartwig_HPLC_1	89	t	Au(mesh)	Layers	Piranha	1	Pd(0)	4	Buchwald-Hartwig	HPLC	1	Yld(%)4	86.8889	86.8889	16985	2.8416	3.8016	3.0848	4.6144	0.9744	2.96736	0.82496	2.12736	3.40992	4.56192	3.70176	5.53728	1.16928	3.56083	0.989952	2.55283	7.616	0.62	0.62	5	79	79	167	295	14	12	0.32
Chem Pharm Bull 67, 737(6)(table4)	195	Au(mesh)_Layers_Pd(0)	Piranha_1	6_Buchwald-Hartwig_HPLC	Buchwald-Hartwig_HPLC_1	Au(mesh)_Layers_Piranha_1_Pd(0)	Au(mesh)_Layers_Piranha_1_Pd(0)_Buchwald-Hartwig_HPLC_1	89	t	Au(mesh)	Layers	Piranha	1	Pd(0)	6	Buchwald-Hartwig	HPLC	1	Yld(%)6	84.5143	84.5143	16985	2.8416	3.8016	3.0848	4.6144	0.9744	2.96736	0.82496	2.12736	3.40992	4.56192	3.70176	5.53728	1.16928	3.56083	0.989952	2.55283	7.616	0.62	0.62	5	79	79	267	571	14	12	0.32
Chem Pharm Bull 67, 737(7)(table4)	196	Au(mesh)_Layers_Pd(0)	Piranha_1	5_Buchwald-Hartwig_HPLC	Buchwald-Hartwig_HPLC_1	Au(mesh)_Layers_Piranha_1_Pd(0)	Au(mesh)_Layers_Piranha_1_Pd(0)_Buchwald-Hartwig_HPLC_1	89	v	Au(mesh)	Layers	Piranha	1	Pd(0)	5	Buchwald-Hartwig	HPLC	1	Yld(%)5	84.0278	84.0278	16985	2.8416	3.8016	3.0848	4.6144	0.9744	2.96736	0.82496	2.12736	3.40992	4.56192	3.70176	5.53728	1.16928	3.56083	0.989952	2.55283	7.616	0.62	0.62	5	79	79	151	253	14	12	0.32
Chem Pharm Bull 67, 737(7)(table4)	197	Au(mesh)_Layers_Pd(0)	Piranha_1	9_Buchwald-Hartwig_HPLC	Buchwald-Hartwig_HPLC_1	Au(mesh)_Layers_Piranha_1_Pd(0)	Au(mesh)_Layers_Piranha_1_Pd(0)_Buchwald-Hartwig_HPLC_1	89	t	Au(mesh)	Layers	Piranha	1	Pd(0)	9	Buchwald-Hartwig	HPLC	1	Yld(%)9	86.4545	86.4545	16985	2.8416	3.8016	3.0848	4.6144	0.9744	2.96736	0.82496	2.12736	3.40992	4.56192	3.70176	5.53728	1.16928	3.56083	0.989952	2.55283	7.616	0.62	0.62	5	79	79	254	424	14	12	0.32
Chem Pharm Bull 67, 737(9)(table4)	198	Au(mesh)_Layers_Pd(0)	Piranha_1	1_Buchwald-Hartwig_HPLC	Buchwald-Hartwig_HPLC_1	Au(mesh)_Layers_Piranha_1_Pd(0)	Au(mesh)_Layers_Piranha_1_Pd(0)_Buchwald-Hartwig_HPLC_1	89	t	Au(mesh)	Layers	Piranha	1	Pd(0)	1	Buchwald-Hartwig	HPLC	1	Yld(%)1	87.8182	87.8182	14620	3.2864	4.192	3.4816	7.2256	0.80992	2.0496	0.78624	1.93216	3.94368	5.0304	4.17792	8.67072	0.971904	2.45952	0.943488	2.31859	7.616	0.62	0.62	5	68	90	94	1082	14	12	0.32
Chem Pharm Bull 67, 737(9)(table4)	199	Au(mesh)_Layers_Pd(0)	Piranha_1	3_Buchwald-Hartwig_HPLC	Buchwald-Hartwig_HPLC_1	Au(mesh)_Layers_Piranha_1_Pd(0)	Au(mesh)_Layers_Piranha_1_Pd(0)_Buchwald-Hartwig_HPLC_1	89	t	Au(mesh)	Layers	Piranha	1	Pd(0)	3	Buchwald-Hartwig	HPLC	1	Yld(%)3	87.8333	87.8333	16985	3.2864	4.192	3.4816	7.2256	0.80992	2.0496	0.78624	1.93216	3.94368	5.0304	4.17792	8.67072	0.971904	2.45952	0.943488	2.31859	7.616	0.62	0.62	5	79	79	36	86	14	12	0.32
Chem Pharm Bull 67, 737(9)(table4)	200	Au(mesh)_Layers_Pd(0)	Piranha_1	7_Buchwald-Hartwig_HPLC	Buchwald-Hartwig_HPLC_1	Au(mesh)_Layers_Piranha_1_Pd(0)	Au(mesh)_Layers_Piranha_1_Pd(0)_Buchwald-Hartwig_HPLC_1	89	v	Au(mesh)	Layers	Piranha	1	Pd(0)	7	Buchwald-Hartwig	HPLC	1	Yld(%)7	87.1212	87.1212	16985	3.2864	4.192	3.4816	7.2256	0.80992	2.0496	0.78624	1.93216	3.94368	5.0304	4.17792	8.67072	0.971904	2.45952	0.943488	2.31859	7.616	0.62	0.62	5	79	79	200	388	14	12	0.32
Chem Pharm Bull 67, 737(12)(table4)	201	Au(mesh)_Layers_Pd(0)	Piranha_1	1_Buchwald-Hartwig_HPLC	Buchwald-Hartwig_HPLC_1	Au(mesh)_Layers_Piranha_1_Pd(0)	Au(mesh)_Layers_Piranha_1_Pd(0)_Buchwald-Hartwig_HPLC_1	89	t	Au(mesh)	Layers	Piranha	1	Pd(0)	1	Buchwald-Hartwig	HPLC	1	Yld(%)1	87.8182	87.8182	14620	4.3136	5.6832	4.608	6.96	1.30784	5.3456	1.11584	3.89056	5.17632	6.81984	5.5296	8.352	1.56941	6.41472	1.33901	4.66867	7.616	0.62	0.62	5	68	90	94	1082	14	12	0.32
Chem Pharm Bull 67, 736(6)(table4)* & he Journal of Organic Chemistry, 78, 7576(table 4)	202	Au(mesh)_Layers_Pd(0)	Piranha_2	2_Buchwald-Hartwig_HPLC	Buchwald-Hartwig_HPLC_1	Au(mesh)_Layers_Piranha_2_Pd(0)	Au(mesh)_Layers_Piranha_2_Pd(0)_Buchwald-Hartwig_HPLC_1	89	t	Au(mesh)	Layers	Piranha	2	Pd(0)	2	Buchwald-Hartwig	HPLC	1	Yld(%)2	88.1944	88.1944	8815	2.8416	3.8016	3.0848	4.6144	0.9744	2.96736	0.82496	2.12736	3.40992	4.56192	3.70176	5.53728	1.16928	3.56083	0.989952	2.55283	7.616	0.62	0.62	5	41	73	63	183	14	12	0.32
Chem Pharm Bull 67, 736(6)(table4)* & he Journal of Organic Chemistry, 78, 7576(table 4)	203	Au(mesh)_Layers_Pd(0)	Piranha_2	4_Buchwald-Hartwig_HPLC	Buchwald-Hartwig_HPLC_1	Au(mesh)_Layers_Piranha_2_Pd(0)	Au(mesh)_Layers_Piranha_2_Pd(0)_Buchwald-Hartwig_HPLC_1	89	t	Au(mesh)	Layers	Piranha	2	Pd(0)	4	Buchwald-Hartwig	HPLC	1	Yld(%)4	86.8889	86.8889	8815	2.8416	3.8016	3.0848	4.6144	0.9744	2.96736	0.82496	2.12736	3.40992	4.56192	3.70176	5.53728	1.16928	3.56083	0.989952	2.55283	7.616	0.62	0.62	5	41	73	137	199	14	12	0.32
Chem Pharm Bull 67, 736(6)(table4)* & he Journal of Organic Chemistry, 78, 7576(table 4)	204	Au(mesh)_Layers_Pd(0)	Piranha_2	7_Buchwald-Hartwig_HPLC	Buchwald-Hartwig_HPLC_1	Au(mesh)_Layers_Piranha_2_Pd(0)	Au(mesh)_Layers_Piranha_2_Pd(0)_Buchwald-Hartwig_HPLC_1	89	v	Au(mesh)	Layers	Piranha	2	Pd(0)	7	Buchwald-Hartwig	HPLC	1	Yld(%)7	87.1212	87.1212	8815	2.8416	3.8016	3.0848	4.6144	0.9744	2.96736	0.82496	2.12736	3.40992	4.56192	3.70176	5.53728	1.16928	3.56083	0.989952	2.55283	7.616	0.62	0.62	5	41	73	97	279	14	12	0.32
Chem Pharm Bull 67, 736(6)(table4)* & he Journal of Organic Chemistry, 78, 7576(table 4)	205	Au(mesh)_Layers_Pd(0)	Piranha_2	8_Buchwald-Hartwig_HPLC	Buchwald-Hartwig_HPLC_1	Au(mesh)_Layers_Piranha_2_Pd(0)	Au(mesh)_Layers_Piranha_2_Pd(0)_Buchwald-Hartwig_HPLC_1	89	t	Au(mesh)	Layers	Piranha	2	Pd(0)	8	Buchwald-Hartwig	HPLC	1	Yld(%)8	86.5758	86.5758	8815	2.8416	3.8016	3.0848	4.6144	0.9744	2.96736	0.82496	2.12736	3.40992	4.56192	3.70176	5.53728	1.16928	3.56083	0.989952	2.55283	7.616	0.62	0.62	5	41	73	55	317	14	12	0.32
Chem Pharm Bull 67, 736(7)(table4)* & he Journal of Organic Chemistry, 78, 7576(table 4)	206	Au(mesh)_Layers_Pd(0)	Piranha_2	4_Buchwald-Hartwig_HPLC	Buchwald-Hartwig_HPLC_1	Au(mesh)_Layers_Piranha_2_Pd(0)	Au(mesh)_Layers_Piranha_2_Pd(0)_Buchwald-Hartwig_HPLC_1	89	t	Au(mesh)	Layers	Piranha	2	Pd(0)	4	Buchwald-Hartwig	HPLC	1	Yld(%)4	86.8889	86.8889	8815	2.8416	3.8016	3.0848	4.6144	0.9744	2.96736	0.82496	2.12736	3.40992	4.56192	3.70176	5.53728	1.16928	3.56083	0.989952	2.55283	7.616	0.62	0.62	5	41	73	137	199	14	12	0.32
Chem Pharm Bull 67, 736(7)(table4)* & he Journal of Organic Chemistry, 78, 7576(table 4)	207	Au(mesh)_Layers_Pd(0)	Piranha_2	5_Buchwald-Hartwig_HPLC	Buchwald-Hartwig_HPLC_1	Au(mesh)_Layers_Piranha_2_Pd(0)	Au(mesh)_Layers_Piranha_2_Pd(0)_Buchwald-Hartwig_HPLC_1	89	t	Au(mesh)	Layers	Piranha	2	Pd(0)	5	Buchwald-Hartwig	HPLC	1	Yld(%)5	84.0278	84.0278	8815	2.8416	3.8016	3.0848	4.6144	0.9744	2.96736	0.82496	2.12736	3.40992	4.56192	3.70176	5.53728	1.16928	3.56083	0.989952	2.55283	7.616	0.62	0.62	5	41	73	131	307	14	12	0.32
Chem Pharm Bull 67, 736(7)(table4)* & he Journal of Organic Chemistry, 78, 7576(table 4)	208	Au(mesh)_Layers_Pd(0)	Piranha_2	7_Buchwald-Hartwig_HPLC	Buchwald-Hartwig_HPLC_1	Au(mesh)_Layers_Piranha_2_Pd(0)	Au(mesh)_Layers_Piranha_2_Pd(0)_Buchwald-Hartwig_HPLC_1	89	v	Au(mesh)	Layers	Piranha	2	Pd(0)	7	Buchwald-Hartwig	HPLC	1	Yld(%)7	87.1212	87.1212	8815	2.8416	3.8016	3.0848	4.6144	0.9744	2.96736	0.82496	2.12736	3.40992	4.56192	3.70176	5.53728	1.16928	3.56083	0.989952	2.55283	7.616	0.62	0.62	5	41	73	97	279	14	12	0.32
Chem Pharm Bull 67, 736(9)(table4)* & he Journal of Organic Chemistry, 78, 7576(table 4)	209	Au(mesh)_Layers_Pd(0)	Piranha_2	2_Buchwald-Hartwig_HPLC	Buchwald-Hartwig_HPLC_1	Au(mesh)_Layers_Piranha_2_Pd(0)	Au(mesh)_Layers_Piranha_2_Pd(0)_Buchwald-Hartwig_HPLC_1	89	t	Au(mesh)	Layers	Piranha	2	Pd(0)	2	Buchwald-Hartwig	HPLC	1	Yld(%)2	88.1944	88.1944	8815	3.2864	4.192	3.4816	7.2256	0.80992	2.0496	0.78624	1.93216	3.94368	5.0304	4.17792	8.67072	0.971904	2.45952	0.943488	2.31859	7.616	0.62	0.62	5	41	73	63	183	14	12	0.32
Chem Pharm Bull 67, 736(9)(table4)* & he Journal of Organic Chemistry, 78, 7576(table 4)	210	Au(mesh)_Layers_Pd(0)	Piranha_2	3_Buchwald-Hartwig_HPLC	Buchwald-Hartwig_HPLC_1	Au(mesh)_Layers_Piranha_2_Pd(0)	Au(mesh)_Layers_Piranha_2_Pd(0)_Buchwald-Hartwig_HPLC_1	89	t	Au(mesh)	Layers	Piranha	2	Pd(0)	3	Buchwald-Hartwig	HPLC	1	Yld(%)3	87.8333	87.8333	8815	3.2864	4.192	3.4816	7.2256	0.80992	2.0496	0.78624	1.93216	3.94368	5.0304	4.17792	8.67072	0.971904	2.45952	0.943488	2.31859	7.616	0.62	0.62	5	41	73	93	149	14	12	0.32
Chem Pharm Bull 67, 736(9)(table4)* & he Journal of Organic Chemistry, 78, 7576(table 4)	211	Au(mesh)_Layers_Pd(0)	Piranha_2	5_Buchwald-Hartwig_HPLC	Buchwald-Hartwig_HPLC_1	Au(mesh)_Layers_Piranha_2_Pd(0)	Au(mesh)_Layers_Piranha_2_Pd(0)_Buchwald-Hartwig_HPLC_1	89	t	Au(mesh)	Layers	Piranha	2	Pd(0)	5	Buchwald-Hartwig	HPLC	1	Yld(%)5	84.0278	84.0278	8815	3.2864	4.192	3.4816	7.2256	0.80992	2.0496	0.78624	1.93216	3.94368	5.0304	4.17792	8.67072	0.971904	2.45952	0.943488	2.31859	7.616	0.62	0.62	5	41	73	131	307	14	12	0.32
Chem Pharm Bull 67, 736(9)(table4)* & he Journal of Organic Chemistry, 78, 7576(table 4)	212	Au(mesh)_Layers_Pd(0)	Piranha_2	7_Buchwald-Hartwig_HPLC	Buchwald-Hartwig_HPLC_1	Au(mesh)_Layers_Piranha_2_Pd(0)	Au(mesh)_Layers_Piranha_2_Pd(0)_Buchwald-Hartwig_HPLC_1	89	v	Au(mesh)	Layers	Piranha	2	Pd(0)	7	Buchwald-Hartwig	HPLC	1	Yld(%)7	87.1212	87.1212	8815	3.2864	4.192	3.4816	7.2256	0.80992	2.0496	0.78624	1.93216	3.94368	5.0304	4.17792	8.67072	0.971904	2.45952	0.943488	2.31859	7.616	0.62	0.62	5	41	73	97	279	14	12	0.32
Chem Pharm Bull 67, 738(1)(table5)	213	Au(mesh)_Layers_Pd(0)	Piranha_1	2_Buchwald-Hartwig_HPLC	Buchwald-Hartwig_HPLC_1	Au(mesh)_Layers_Piranha_1_Pd(0)	Au(mesh)_Layers_Piranha_1_Pd(0)_Buchwald-Hartwig_HPLC_1	89	t	Au(mesh)	Layers	Piranha	1	Pd(0)	2	Buchwald-Hartwig	HPLC	1	Yld(%)2	88.1944	88.1944	8815	2.7168	3.8304	2.9248	5.0496	0.92032	2.64704	0.79808	1.99104	3.26016	4.59648	3.50976	6.05952	1.10438	3.17645	0.957696	2.38925	10.472	0.62	0.62	5	41	73	155	563	14	12	0.44
Chem Pharm Bull 67, 738(1)(table5)	214	Au(mesh)_Layers_Pd(0)	Piranha_1	3_Buchwald-Hartwig_HPLC	Buchwald-Hartwig_HPLC_1	Au(mesh)_Layers_Piranha_1_Pd(0)	Au(mesh)_Layers_Piranha_1_Pd(0)_Buchwald-Hartwig_HPLC_1	89	t	Au(mesh)	Layers	Piranha	1	Pd(0)	3	Buchwald-Hartwig	HPLC	1	Yld(%)3	87.8333	87.8333	8815	2.7168	3.8304	2.9248	5.0496	0.92032	2.64704	0.79808	1.99104	3.26016	4.59648	3.50976	6.05952	1.10438	3.17645	0.957696	2.38925	10.472	0.62	0.62	5	41	73	36	86	14	12	0.44
Chem Pharm Bull 67, 738(1)(table5)	215	Au(mesh)_Layers_Pd(0)	Piranha_1	6_Buchwald-Hartwig_HPLC	Buchwald-Hartwig_HPLC_1	Au(mesh)_Layers_Piranha_1_Pd(0)	Au(mesh)_Layers_Piranha_1_Pd(0)_Buchwald-Hartwig_HPLC_1	89	t	Au(mesh)	Layers	Piranha	1	Pd(0)	6	Buchwald-Hartwig	HPLC	1	Yld(%)6	84.5143	84.5143	8815	2.7168	3.8304	2.9248	5.0496	0.92032	2.64704	0.79808	1.99104	3.26016	4.59648	3.50976	6.05952	1.10438	3.17645	0.957696	2.38925	10.472	0.62	0.62	5	41	73	267	571	14	12	0.44
Chem Pharm Bull 67, 738(1)(table5)	216	Au(mesh)_Layers_Pd(0)	Piranha_1	7_Buchwald-Hartwig_HPLC	Buchwald-Hartwig_HPLC_1	Au(mesh)_Layers_Piranha_1_Pd(0)	Au(mesh)_Layers_Piranha_1_Pd(0)_Buchwald-Hartwig_HPLC_1	89	v	Au(mesh)	Layers	Piranha	1	Pd(0)	7	Buchwald-Hartwig	HPLC	1	Yld(%)7	87.1212	87.1212	8815	2.7168	3.8304	2.9248	5.0496	0.92032	2.64704	0.79808	1.99104	3.26016	4.59648	3.50976	6.05952	1.10438	3.17645	0.957696	2.38925	10.472	0.62	0.62	5	41	73	200	388	14	12	0.44
Chem Pharm Bull 67, 738(1)(table5)	217	Au(mesh)_Layers_Pd(0)	Piranha_2	2_Buchwald-Hartwig_HPLC	Buchwald-Hartwig_HPLC_1	Au(mesh)_Layers_Piranha_2_Pd(0)	Au(mesh)_Layers_Piranha_2_Pd(0)_Buchwald-Hartwig_HPLC_1	89	t	Au(mesh)	Layers	Piranha	2	Pd(0)	2	Buchwald-Hartwig	HPLC	1	Yld(%)2	88.1944	88.1944	8815	2.7168	3.8304	2.9248	5.0496	0.92032	2.64704	0.79808	1.99104	3.26016	4.59648	3.50976	6.05952	1.10438	3.17645	0.957696	2.38925	10.472	0.62	0.62	5	41	73	63	183	14	12	0.44
Chem Pharm Bull 67, 738(1)(table5)	218	Au(mesh)_Layers_Pd(0)	Piranha_2	4_Buchwald-Hartwig_HPLC	Buchwald-Hartwig_HPLC_1	Au(mesh)_Layers_Piranha_2_Pd(0)	Au(mesh)_Layers_Piranha_2_Pd(0)_Buchwald-Hartwig_HPLC_1	89	t	Au(mesh)	Layers	Piranha	2	Pd(0)	4	Buchwald-Hartwig	HPLC	1	Yld(%)4	86.8889	86.8889	8815	2.7168	3.8304	2.9248	5.0496	0.92032	2.64704	0.79808	1.99104	3.26016	4.59648	3.50976	6.05952	1.10438	3.17645	0.957696	2.38925	10.472	0.62	0.62	5	41	73	137	199	14	12	0.44
Chem Pharm Bull 67, 738(1)(table5)	219	Au(mesh)_Layers_Pd(0)	Piranha_2	5_Buchwald-Hartwig_HPLC	Buchwald-Hartwig_HPLC_1	Au(mesh)_Layers_Piranha_2_Pd(0)	Au(mesh)_Layers_Piranha_2_Pd(0)_Buchwald-Hartwig_HPLC_1	89	t	Au(mesh)	Layers	Piranha	2	Pd(0)	5	Buchwald-Hartwig	HPLC	1	Yld(%)5	84.0278	84.0278	8815	2.7168	3.8304	2.9248	5.0496	0.92032	2.64704	0.79808	1.99104	3.26016	4.59648	3.50976	6.05952	1.10438	3.17645	0.957696	2.38925	10.472	0.62	0.62	5	41	73	131	307	14	12	0.44
Chem Pharm Bull 67, 738(1)(table5)	220	Au(mesh)_Layers_Pd(0)	Piranha_2	6_Buchwald-Hartwig_HPLC	Buchwald-Hartwig_HPLC_1	Au(mesh)_Layers_Piranha_2_Pd(0)	Au(mesh)_Layers_Piranha_2_Pd(0)_Buchwald-Hartwig_HPLC_1	89	v	Au(mesh)	Layers	Piranha	2	Pd(0)	6	Buchwald-Hartwig	HPLC	1	Yld(%)6	84.5143	84.5143	8815	2.7168	3.8304	2.9248	5.0496	0.92032	2.64704	0.79808	1.99104	3.26016	4.59648	3.50976	6.05952	1.10438	3.17645	0.957696	2.38925	10.472	0.62	0.62	5	41	73	126	290	14	12	0.44
Chem Pharm Bull 67, 738(2)(table6)	221	Au(mesh)_Layers_Pd(0)	Piranha_2	1_Buchwald-Hartwig_NA	Buchwald-Hartwig_NA_1	Au(mesh)_Layers_Piranha_2_Pd(0)	Au(mesh)_Layers_Piranha_2_Pd(0)_Buchwald-Hartwig_NA_1	89	t	Au(mesh)	Layers	Piranha	2	Pd(0)	1	Buchwald-Hartwig	NA	1	Yld(%)1	87.8182	87.8182	16985	2.7168	3.8304	2.9248	5.0496	0.92032	2.64704	0.79808	1.99104	3.26016	4.59648	3.50976	6.05952	1.10438	3.17645	0.957696	2.38925	10.472	0.62	0.62	5	79	79	170	415	14	12	0.44
Advanced Synthesis & Catalysis 354, 1062 (12)(table1)	222	Au(mesh)_Layers_Pd(0)	Piranha_1	1_Buchwald-Hartwig_NA	Buchwald-Hartwig_NA_1	Au(mesh)_Layers_Piranha_1_Pd(0)	Au(mesh)_Layers_Piranha_1_Pd(0)_Buchwald-Hartwig_NA_1	88	t	Au(mesh)	Layers	Piranha	1	Pd(0)	1	Buchwald-Hartwig	NA	1	Yld(%)1	87.8182	87.8182	16985	2.8416	3.8016	3.0848	4.6144	0.9744	2.96736	0.82496	2.12736	3.40992	4.56192	3.70176	5.53728	1.16928	3.56083	0.989952	2.55283	16.66	0.62	0.62	3	79	79	170	415	14	12	0.7
Advanced Synthesis & Catalysis 354, 1062 (13)(table1)	223	Au(mesh)_Layers_Pd(0)	Piranha_1	2_Buchwald-Hartwig_NA	Buchwald-Hartwig_NA_1	Au(mesh)_Layers_Piranha_1_Pd(0)	Au(mesh)_Layers_Piranha_1_Pd(0)_Buchwald-Hartwig_NA_1	88	t	Au(mesh)	Layers	Piranha	1	Pd(0)	2	Buchwald-Hartwig	NA	1	Yld(%)2	88.1944	88.1944	16985	2.8416	3.8016	3.0848	4.6144	0.9744	2.96736	0.82496	2.12736	3.40992	4.56192	3.70176	5.53728	1.16928	3.56083	0.989952	2.55283	16.66	0.62	0.62	3	79	79	170	415	14	12	0.7
Advanced Synthesis & Catalysis 354, 1062 (13)(table1)	224	Au(mesh)_Layers_Pd(0)	Piranha_1	3_Buchwald-Hartwig_NA	Buchwald-Hartwig_NA_1	Au(mesh)_Layers_Piranha_1_Pd(0)	Au(mesh)_Layers_Piranha_1_Pd(0)_Buchwald-Hartwig_NA_1	88	v	Au(mesh)	Layers	Piranha	1	Pd(0)	3	Buchwald-Hartwig	NA	1	Yld(%)3	87.8333	87.8333	16985	2.8416	3.8016	3.0848	4.6144	0.9744	2.96736	0.82496	2.12736	3.40992	4.56192	3.70176	5.53728	1.16928	3.56083	0.989952	2.55283	16.66	0.62	0.62	3	79	79	170	415	14	12	0.7
Chem Pharm Bull 67, 737(6)(table4)	225	Au(mesh)_Layers_Pd(0)	Piranha_1	3_Buchwald-Hartwig_HPLC	Buchwald-Hartwig_HPLC_1	Au(mesh)_Layers_Piranha_1_Pd(0)	Au(mesh)_Layers_Piranha_1_Pd(0)_Buchwald-Hartwig_HPLC_1	88	t	Au(mesh)	Layers	Piranha	1	Pd(0)	3	Buchwald-Hartwig	HPLC	1	Yld(%)3	87.8333	87.8333	16985	2.8416	3.8016	3.0848	4.6144	0.9744	2.96736	0.82496	2.12736	3.40992	4.56192	3.70176	5.53728	1.16928	3.56083	0.989952	2.55283	7.616	0.62	0.62	5	79	79	36	86	14	12	0.32
Chem Pharm Bull 67, 737(6)(table4)	226	Au(mesh)_Layers_Pd(0)	Piranha_1	5_Buchwald-Hartwig_HPLC	Buchwald-Hartwig_HPLC_1	Au(mesh)_Layers_Piranha_1_Pd(0)	Au(mesh)_Layers_Piranha_1_Pd(0)_Buchwald-Hartwig_HPLC_1	88	t	Au(mesh)	Layers	Piranha	1	Pd(0)	5	Buchwald-Hartwig	HPLC	1	Yld(%)5	84.0278	84.0278	16985	2.8416	3.8016	3.0848	4.6144	0.9744	2.96736	0.82496	2.12736	3.40992	4.56192	3.70176	5.53728	1.16928	3.56083	0.989952	2.55283	7.616	0.62	0.62	5	79	79	151	253	14	12	0.32
Chem Pharm Bull 67, 737(6)(table4)	227	Au(mesh)_Layers_Pd(0)	Piranha_1	7_Buchwald-Hartwig_HPLC	Buchwald-Hartwig_HPLC_1	Au(mesh)_Layers_Piranha_1_Pd(0)	Au(mesh)_Layers_Piranha_1_Pd(0)_Buchwald-Hartwig_HPLC_1	88	t	Au(mesh)	Layers	Piranha	1	Pd(0)	7	Buchwald-Hartwig	HPLC	1	Yld(%)7	87.1212	87.1212	16985	2.8416	3.8016	3.0848	4.6144	0.9744	2.96736	0.82496	2.12736	3.40992	4.56192	3.70176	5.53728	1.16928	3.56083	0.989952	2.55283	7.616	0.62	0.62	5	79	79	200	388	14	12	0.32
Chem Pharm Bull 67, 737(6)(table4)	228	Au(mesh)_Layers_Pd(0)	Piranha_1	8_Buchwald-Hartwig_HPLC	Buchwald-Hartwig_HPLC_1	Au(mesh)_Layers_Piranha_1_Pd(0)	Au(mesh)_Layers_Piranha_1_Pd(0)_Buchwald-Hartwig_HPLC_1	88	v	Au(mesh)	Layers	Piranha	1	Pd(0)	8	Buchwald-Hartwig	HPLC	1	Yld(%)8	86.5758	86.5758	16985	2.8416	3.8016	3.0848	4.6144	0.9744	2.96736	0.82496	2.12736	3.40992	4.56192	3.70176	5.53728	1.16928	3.56083	0.989952	2.55283	7.616	0.62	0.62	5	79	79	158	252	14	12	0.32
Chem Pharm Bull 67, 737(6)(table4)	229	Au(mesh)_Layers_Pd(0)	Piranha_1	9_Buchwald-Hartwig_HPLC	Buchwald-Hartwig_HPLC_1	Au(mesh)_Layers_Piranha_1_Pd(0)	Au(mesh)_Layers_Piranha_1_Pd(0)_Buchwald-Hartwig_HPLC_1	88	t	Au(mesh)	Layers	Piranha	1	Pd(0)	9	Buchwald-Hartwig	HPLC	1	Yld(%)9	86.4545	86.4545	16985	2.8416	3.8016	3.0848	4.6144	0.9744	2.96736	0.82496	2.12736	3.40992	4.56192	3.70176	5.53728	1.16928	3.56083	0.989952	2.55283	7.616	0.62	0.62	5	79	79	254	424	14	12	0.32
Chem Pharm Bull 67, 737(6)(table4)	230	Au(mesh)_Layers_Pd(0)	Piranha_1	10_Buchwald-Hartwig_HPLC	Buchwald-Hartwig_HPLC_1	Au(mesh)_Layers_Piranha_1_Pd(0)	Au(mesh)_Layers_Piranha_1_Pd(0)_Buchwald-Hartwig_HPLC_1	88	t	Au(mesh)	Layers	Piranha	1	Pd(0)	10	Buchwald-Hartwig	HPLC	1	Yld(%)10	86.4545	86.4545	10750	2.8416	3.8016	3.0848	4.6144	0.9744	2.96736	0.82496	2.12736	3.40992	4.56192	3.70176	5.53728	1.16928	3.56083	0.989952	2.55283	7.616	0.62	0.62	5	50	86	255	385	14	12	0.32
Chem Pharm Bull 67, 737(7)(table4)	231	Au(mesh)_Layers_Pd(0)	Piranha_1	6_Buchwald-Hartwig_HPLC	Buchwald-Hartwig_HPLC_1	Au(mesh)_Layers_Piranha_1_Pd(0)	Au(mesh)_Layers_Piranha_1_Pd(0)_Buchwald-Hartwig_HPLC_1	88	t	Au(mesh)	Layers	Piranha	1	Pd(0)	6	Buchwald-Hartwig	HPLC	1	Yld(%)6	84.5143	84.5143	16985	2.8416	3.8016	3.0848	4.6144	0.9744	2.96736	0.82496	2.12736	3.40992	4.56192	3.70176	5.53728	1.16928	3.56083	0.989952	2.55283	7.616	0.62	0.62	5	79	79	267	571	14	12	0.32
Chem Pharm Bull 67, 737(9)(table4)	232	Au(mesh)_Layers_Pd(0)	Piranha_1	4_Buchwald-Hartwig_HPLC	Buchwald-Hartwig_HPLC_1	Au(mesh)_Layers_Piranha_1_Pd(0)	Au(mesh)_Layers_Piranha_1_Pd(0)_Buchwald-Hartwig_HPLC_1	88	v	Au(mesh)	Layers	Piranha	1	Pd(0)	4	Buchwald-Hartwig	HPLC	1	Yld(%)4	86.8889	86.8889	16985	3.2864	4.192	3.4816	7.2256	0.80992	2.0496	0.78624	1.93216	3.94368	5.0304	4.17792	8.67072	0.971904	2.45952	0.943488	2.31859	7.616	0.62	0.62	5	79	79	167	295	14	12	0.32
Chem Pharm Bull 67, 737(9)(table4)	233	Au(mesh)_Layers_Pd(0)	Piranha_1	5_Buchwald-Hartwig_HPLC	Buchwald-Hartwig_HPLC_1	Au(mesh)_Layers_Piranha_1_Pd(0)	Au(mesh)_Layers_Piranha_1_Pd(0)_Buchwald-Hartwig_HPLC_1	88	t	Au(mesh)	Layers	Piranha	1	Pd(0)	5	Buchwald-Hartwig	HPLC	1	Yld(%)5	84.0278	84.0278	16985	3.2864	4.192	3.4816	7.2256	0.80992	2.0496	0.78624	1.93216	3.94368	5.0304	4.17792	8.67072	0.971904	2.45952	0.943488	2.31859	7.616	0.62	0.62	5	79	79	151	253	14	12	0.32
Chem Pharm Bull 67, 737(9)(table4)	234	Au(mesh)_Layers_Pd(0)	Piranha_1	8_Buchwald-Hartwig_HPLC	Buchwald-Hartwig_HPLC_1	Au(mesh)_Layers_Piranha_1_Pd(0)	Au(mesh)_Layers_Piranha_1_Pd(0)_Buchwald-Hartwig_HPLC_1	88	t	Au(mesh)	Layers	Piranha	1	Pd(0)	8	Buchwald-Hartwig	HPLC	1	Yld(%)8	86.5758	86.5758	16985	3.2864	4.192	3.4816	7.2256	0.80992	2.0496	0.78624	1.93216	3.94368	5.0304	4.17792	8.67072	0.971904	2.45952	0.943488	2.31859	7.616	0.62	0.62	5	79	79	158	252	14	12	0.32
Chem Pharm Bull 67, 737(9)(table4)	235	Au(mesh)_Layers_Pd(0)	Piranha_1	9_Buchwald-Hartwig_HPLC	Buchwald-Hartwig_HPLC_1	Au(mesh)_Layers_Piranha_1_Pd(0)	Au(mesh)_Layers_Piranha_1_Pd(0)_Buchwald-Hartwig_HPLC_1	88	t	Au(mesh)	Layers	Piranha	1	Pd(0)	9	Buchwald-Hartwig	HPLC	1	Yld(%)9	86.4545	86.4545	16985	3.2864	4.192	3.4816	7.2256	0.80992	2.0496	0.78624	1.93216	3.94368	5.0304	4.17792	8.67072	0.971904	2.45952	0.943488	2.31859	7.616	0.62	0.62	5	79	79	254	424	14	12	0.32
Chem Pharm Bull 67, 737(13)(table4)	236	Au(mesh)_Layers_Pd(0)	Piranha_1	4_Buchwald-Hartwig_HPLC	Buchwald-Hartwig_HPLC_1	Au(mesh)_Layers_Piranha_1_Pd(0)	Au(mesh)_Layers_Piranha_1_Pd(0)_Buchwald-Hartwig_HPLC_1	88	v	Au(mesh)	Layers	Piranha	1	Pd(0)	4	Buchwald-Hartwig	HPLC	1	Yld(%)4	86.8889	86.8889	16985	2.6464	3.552	2.8416	4.9344	0.41376	0.53536	0.45696	0.65248	3.17568	4.2624	3.40992	5.92128	0.496512	0.642432	0.548352	0.782976	7.616	0.62	0.62	5	79	79	167	295	14	12	0.32
Chem Pharm Bull 67, 736(6)(table4)* & he Journal of Organic Chemistry, 78, 7576(table 4)	237	Au(mesh)_Layers_Pd(0)	Piranha_2	1_Buchwald-Hartwig_HPLC	Buchwald-Hartwig_HPLC_1	Au(mesh)_Layers_Piranha_2_Pd(0)	Au(mesh)_Layers_Piranha_2_Pd(0)_Buchwald-Hartwig_HPLC_1	88	t	Au(mesh)	Layers	Piranha	2	Pd(0)	1	Buchwald-Hartwig	HPLC	1	Yld(%)1	87.8182	87.8182	8815	2.8416	3.8016	3.0848	4.6144	0.9744	2.96736	0.82496	2.12736	3.40992	4.56192	3.70176	5.53728	1.16928	3.56083	0.989952	2.55283	7.616	0.62	0.62	5	41	73	278	532	14	12	0.32
Chem Pharm Bull 67, 736(6)(table4)* & he Journal of Organic Chemistry, 78, 7576(table 4)	238	Au(mesh)_Layers_Pd(0)	Piranha_2	3_Buchwald-Hartwig_HPLC	Buchwald-Hartwig_HPLC_1	Au(mesh)_Layers_Piranha_2_Pd(0)	Au(mesh)_Layers_Piranha_2_Pd(0)_Buchwald-Hartwig_HPLC_1	88	t	Au(mesh)	Layers	Piranha	2	Pd(0)	3	Buchwald-Hartwig	HPLC	1	Yld(%)3	87.8333	87.8333	8815	2.8416	3.8016	3.0848	4.6144	0.9744	2.96736	0.82496	2.12736	3.40992	4.56192	3.70176	5.53728	1.16928	3.56083	0.989952	2.55283	7.616	0.62	0.62	5	41	73	93	149	14	12	0.32
Chem Pharm Bull 67, 736(6)(table4)* & he Journal of Organic Chemistry, 78, 7576(table 4)	239	Au(mesh)_Layers_Pd(0)	Piranha_2	5_Buchwald-Hartwig_HPLC	Buchwald-Hartwig_HPLC_1	Au(mesh)_Layers_Piranha_2_Pd(0)	Au(mesh)_Layers_Piranha_2_Pd(0)_Buchwald-Hartwig_HPLC_1	88	t	Au(mesh)	Layers	Piranha	2	Pd(0)	5	Buchwald-Hartwig	HPLC	1	Yld(%)5	84.0278	84.0278	8815	2.8416	3.8016	3.0848	4.6144	0.9744	2.96736	0.82496	2.12736	3.40992	4.56192	3.70176	5.53728	1.16928	3.56083	0.989952	2.55283	7.616	0.62	0.62	5	41	73	131	307	14	12	0.32
Chem Pharm Bull 67, 736(6)(table4)* & he Journal of Organic Chemistry, 78, 7576(table 4)	240	Au(mesh)_Layers_Pd(0)	Piranha_2	6_Buchwald-Hartwig_HPLC	Buchwald-Hartwig_HPLC_1	Au(mesh)_Layers_Piranha_2_Pd(0)	Au(mesh)_Layers_Piranha_2_Pd(0)_Buchwald-Hartwig_HPLC_1	88	v	Au(mesh)	Layers	Piranha	2	Pd(0)	6	Buchwald-Hartwig	HPLC	1	Yld(%)6	84.5143	84.5143	8815	2.8416	3.8016	3.0848	4.6144	0.9744	2.96736	0.82496	2.12736	3.40992	4.56192	3.70176	5.53728	1.16928	3.56083	0.989952	2.55283	7.616	0.62	0.62	5	41	73	126	290	14	12	0.32
Chem Pharm Bull 67, 736(6)(table4)* & he Journal of Organic Chemistry, 78, 7576(table 4)	241	Au(mesh)_Layers_Pd(0)	Piranha_2	9_Buchwald-Hartwig_HPLC	Buchwald-Hartwig_HPLC_1	Au(mesh)_Layers_Piranha_2_Pd(0)	Au(mesh)_Layers_Piranha_2_Pd(0)_Buchwald-Hartwig_HPLC_1	88	t	Au(mesh)	Layers	Piranha	2	Pd(0)	9	Buchwald-Hartwig	HPLC	1	Yld(%)9	86.4545	86.4545	8815	2.8416	3.8016	3.0848	4.6144	0.9744	2.96736	0.82496	2.12736	3.40992	4.56192	3.70176	5.53728	1.16928	3.56083	0.989952	2.55283	7.616	0.62	0.62	5	41	73	93	333	14	12	0.32
Chem Pharm Bull 67, 736(6)(table4)* & he Journal of Organic Chemistry, 78, 7576(table 4)	242	Au(mesh)_Layers_Pd(0)	Piranha_2	10_Buchwald-Hartwig_HPLC	Buchwald-Hartwig_HPLC_1	Au(mesh)_Layers_Piranha_2_Pd(0)	Au(mesh)_Layers_Piranha_2_Pd(0)_Buchwald-Hartwig_HPLC_1	88	t	Au(mesh)	Layers	Piranha	2	Pd(0)	10	Buchwald-Hartwig	HPLC	1	Yld(%)10	86.4545	86.4545	8815	2.8416	3.8016	3.0848	4.6144	0.9744	2.96736	0.82496	2.12736	3.40992	4.56192	3.70176	5.53728	1.16928	3.56083	0.989952	2.55283	7.616	0.62	0.62	5	41	73	70	146	14	12	0.32
Chem Pharm Bull 67, 736(7)(table4)* & he Journal of Organic Chemistry, 78, 7576(table 4)	243	Au(mesh)_Layers_Pd(0)	Piranha_2	8_Buchwald-Hartwig_HPLC	Buchwald-Hartwig_HPLC_1	Au(mesh)_Layers_Piranha_2_Pd(0)	Au(mesh)_Layers_Piranha_2_Pd(0)_Buchwald-Hartwig_HPLC_1	88	t	Au(mesh)	Layers	Piranha	2	Pd(0)	8	Buchwald-Hartwig	HPLC	1	Yld(%)8	86.5758	86.5758	8815	2.8416	3.8016	3.0848	4.6144	0.9744	2.96736	0.82496	2.12736	3.40992	4.56192	3.70176	5.53728	1.16928	3.56083	0.989952	2.55283	7.616	0.62	0.62	5	41	73	55	317	14	12	0.32
Chem Pharm Bull 67, 736(9)(table4)* & he Journal of Organic Chemistry, 78, 7576(table 4)	244	Au(mesh)_Layers_Pd(0)	Piranha_2	1_Buchwald-Hartwig_HPLC	Buchwald-Hartwig_HPLC_1	Au(mesh)_Layers_Piranha_2_Pd(0)	Au(mesh)_Layers_Piranha_2_Pd(0)_Buchwald-Hartwig_HPLC_1	88	v	Au(mesh)	Layers	Piranha	2	Pd(0)	1	Buchwald-Hartwig	HPLC	1	Yld(%)1	87.8182	87.8182	8815	3.2864	4.192	3.4816	7.2256	0.80992	2.0496	0.78624	1.93216	3.94368	5.0304	4.17792	8.67072	0.971904	2.45952	0.943488	2.31859	7.616	0.62	0.62	5	41	73	278	532	14	12	0.32
Chem Pharm Bull 67, 736(9)(table4)* & he Journal of Organic Chemistry, 78, 7576(table 4)	245	Au(mesh)_Layers_Pd(0)	Piranha_2	4_Buchwald-Hartwig_HPLC	Buchwald-Hartwig_HPLC_1	Au(mesh)_Layers_Piranha_2_Pd(0)	Au(mesh)_Layers_Piranha_2_Pd(0)_Buchwald-Hartwig_HPLC_1	88	t	Au(mesh)	Layers	Piranha	2	Pd(0)	4	Buchwald-Hartwig	HPLC	1	Yld(%)4	86.8889	86.8889	8815	3.2864	4.192	3.4816	7.2256	0.80992	2.0496	0.78624	1.93216	3.94368	5.0304	4.17792	8.67072	0.971904	2.45952	0.943488	2.31859	7.616	0.62	0.62	5	41	73	137	199	14	12	0.32
Chem Pharm Bull 67, 736(9)(table4)* & he Journal of Organic Chemistry, 78, 7576(table 4)	246	Au(mesh)_Layers_Pd(0)	Piranha_2	6_Buchwald-Hartwig_HPLC	Buchwald-Hartwig_HPLC_1	Au(mesh)_Layers_Piranha_2_Pd(0)	Au(mesh)_Layers_Piranha_2_Pd(0)_Buchwald-Hartwig_HPLC_1	88	t	Au(mesh)	Layers	Piranha	2	Pd(0)	6	Buchwald-Hartwig	HPLC	1	Yld(%)6	84.5143	84.5143	8815	3.2864	4.192	3.4816	7.2256	0.80992	2.0496	0.78624	1.93216	3.94368	5.0304	4.17792	8.67072	0.971904	2.45952	0.943488	2.31859	7.616	0.62	0.62	5	41	73	126	290	14	12	0.32
Chem Pharm Bull 67, 736(9)(table4)* & he Journal of Organic Chemistry, 78, 7576(table 4)	247	Au(mesh)_Layers_Pd(0)	Piranha_2	8_Buchwald-Hartwig_HPLC	Buchwald-Hartwig_HPLC_1	Au(mesh)_Layers_Piranha_2_Pd(0)	Au(mesh)_Layers_Piranha_2_Pd(0)_Buchwald-Hartwig_HPLC_1	88	t	Au(mesh)	Layers	Piranha	2	Pd(0)	8	Buchwald-Hartwig	HPLC	1	Yld(%)8	86.5758	86.5758	8815	3.2864	4.192	3.4816	7.2256	0.80992	2.0496	0.78624	1.93216	3.94368	5.0304	4.17792	8.67072	0.971904	2.45952	0.943488	2.31859	7.616	0.62	0.62	5	41	73	55	317	14	12	0.32
Chem Pharm Bull 67, 736(9)(table4)* & he Journal of Organic Chemistry, 78, 7576(table 4)	248	Au(mesh)_Layers_Pd(0)	Piranha_2	9_Buchwald-Hartwig_HPLC	Buchwald-Hartwig_HPLC_1	Au(mesh)_Layers_Piranha_2_Pd(0)	Au(mesh)_Layers_Piranha_2_Pd(0)_Buchwald-Hartwig_HPLC_1	88	v	Au(mesh)	Layers	Piranha	2	Pd(0)	9	Buchwald-Hartwig	HPLC	1	Yld(%)9	86.4545	86.4545	8815	3.2864	4.192	3.4816	7.2256	0.80992	2.0496	0.78624	1.93216	3.94368	5.0304	4.17792	8.67072	0.971904	2.45952	0.943488	2.31859	7.616	0.62	0.62	5	41	73	93	333	14	12	0.32
Chem Pharm Bull 67, 738(1)(table5)	249	Au(mesh)_Layers_Pd(0)	Piranha_2	1_Buchwald-Hartwig_HPLC	Buchwald-Hartwig_HPLC_1	Au(mesh)_Layers_Piranha_2_Pd(0)	Au(mesh)_Layers_Piranha_2_Pd(0)_Buchwald-Hartwig_HPLC_1	88	t	Au(mesh)	Layers	Piranha	2	Pd(0)	1	Buchwald-Hartwig	HPLC	1	Yld(%)1	87.8182	87.8182	8815	2.7168	3.8304	2.9248	5.0496	0.92032	2.64704	0.79808	1.99104	3.26016	4.59648	3.50976	6.05952	1.10438	3.17645	0.957696	2.38925	10.472	0.62	0.62	5	41	73	94	1082	14	12	0.44
Chem Pharm Bull 67, 738(1)(table5)	250	Au(mesh)_Layers_Pd(0)	Piranha_1	4_Buchwald-Hartwig_HPLC	Buchwald-Hartwig_HPLC_1	Au(mesh)_Layers_Piranha_1_Pd(0)	Au(mesh)_Layers_Piranha_1_Pd(0)_Buchwald-Hartwig_HPLC_1	88	t	Au(mesh)	Layers	Piranha	1	Pd(0)	4	Buchwald-Hartwig	HPLC	1	Yld(%)4	86.8889	86.8889	8815	2.7168	3.8304	2.9248	5.0496	0.92032	2.64704	0.79808	1.99104	3.26016	4.59648	3.50976	6.05952	1.10438	3.17645	0.957696	2.38925	10.472	0.62	0.62	5	41	73	167	295	14	12	0.44
Chem Pharm Bull 67, 738(1)(table5)	251	Au(mesh)_Layers_Pd(0)	Piranha_1	5_Buchwald-Hartwig_HPLC	Buchwald-Hartwig_HPLC_1	Au(mesh)_Layers_Piranha_1_Pd(0)	Au(mesh)_Layers_Piranha_1_Pd(0)_Buchwald-Hartwig_HPLC_1	88	t	Au(mesh)	Layers	Piranha	1	Pd(0)	5	Buchwald-Hartwig	HPLC	1	Yld(%)5	84.0278	84.0278	8815	2.7168	3.8304	2.9248	5.0496	0.92032	2.64704	0.79808	1.99104	3.26016	4.59648	3.50976	6.05952	1.10438	3.17645	0.957696	2.38925	10.472	0.62	0.62	5	41	73	151	253	14	12	0.44
Chem Pharm Bull 67, 738(1)(table5)	252	Au(mesh)_Layers_Pd(0)	Piranha_1	8_Buchwald-Hartwig_HPLC	Buchwald-Hartwig_HPLC_1	Au(mesh)_Layers_Piranha_1_Pd(0)	Au(mesh)_Layers_Piranha_1_Pd(0)_Buchwald-Hartwig_HPLC_1	88	v	Au(mesh)	Layers	Piranha	1	Pd(0)	8	Buchwald-Hartwig	HPLC	1	Yld(%)8	86.5758	86.5758	8815	2.7168	3.8304	2.9248	5.0496	0.92032	2.64704	0.79808	1.99104	3.26016	4.59648	3.50976	6.05952	1.10438	3.17645	0.957696	2.38925	10.472	0.62	0.62	5	41	73	158	252	14	12	0.44
Chem Pharm Bull 67, 738(1)(table5)	253	Au(mesh)_Layers_Pd(0)	Piranha_1	9_Buchwald-Hartwig_HPLC	Buchwald-Hartwig_HPLC_1	Au(mesh)_Layers_Piranha_1_Pd(0)	Au(mesh)_Layers_Piranha_1_Pd(0)_Buchwald-Hartwig_HPLC_1	88	t	Au(mesh)	Layers	Piranha	1	Pd(0)	9	Buchwald-Hartwig	HPLC	1	Yld(%)9	86.4545	86.4545	8815	2.7168	3.8304	2.9248	5.0496	0.92032	2.64704	0.79808	1.99104	3.26016	4.59648	3.50976	6.05952	1.10438	3.17645	0.957696	2.38925	10.472	0.62	0.62	5	41	73	254	424	14	12	0.44
Chem Pharm Bull 67, 738(1)(table5)	254	Au(mesh)_Layers_Pd(0)	Piranha_2	1_Buchwald-Hartwig_HPLC	Buchwald-Hartwig_HPLC_1	Au(mesh)_Layers_Piranha_2_Pd(0)	Au(mesh)_Layers_Piranha_2_Pd(0)_Buchwald-Hartwig_HPLC_1	88	t	Au(mesh)	Layers	Piranha	2	Pd(0)	1	Buchwald-Hartwig	HPLC	1	Yld(%)1	87.8182	87.8182	8815	2.7168	3.8304	2.9248	5.0496	0.92032	2.64704	0.79808	1.99104	3.26016	4.59648	3.50976	6.05952	1.10438	3.17645	0.957696	2.38925	10.472	0.62	0.62	5	41	73	278	532	14	12	0.44
Chem Pharm Bull 67, 738(1)(table5)	255	Au(mesh)_Layers_Pd(0)	Piranha_2	3_Buchwald-Hartwig_HPLC	Buchwald-Hartwig_HPLC_1	Au(mesh)_Layers_Piranha_2_Pd(0)	Au(mesh)_Layers_Piranha_2_Pd(0)_Buchwald-Hartwig_HPLC_1	88	t	Au(mesh)	Layers	Piranha	2	Pd(0)	3	Buchwald-Hartwig	HPLC	1	Yld(%)3	87.8333	87.8333	8815	2.7168	3.8304	2.9248	5.0496	0.92032	2.64704	0.79808	1.99104	3.26016	4.59648	3.50976	6.05952	1.10438	3.17645	0.957696	2.38925	10.472	0.62	0.62	5	41	73	93	149	14	12	0.44
Chem Pharm Bull 67, 738(1)(table5)	256	Au(mesh)_Layers_Pd(0)	Piranha_2	7_Buchwald-Hartwig_HPLC	Buchwald-Hartwig_HPLC_1	Au(mesh)_Layers_Piranha_2_Pd(0)	Au(mesh)_Layers_Piranha_2_Pd(0)_Buchwald-Hartwig_HPLC_1	88	v	Au(mesh)	Layers	Piranha	2	Pd(0)	7	Buchwald-Hartwig	HPLC	1	Yld(%)7	87.1212	87.1212	8815	2.7168	3.8304	2.9248	5.0496	0.92032	2.64704	0.79808	1.99104	3.26016	4.59648	3.50976	6.05952	1.10438	3.17645	0.957696	2.38925	10.472	0.62	0.62	5	41	73	97	279	14	12	0.44
Chem Pharm Bull 67, 738(1)(table5)	257	Au(mesh)_Layers_Pd(0)	Piranha_2	10_Buchwald-Hartwig_HPLC	Buchwald-Hartwig_HPLC_1	Au(mesh)_Layers_Piranha_2_Pd(0)	Au(mesh)_Layers_Piranha_2_Pd(0)_Buchwald-Hartwig_HPLC_1	88	t	Au(mesh)	Layers	Piranha	2	Pd(0)	10	Buchwald-Hartwig	HPLC	1	Yld(%)10	86.4545	86.4545	8815	2.7168	3.8304	2.9248	5.0496	0.92032	2.64704	0.79808	1.99104	3.26016	4.59648	3.50976	6.05952	1.10438	3.17645	0.957696	2.38925	10.472	0.62	0.62	5	41	73	70	146	14	12	0.44
Advanced Synthesis & Catalysis 354, 1062 (11)(table1)	258	Au(mesh)_Layers_Pd(0)	Piranha_1	1_Buchwald-Hartwig_NA	Buchwald-Hartwig_NA_1	Au(mesh)_Layers_Piranha_1_Pd(0)	Au(mesh)_Layers_Piranha_1_Pd(0)_Buchwald-Hartwig_NA_1	87	t	Au(mesh)	Layers	Piranha	1	Pd(0)	1	Buchwald-Hartwig	NA	1	Yld(%)1	87.8182	87.8182	16985	2.8416	3.8016	3.0848	4.6144	0.9744	2.96736	0.82496	2.12736	3.40992	4.56192	3.70176	5.53728	1.16928	3.56083	0.989952	2.55283	16.66	0.31	0.31	3	79	79	170	415	14	12	0.7
Advanced Synthesis & Catalysis 354, 1062 (11)(table1)	259	Au(mesh)_Layers_Pd(0)	Piranha_1	2_Buchwald-Hartwig_NA	Buchwald-Hartwig_NA_1	Au(mesh)_Layers_Piranha_1_Pd(0)	Au(mesh)_Layers_Piranha_1_Pd(0)_Buchwald-Hartwig_NA_1	87	t	Au(mesh)	Layers	Piranha	1	Pd(0)	2	Buchwald-Hartwig	NA	1	Yld(%)2	88.1944	88.1944	16985	2.8416	3.8016	3.0848	4.6144	0.9744	2.96736	0.82496	2.12736	3.40992	4.56192	3.70176	5.53728	1.16928	3.56083	0.989952	2.55283	16.66	0.31	0.31	3	79	79	170	415	14	12	0.7
Advanced Synthesis & Catalysis 354, 1062 (12)(table1)	260	Au(mesh)_Layers_Pd(0)	Piranha_1	3_Buchwald-Hartwig_NA	Buchwald-Hartwig_NA_1	Au(mesh)_Layers_Piranha_1_Pd(0)	Au(mesh)_Layers_Piranha_1_Pd(0)_Buchwald-Hartwig_NA_1	87	v	Au(mesh)	Layers	Piranha	1	Pd(0)	3	Buchwald-Hartwig	NA	1	Yld(%)3	87.8333	87.8333	16985	2.8416	3.8016	3.0848	4.6144	0.9744	2.96736	0.82496	2.12736	3.40992	4.56192	3.70176	5.53728	1.16928	3.56083	0.989952	2.55283	16.66	0.62	0.62	3	79	79	170	415	14	12	0.7
Chem Pharm Bull 67, 737(9)(table4)	261	Au(mesh)_Layers_Pd(0)	Piranha_1	6_Buchwald-Hartwig_HPLC	Buchwald-Hartwig_HPLC_1	Au(mesh)_Layers_Piranha_1_Pd(0)	Au(mesh)_Layers_Piranha_1_Pd(0)_Buchwald-Hartwig_HPLC_1	87	t	Au(mesh)	Layers	Piranha	1	Pd(0)	6	Buchwald-Hartwig	HPLC	1	Yld(%)6	84.5143	84.5143	16985	3.2864	4.192	3.4816	7.2256	0.80992	2.0496	0.78624	1.93216	3.94368	5.0304	4.17792	8.67072	0.971904	2.45952	0.943488	2.31859	7.616	0.62	0.62	5	79	79	267	571	14	12	0.32
Chem Pharm Bull 67, 737(9)(table4)	262	Au(mesh)_Layers_Pd(0)	Piranha_1	10_Buchwald-Hartwig_HPLC	Buchwald-Hartwig_HPLC_1	Au(mesh)_Layers_Piranha_1_Pd(0)	Au(mesh)_Layers_Piranha_1_Pd(0)_Buchwald-Hartwig_HPLC_1	87	t	Au(mesh)	Layers	Piranha	1	Pd(0)	10	Buchwald-Hartwig	HPLC	1	Yld(%)10	86.4545	86.4545	10750	3.2864	4.192	3.4816	7.2256	0.80992	2.0496	0.78624	1.93216	3.94368	5.0304	4.17792	8.67072	0.971904	2.45952	0.943488	2.31859	7.616	0.62	0.62	5	50	86	255	385	14	12	0.32
Chem Pharm Bull 67, 737(13)(table4)	263	Au(mesh)_Layers_Pd(0)	Piranha_1	2_Buchwald-Hartwig_HPLC	Buchwald-Hartwig_HPLC_1	Au(mesh)_Layers_Piranha_1_Pd(0)	Au(mesh)_Layers_Piranha_1_Pd(0)_Buchwald-Hartwig_HPLC_1	87	t	Au(mesh)	Layers	Piranha	1	Pd(0)	2	Buchwald-Hartwig	HPLC	1	Yld(%)2	88.1944	88.1944	16985	2.6464	3.552	2.8416	4.9344	0.41376	0.53536	0.45696	0.65248	3.17568	4.2624	3.40992	5.92128	0.496512	0.642432	0.548352	0.782976	7.616	0.62	0.62	5	79	79	155	563	14	12	0.32
Chem Pharm Bull 67, 737(13)(table4)	264	Au(mesh)_Layers_Pd(0)	Piranha_1	3_Buchwald-Hartwig_HPLC	Buchwald-Hartwig_HPLC_1	Au(mesh)_Layers_Piranha_1_Pd(0)	Au(mesh)_Layers_Piranha_1_Pd(0)_Buchwald-Hartwig_HPLC_1	87	v	Au(mesh)	Layers	Piranha	1	Pd(0)	3	Buchwald-Hartwig	HPLC	1	Yld(%)3	87.8333	87.8333	16985	2.6464	3.552	2.8416	4.9344	0.41376	0.53536	0.45696	0.65248	3.17568	4.2624	3.40992	5.92128	0.496512	0.642432	0.548352	0.782976	7.616	0.62	0.62	5	79	79	36	86	14	12	0.32
Chem Pharm Bull 67, 737(13)(table4)	265	Au(mesh)_Layers_Pd(0)	Piranha_1	5_Buchwald-Hartwig_HPLC	Buchwald-Hartwig_HPLC_1	Au(mesh)_Layers_Piranha_1_Pd(0)	Au(mesh)_Layers_Piranha_1_Pd(0)_Buchwald-Hartwig_HPLC_1	87	t	Au(mesh)	Layers	Piranha	1	Pd(0)	5	Buchwald-Hartwig	HPLC	1	Yld(%)5	84.0278	84.0278	16985	2.6464	3.552	2.8416	4.9344	0.41376	0.53536	0.45696	0.65248	3.17568	4.2624	3.40992	5.92128	0.496512	0.642432	0.548352	0.782976	7.616	0.62	0.62	5	79	79	151	253	14	12	0.32
Chem Pharm Bull 67, 737(13)(table4)	266	Au(mesh)_Layers_Pd(0)	Piranha_1	6_Buchwald-Hartwig_HPLC	Buchwald-Hartwig_HPLC_1	Au(mesh)_Layers_Piranha_1_Pd(0)	Au(mesh)_Layers_Piranha_1_Pd(0)_Buchwald-Hartwig_HPLC_1	87	t	Au(mesh)	Layers	Piranha	1	Pd(0)	6	Buchwald-Hartwig	HPLC	1	Yld(%)6	84.5143	84.5143	16985	2.6464	3.552	2.8416	4.9344	0.41376	0.53536	0.45696	0.65248	3.17568	4.2624	3.40992	5.92128	0.496512	0.642432	0.548352	0.782976	7.616	0.62	0.62	5	79	79	267	571	14	12	0.32
Chem Pharm Bull 67, 737(13)(table4)	267	Au(mesh)_Layers_Pd(0)	Piranha_1	7_Buchwald-Hartwig_HPLC	Buchwald-Hartwig_HPLC_1	Au(mesh)_Layers_Piranha_1_Pd(0)	Au(mesh)_Layers_Piranha_1_Pd(0)_Buchwald-Hartwig_HPLC_1	87	t	Au(mesh)	Layers	Piranha	1	Pd(0)	7	Buchwald-Hartwig	HPLC	1	Yld(%)7	87.1212	87.1212	16985	2.6464	3.552	2.8416	4.9344	0.41376	0.53536	0.45696	0.65248	3.17568	4.2624	3.40992	5.92128	0.496512	0.642432	0.548352	0.782976	7.616	0.62	0.62	5	79	79	200	388	14	12	0.32
Chem Pharm Bull 67, 737(13)(table4)	268	Au(mesh)_Layers_Pd(0)	Piranha_1	9_Buchwald-Hartwig_HPLC	Buchwald-Hartwig_HPLC_1	Au(mesh)_Layers_Piranha_1_Pd(0)	Au(mesh)_Layers_Piranha_1_Pd(0)_Buchwald-Hartwig_HPLC_1	87	v	Au(mesh)	Layers	Piranha	1	Pd(0)	9	Buchwald-Hartwig	HPLC	1	Yld(%)9	86.4545	86.4545	16985	2.6464	3.552	2.8416	4.9344	0.41376	0.53536	0.45696	0.65248	3.17568	4.2624	3.40992	5.92128	0.496512	0.642432	0.548352	0.782976	7.616	0.62	0.62	5	79	79	254	424	14	12	0.32
Chem Pharm Bull 67, 737(13)(table4)	269	Au(mesh)_Layers_Pd(0)	Piranha_1	10_Buchwald-Hartwig_HPLC	Buchwald-Hartwig_HPLC_1	Au(mesh)_Layers_Piranha_1_Pd(0)	Au(mesh)_Layers_Piranha_1_Pd(0)_Buchwald-Hartwig_HPLC_1	87	t	Au(mesh)	Layers	Piranha	1	Pd(0)	10	Buchwald-Hartwig	HPLC	1	Yld(%)10	86.4545	86.4545	10750	2.6464	3.552	2.8416	4.9344	0.41376	0.53536	0.45696	0.65248	3.17568	4.2624	3.40992	5.92128	0.496512	0.642432	0.548352	0.782976	7.616	0.62	0.62	5	50	86	255	385	14	12	0.32
Chem Pharm Bull 67, 736(9)(table4)* & he Journal of Organic Chemistry, 78, 7576(table 4)	270	Au(mesh)_Layers_Pd(0)	Piranha_2	10_Buchwald-Hartwig_HPLC	Buchwald-Hartwig_HPLC_1	Au(mesh)_Layers_Piranha_2_Pd(0)	Au(mesh)_Layers_Piranha_2_Pd(0)_Buchwald-Hartwig_HPLC_1	87	t	Au(mesh)	Layers	Piranha	2	Pd(0)	10	Buchwald-Hartwig	HPLC	1	Yld(%)10	86.4545	86.4545	8815	3.2864	4.192	3.4816	7.2256	0.80992	2.0496	0.78624	1.93216	3.94368	5.0304	4.17792	8.67072	0.971904	2.45952	0.943488	2.31859	7.616	0.62	0.62	5	41	73	70	146	14	12	0.32
Chem Pharm Bull 67, 738(1)(table5)	271	Au(mesh)_Layers_Pd(0)	Piranha_1	10_Buchwald-Hartwig_HPLC	Buchwald-Hartwig_HPLC_1	Au(mesh)_Layers_Piranha_1_Pd(0)	Au(mesh)_Layers_Piranha_1_Pd(0)_Buchwald-Hartwig_HPLC_1	87	t	Au(mesh)	Layers	Piranha	1	Pd(0)	10	Buchwald-Hartwig	HPLC	1	Yld(%)10	86.4545	86.4545	8815	2.7168	3.8304	2.9248	5.0496	0.92032	2.64704	0.79808	1.99104	3.26016	4.59648	3.50976	6.05952	1.10438	3.17645	0.957696	2.38925	10.472	0.62	0.62	5	41	73	255	385	14	12	0.44
Chem Pharm Bull 67, 738(1)(table5)	272	Au(mesh)_Layers_Pd(0)	Piranha_2	8_Buchwald-Hartwig_HPLC	Buchwald-Hartwig_HPLC_1	Au(mesh)_Layers_Piranha_2_Pd(0)	Au(mesh)_Layers_Piranha_2_Pd(0)_Buchwald-Hartwig_HPLC_1	87	v	Au(mesh)	Layers	Piranha	2	Pd(0)	8	Buchwald-Hartwig	HPLC	1	Yld(%)8	86.5758	86.5758	8815	2.7168	3.8304	2.9248	5.0496	0.92032	2.64704	0.79808	1.99104	3.26016	4.59648	3.50976	6.05952	1.10438	3.17645	0.957696	2.38925	10.472	0.62	0.62	5	41	73	55	317	14	12	0.44
Chem Pharm Bull 67, 738(1)(table5)	273	Au(mesh)_Layers_Pd(0)	Piranha_2	9_Buchwald-Hartwig_HPLC	Buchwald-Hartwig_HPLC_1	Au(mesh)_Layers_Piranha_2_Pd(0)	Au(mesh)_Layers_Piranha_2_Pd(0)_Buchwald-Hartwig_HPLC_1	87	t	Au(mesh)	Layers	Piranha	2	Pd(0)	9	Buchwald-Hartwig	HPLC	1	Yld(%)9	86.4545	86.4545	8815	2.7168	3.8304	2.9248	5.0496	0.92032	2.64704	0.79808	1.99104	3.26016	4.59648	3.50976	6.05952	1.10438	3.17645	0.957696	2.38925	10.472	0.62	0.62	5	41	73	93	333	14	12	0.44
Advanced Synthesis & Catalysis 354, 1062 (12)(table1)	274	Au(mesh)_Layers_Pd(0)	Piranha_1	2_Buchwald-Hartwig_NA	Buchwald-Hartwig_NA_1	Au(mesh)_Layers_Piranha_1_Pd(0)	Au(mesh)_Layers_Piranha_1_Pd(0)_Buchwald-Hartwig_NA_1	86	t	Au(mesh)	Layers	Piranha	1	Pd(0)	2	Buchwald-Hartwig	NA	1	Yld(%)2	88.1944	88.1944	16985	2.8416	3.8016	3.0848	4.6144	0.9744	2.96736	0.82496	2.12736	3.40992	4.56192	3.70176	5.53728	1.16928	3.56083	0.989952	2.55283	16.66	0.62	0.62	3	79	79	170	415	14	12	0.7
Advanced Synthesis & Catalysis 354, 1062 (12)(table1)	275	Au(mesh)_Layers_Pd(0)	Piranha_1	4_Buchwald-Hartwig_NA	Buchwald-Hartwig_NA_1	Au(mesh)_Layers_Piranha_1_Pd(0)	Au(mesh)_Layers_Piranha_1_Pd(0)_Buchwald-Hartwig_NA_1	86	t	Au(mesh)	Layers	Piranha	1	Pd(0)	4	Buchwald-Hartwig	NA	1	Yld(%)4	86.8889	86.8889	16985	2.8416	3.8016	3.0848	4.6144	0.9744	2.96736	0.82496	2.12736	3.40992	4.56192	3.70176	5.53728	1.16928	3.56083	0.989952	2.55283	16.66	0.62	0.62	3	79	79	170	415	14	12	0.7
Chem Pharm Bull 67, 737(9)(table4)	276	Au(mesh)_Layers_Pd(0)	Piranha_1	2_Buchwald-Hartwig_HPLC	Buchwald-Hartwig_HPLC_1	Au(mesh)_Layers_Piranha_1_Pd(0)	Au(mesh)_Layers_Piranha_1_Pd(0)_Buchwald-Hartwig_HPLC_1	86	v	Au(mesh)	Layers	Piranha	1	Pd(0)	2	Buchwald-Hartwig	HPLC	1	Yld(%)2	88.1944	88.1944	16985	3.2864	4.192	3.4816	7.2256	0.80992	2.0496	0.78624	1.93216	3.94368	5.0304	4.17792	8.67072	0.971904	2.45952	0.943488	2.31859	7.616	0.62	0.62	5	79	79	155	563	14	12	0.32
Chem Pharm Bull 67, 737(11)(table4)	277	Au(mesh)_Layers_Pd(0)	Piranha_1	1_Buchwald-Hartwig_HPLC	Buchwald-Hartwig_HPLC_1	Au(mesh)_Layers_Piranha_1_Pd(0)	Au(mesh)_Layers_Piranha_1_Pd(0)_Buchwald-Hartwig_HPLC_1	86	t	Au(mesh)	Layers	Piranha	1	Pd(0)	1	Buchwald-Hartwig	HPLC	1	Yld(%)1	87.8182	87.8182	14620	3.536	3.9488	3.9488	6.16	1.44416	6.51872	1.304	5.31424	4.2432	4.73856	4.73856	7.392	1.73299	7.82246	1.5648	6.37709	21.76	0.62	0.62	5	68	90	94	1082	14	12	0.32
Chem Pharm Bull 67, 737(11)(table4)	278	Au(mesh)_Layers_Pd(0)	Piranha_1	2_Buchwald-Hartwig_HPLC	Buchwald-Hartwig_HPLC_1	Au(mesh)_Layers_Piranha_1_Pd(0)	Au(mesh)_Layers_Piranha_1_Pd(0)_Buchwald-Hartwig_HPLC_1	86	t	Au(mesh)	Layers	Piranha	1	Pd(0)	2	Buchwald-Hartwig	HPLC	1	Yld(%)2	88.1944	88.1944	16985	3.536	3.9488	3.9488	6.16	1.44416	6.51872	1.304	5.31424	4.2432	4.73856	4.73856	7.392	1.73299	7.82246	1.5648	6.37709	21.76	0.62	0.62	5	79	79	155	563	14	12	0.32
Chem Pharm Bull 67, 737(11)(table4)	279	Au(mesh)_Layers_Pd(0)	Piranha_1	7_Buchwald-Hartwig_HPLC	Buchwald-Hartwig_HPLC_1	Au(mesh)_Layers_Piranha_1_Pd(0)	Au(mesh)_Layers_Piranha_1_Pd(0)_Buchwald-Hartwig_HPLC_1	86	t	Au(mesh)	Layers	Piranha	1	Pd(0)	7	Buchwald-Hartwig	HPLC	1	Yld(%)7	87.1212	87.1212	16985	3.536	3.9488	3.9488	6.16	1.44416	6.51872	1.304	5.31424	4.2432	4.73856	4.73856	7.392	1.73299	7.82246	1.5648	6.37709	21.76	0.62	0.62	5	79	79	200	388	14	12	0.32
Chem Pharm Bull 67, 737(13)(table4)	280	Au(mesh)_Layers_Pd(0)	Piranha_1	1_Buchwald-Hartwig_HPLC	Buchwald-Hartwig_HPLC_1	Au(mesh)_Layers_Piranha_1_Pd(0)	Au(mesh)_Layers_Piranha_1_Pd(0)_Buchwald-Hartwig_HPLC_1	86	v	Au(mesh)	Layers	Piranha	1	Pd(0)	1	Buchwald-Hartwig	HPLC	1	Yld(%)1	87.8182	87.8182	14620	2.6464	3.552	2.8416	4.9344	0.41376	0.53536	0.45696	0.65248	3.17568	4.2624	3.40992	5.92128	0.496512	0.642432	0.548352	0.782976	7.616	0.62	0.62	5	68	90	94	1082	14	12	0.32
Chem Pharm Bull 67, 737(13)(table4)	281	Au(mesh)_Layers_Pd(0)	Piranha_1	8_Buchwald-Hartwig_HPLC	Buchwald-Hartwig_HPLC_1	Au(mesh)_Layers_Piranha_1_Pd(0)	Au(mesh)_Layers_Piranha_1_Pd(0)_Buchwald-Hartwig_HPLC_1	86	t	Au(mesh)	Layers	Piranha	1	Pd(0)	8	Buchwald-Hartwig	HPLC	1	Yld(%)8	86.5758	86.5758	16985	2.6464	3.552	2.8416	4.9344	0.41376	0.53536	0.45696	0.65248	3.17568	4.2624	3.40992	5.92128	0.496512	0.642432	0.548352	0.782976	7.616	0.62	0.62	5	79	79	158	252	14	12	0.32
Chem Pharm Bull 67, 736(11)(table4)* & he Journal of Organic Chemistry, 78, 7576(table 4)	282	Au(mesh)_Layers_Pd(0)	Piranha_2	1_Buchwald-Hartwig_HPLC	Buchwald-Hartwig_HPLC_1	Au(mesh)_Layers_Piranha_2_Pd(0)	Au(mesh)_Layers_Piranha_2_Pd(0)_Buchwald-Hartwig_HPLC_1	86	t	Au(mesh)	Layers	Piranha	2	Pd(0)	1	Buchwald-Hartwig	HPLC	1	Yld(%)1	87.8182	87.8182	8815	3.536	3.9488	3.9488	6.16	1.44416	6.51872	1.304	5.31424	4.2432	4.73856	4.73856	7.392	1.73299	7.82246	1.5648	6.37709	21.76	0.62	0.62	5	41	73	278	532	14	12	0.32
Chem Pharm Bull 67, 736(11)(table4)* & he Journal of Organic Chemistry, 78, 7576(table 4)	283	Au(mesh)_Layers_Pd(0)	Piranha_2	2_Buchwald-Hartwig_HPLC	Buchwald-Hartwig_HPLC_1	Au(mesh)_Layers_Piranha_2_Pd(0)	Au(mesh)_Layers_Piranha_2_Pd(0)_Buchwald-Hartwig_HPLC_1	86	t	Au(mesh)	Layers	Piranha	2	Pd(0)	2	Buchwald-Hartwig	HPLC	1	Yld(%)2	88.1944	88.1944	8815	3.536	3.9488	3.9488	6.16	1.44416	6.51872	1.304	5.31424	4.2432	4.73856	4.73856	7.392	1.73299	7.82246	1.5648	6.37709	21.76	0.62	0.62	5	41	73	63	183	14	12	0.32
Advanced Synthesis & Catalysis 354, 1062 (12)(table1)	284	Au(mesh)_Layers_Pd(0)	Piranha_1	5_Buchwald-Hartwig_NA	Buchwald-Hartwig_NA_1	Au(mesh)_Layers_Piranha_1_Pd(0)	Au(mesh)_Layers_Piranha_1_Pd(0)_Buchwald-Hartwig_NA_1	85	v	Au(mesh)	Layers	Piranha	1	Pd(0)	5	Buchwald-Hartwig	NA	1	Yld(%)5	84.0278	84.0278	16985	2.8416	3.8016	3.0848	4.6144	0.9744	2.96736	0.82496	2.12736	3.40992	4.56192	3.70176	5.53728	1.16928	3.56083	0.989952	2.55283	16.66	0.62	0.62	3	79	79	170	415	14	12	0.7
Chem Pharm Bull 67, 737(11)(table4)	285	Au(mesh)_Layers_Pd(0)	Piranha_1	3_Buchwald-Hartwig_HPLC	Buchwald-Hartwig_HPLC_1	Au(mesh)_Layers_Piranha_1_Pd(0)	Au(mesh)_Layers_Piranha_1_Pd(0)_Buchwald-Hartwig_HPLC_1	85	t	Au(mesh)	Layers	Piranha	1	Pd(0)	3	Buchwald-Hartwig	HPLC	1	Yld(%)3	87.8333	87.8333	16985	3.536	3.9488	3.9488	6.16	1.44416	6.51872	1.304	5.31424	4.2432	4.73856	4.73856	7.392	1.73299	7.82246	1.5648	6.37709	21.76	0.62	0.62	5	79	79	36	86	14	12	0.32
Chem Pharm Bull 67, 737(11)(table4)	286	Au(mesh)_Layers_Pd(0)	Piranha_1	4_Buchwald-Hartwig_HPLC	Buchwald-Hartwig_HPLC_1	Au(mesh)_Layers_Piranha_1_Pd(0)	Au(mesh)_Layers_Piranha_1_Pd(0)_Buchwald-Hartwig_HPLC_1	85	t	Au(mesh)	Layers	Piranha	1	Pd(0)	4	Buchwald-Hartwig	HPLC	1	Yld(%)4	86.8889	86.8889	16985	3.536	3.9488	3.9488	6.16	1.44416	6.51872	1.304	5.31424	4.2432	4.73856	4.73856	7.392	1.73299	7.82246	1.5648	6.37709	21.76	0.62	0.62	5	79	79	167	295	14	12	0.32
Chem Pharm Bull 67, 737(11)(table4)	287	Au(mesh)_Layers_Pd(0)	Piranha_1	5_Buchwald-Hartwig_HPLC	Buchwald-Hartwig_HPLC_1	Au(mesh)_Layers_Piranha_1_Pd(0)	Au(mesh)_Layers_Piranha_1_Pd(0)_Buchwald-Hartwig_HPLC_1	85	t	Au(mesh)	Layers	Piranha	1	Pd(0)	5	Buchwald-Hartwig	HPLC	1	Yld(%)5	84.0278	84.0278	16985	3.536	3.9488	3.9488	6.16	1.44416	6.51872	1.304	5.31424	4.2432	4.73856	4.73856	7.392	1.73299	7.82246	1.5648	6.37709	21.76	0.62	0.62	5	79	79	151	253	14	12	0.32
Chem Pharm Bull 67, 737(11)(table4)	288	Au(mesh)_Layers_Pd(0)	Piranha_1	6_Buchwald-Hartwig_HPLC	Buchwald-Hartwig_HPLC_1	Au(mesh)_Layers_Piranha_1_Pd(0)	Au(mesh)_Layers_Piranha_1_Pd(0)_Buchwald-Hartwig_HPLC_1	85	v	Au(mesh)	Layers	Piranha	1	Pd(0)	6	Buchwald-Hartwig	HPLC	1	Yld(%)6	84.5143	84.5143	16985	3.536	3.9488	3.9488	6.16	1.44416	6.51872	1.304	5.31424	4.2432	4.73856	4.73856	7.392	1.73299	7.82246	1.5648	6.37709	21.76	0.62	0.62	5	79	79	267	571	14	12	0.32
Chem Pharm Bull 67, 737(11)(table4)	289	Au(mesh)_Layers_Pd(0)	Piranha_1	8_Buchwald-Hartwig_HPLC	Buchwald-Hartwig_HPLC_1	Au(mesh)_Layers_Piranha_1_Pd(0)	Au(mesh)_Layers_Piranha_1_Pd(0)_Buchwald-Hartwig_HPLC_1	85	t	Au(mesh)	Layers	Piranha	1	Pd(0)	8	Buchwald-Hartwig	HPLC	1	Yld(%)8	86.5758	86.5758	16985	3.536	3.9488	3.9488	6.16	1.44416	6.51872	1.304	5.31424	4.2432	4.73856	4.73856	7.392	1.73299	7.82246	1.5648	6.37709	21.76	0.62	0.62	5	79	79	158	252	14	12	0.32
Chem Pharm Bull 67, 737(11)(table4)	290	Au(mesh)_Layers_Pd(0)	Piranha_1	9_Buchwald-Hartwig_HPLC	Buchwald-Hartwig_HPLC_1	Au(mesh)_Layers_Piranha_1_Pd(0)	Au(mesh)_Layers_Piranha_1_Pd(0)_Buchwald-Hartwig_HPLC_1	85	t	Au(mesh)	Layers	Piranha	1	Pd(0)	9	Buchwald-Hartwig	HPLC	1	Yld(%)9	86.4545	86.4545	16985	3.536	3.9488	3.9488	6.16	1.44416	6.51872	1.304	5.31424	4.2432	4.73856	4.73856	7.392	1.73299	7.82246	1.5648	6.37709	21.76	0.62	0.62	5	79	79	254	424	14	12	0.32
Chem Pharm Bull 67, 737(11)(table4)	291	Au(mesh)_Layers_Pd(0)	Piranha_1	10_Buchwald-Hartwig_HPLC	Buchwald-Hartwig_HPLC_1	Au(mesh)_Layers_Piranha_1_Pd(0)	Au(mesh)_Layers_Piranha_1_Pd(0)_Buchwald-Hartwig_HPLC_1	85	t	Au(mesh)	Layers	Piranha	1	Pd(0)	10	Buchwald-Hartwig	HPLC	1	Yld(%)10	86.4545	86.4545	10750	3.536	3.9488	3.9488	6.16	1.44416	6.51872	1.304	5.31424	4.2432	4.73856	4.73856	7.392	1.73299	7.82246	1.5648	6.37709	21.76	0.62	0.62	5	50	86	255	385	14	12	0.32
Chem Pharm Bull 67, 736(11)(table4)* & he Journal of Organic Chemistry, 78, 7576(table 4)	292	Au(mesh)_Layers_Pd(0)	Piranha_2	3_Buchwald-Hartwig_HPLC	Buchwald-Hartwig_HPLC_1	Au(mesh)_Layers_Piranha_2_Pd(0)	Au(mesh)_Layers_Piranha_2_Pd(0)_Buchwald-Hartwig_HPLC_1	85	v	Au(mesh)	Layers	Piranha	2	Pd(0)	3	Buchwald-Hartwig	HPLC	1	Yld(%)3	87.8333	87.8333	8815	3.536	3.9488	3.9488	6.16	1.44416	6.51872	1.304	5.31424	4.2432	4.73856	4.73856	7.392	1.73299	7.82246	1.5648	6.37709	21.76	0.62	0.62	5	41	73	93	149	14	12	0.32
Chem Pharm Bull 67, 736(11)(table4)* & he Journal of Organic Chemistry, 78, 7576(table 4)	293	Au(mesh)_Layers_Pd(0)	Piranha_2	4_Buchwald-Hartwig_HPLC	Buchwald-Hartwig_HPLC_1	Au(mesh)_Layers_Piranha_2_Pd(0)	Au(mesh)_Layers_Piranha_2_Pd(0)_Buchwald-Hartwig_HPLC_1	85	t	Au(mesh)	Layers	Piranha	2	Pd(0)	4	Buchwald-Hartwig	HPLC	1	Yld(%)4	86.8889	86.8889	8815	3.536	3.9488	3.9488	6.16	1.44416	6.51872	1.304	5.31424	4.2432	4.73856	4.73856	7.392	1.73299	7.82246	1.5648	6.37709	21.76	0.62	0.62	5	41	73	137	199	14	12	0.32
Chem Pharm Bull 67, 736(11)(table4)* & he Journal of Organic Chemistry, 78, 7576(table 4)	294	Au(mesh)_Layers_Pd(0)	Piranha_2	5_Buchwald-Hartwig_HPLC	Buchwald-Hartwig_HPLC_1	Au(mesh)_Layers_Piranha_2_Pd(0)	Au(mesh)_Layers_Piranha_2_Pd(0)_Buchwald-Hartwig_HPLC_1	85	t	Au(mesh)	Layers	Piranha	2	Pd(0)	5	Buchwald-Hartwig	HPLC	1	Yld(%)5	84.0278	84.0278	8815	3.536	3.9488	3.9488	6.16	1.44416	6.51872	1.304	5.31424	4.2432	4.73856	4.73856	7.392	1.73299	7.82246	1.5648	6.37709	21.76	0.62	0.62	5	41	73	131	307	14	12	0.32
Chem Pharm Bull 67, 736(11)(table4)* & he Journal of Organic Chemistry, 78, 7576(table 4)	295	Au(mesh)_Layers_Pd(0)	Piranha_2	6_Buchwald-Hartwig_HPLC	Buchwald-Hartwig_HPLC_1	Au(mesh)_Layers_Piranha_2_Pd(0)	Au(mesh)_Layers_Piranha_2_Pd(0)_Buchwald-Hartwig_HPLC_1	85	t	Au(mesh)	Layers	Piranha	2	Pd(0)	6	Buchwald-Hartwig	HPLC	1	Yld(%)6	84.5143	84.5143	8815	3.536	3.9488	3.9488	6.16	1.44416	6.51872	1.304	5.31424	4.2432	4.73856	4.73856	7.392	1.73299	7.82246	1.5648	6.37709	21.76	0.62	0.62	5	41	73	126	290	14	12	0.32
Chem Pharm Bull 67, 736(11)(table4)* & he Journal of Organic Chemistry, 78, 7576(table 4)	296	Au(mesh)_Layers_Pd(0)	Piranha_2	7_Buchwald-Hartwig_HPLC	Buchwald-Hartwig_HPLC_1	Au(mesh)_Layers_Piranha_2_Pd(0)	Au(mesh)_Layers_Piranha_2_Pd(0)_Buchwald-Hartwig_HPLC_1	85	v	Au(mesh)	Layers	Piranha	2	Pd(0)	7	Buchwald-Hartwig	HPLC	1	Yld(%)7	87.1212	87.1212	8815	3.536	3.9488	3.9488	6.16	1.44416	6.51872	1.304	5.31424	4.2432	4.73856	4.73856	7.392	1.73299	7.82246	1.5648	6.37709	21.76	0.62	0.62	5	41	73	97	279	14	12	0.32
Chem Pharm Bull 67, 736(11)(table4)* & he Journal of Organic Chemistry, 78, 7576(table 4)	297	Au(mesh)_Layers_Pd(0)	Piranha_2	8_Buchwald-Hartwig_HPLC	Buchwald-Hartwig_HPLC_1	Au(mesh)_Layers_Piranha_2_Pd(0)	Au(mesh)_Layers_Piranha_2_Pd(0)_Buchwald-Hartwig_HPLC_1	85	t	Au(mesh)	Layers	Piranha	2	Pd(0)	8	Buchwald-Hartwig	HPLC	1	Yld(%)8	86.5758	86.5758	8815	3.536	3.9488	3.9488	6.16	1.44416	6.51872	1.304	5.31424	4.2432	4.73856	4.73856	7.392	1.73299	7.82246	1.5648	6.37709	21.76	0.62	0.62	5	41	73	55	317	14	12	0.32
Chem Pharm Bull 67, 736(11)(table4)* & he Journal of Organic Chemistry, 78, 7576(table 4)	298	Au(mesh)_Layers_Pd(0)	Piranha_2	9_Buchwald-Hartwig_HPLC	Buchwald-Hartwig_HPLC_1	Au(mesh)_Layers_Piranha_2_Pd(0)	Au(mesh)_Layers_Piranha_2_Pd(0)_Buchwald-Hartwig_HPLC_1	85	t	Au(mesh)	Layers	Piranha	2	Pd(0)	9	Buchwald-Hartwig	HPLC	1	Yld(%)9	86.4545	86.4545	8815	3.536	3.9488	3.9488	6.16	1.44416	6.51872	1.304	5.31424	4.2432	4.73856	4.73856	7.392	1.73299	7.82246	1.5648	6.37709	21.76	0.62	0.62	5	41	73	93	333	14	12	0.32
Chem Pharm Bull 67, 736(11)(table4)* & he Journal of Organic Chemistry, 78, 7576(table 4)	299	Au(mesh)_Layers_Pd(0)	Piranha_2	10_Buchwald-Hartwig_HPLC	Buchwald-Hartwig_HPLC_1	Au(mesh)_Layers_Piranha_2_Pd(0)	Au(mesh)_Layers_Piranha_2_Pd(0)_Buchwald-Hartwig_HPLC_1	85	t	Au(mesh)	Layers	Piranha	2	Pd(0)	10	Buchwald-Hartwig	HPLC	1	Yld(%)10	86.4545	86.4545	8815	3.536	3.9488	3.9488	6.16	1.44416	6.51872	1.304	5.31424	4.2432	4.73856	4.73856	7.392	1.73299	7.82246	1.5648	6.37709	21.76	0.62	0.62	5	41	73	70	146	14	12	0.32
Advanced Synthesis & Catalysis 354, 1062 (13)(table1)	300	Au(mesh)_Layers_Pd(0)	Piranha_1	6_Buchwald-Hartwig_NA	Buchwald-Hartwig_NA_1	Au(mesh)_Layers_Piranha_1_Pd(0)	Au(mesh)_Layers_Piranha_1_Pd(0)_Buchwald-Hartwig_NA_1	84	v	Au(mesh)	Layers	Piranha	1	Pd(0)	6	Buchwald-Hartwig	NA	1	Yld(%)6	84.5143	84.5143	16985	2.8416	3.8016	3.0848	4.6144	0.9744	2.96736	0.82496	2.12736	3.40992	4.56192	3.70176	5.53728	1.16928	3.56083	0.989952	2.55283	16.66	0.62	0.62	3	79	79	170	415	14	12	0.7
Advanced Synthesis & Catalysis 354, 1062 (13)(table1)	301	Au(mesh)_Layers_Pd(0)	Piranha_1	7_Buchwald-Hartwig_NA	Buchwald-Hartwig_NA_1	Au(mesh)_Layers_Piranha_1_Pd(0)	Au(mesh)_Layers_Piranha_1_Pd(0)_Buchwald-Hartwig_NA_1	84	t	Au(mesh)	Layers	Piranha	1	Pd(0)	7	Buchwald-Hartwig	NA	1	Yld(%)7	87.1212	87.1212	16985	2.8416	3.8016	3.0848	4.6144	0.9744	2.96736	0.82496	2.12736	3.40992	4.56192	3.70176	5.53728	1.16928	3.56083	0.989952	2.55283	16.66	0.62	0.62	3	79	79	170	415	14	12	0.7
Advanced Synthesis & Catalysis 354, 1062 (9)(table1)	302	Au(mesh)_Layers_Pd(0)	Piranha_1	1_Buchwald-Hartwig_NA	Buchwald-Hartwig_NA_1	Au(mesh)_Layers_Piranha_1_Pd(0)	Au(mesh)_Layers_Piranha_1_Pd(0)_Buchwald-Hartwig_NA_1	82	t	Au(mesh)	Layers	Piranha	1	Pd(0)	1	Buchwald-Hartwig	NA	1	Yld(%)1	87.8182	87.8182	16985	2.8416	3.8016	3.0848	4.6144	0.9744	2.96736	0.82496	2.12736	3.40992	4.56192	3.70176	5.53728	1.16928	3.56083	0.989952	2.55283	16.66	0.31	0.31	3	79	79	170	415	14	12	0.7
Advanced Synthesis & Catalysis 354, 1062 (9)(table1)	303	Au(mesh)_Layers_Pd(0)	Piranha_1	3_Buchwald-Hartwig_NA	Buchwald-Hartwig_NA_1	Au(mesh)_Layers_Piranha_1_Pd(0)	Au(mesh)_Layers_Piranha_1_Pd(0)_Buchwald-Hartwig_NA_1	82	t	Au(mesh)	Layers	Piranha	1	Pd(0)	3	Buchwald-Hartwig	NA	1	Yld(%)3	87.8333	87.8333	16985	2.8416	3.8016	3.0848	4.6144	0.9744	2.96736	0.82496	2.12736	3.40992	4.56192	3.70176	5.53728	1.16928	3.56083	0.989952	2.55283	16.66	0.31	0.31	3	79	79	170	415	14	12	0.7
Advanced Synthesis & Catalysis 354, 1062 (11)(table1)	304	Au(mesh)_Layers_Pd(0)	Piranha_1	5_Buchwald-Hartwig_NA	Buchwald-Hartwig_NA_1	Au(mesh)_Layers_Piranha_1_Pd(0)	Au(mesh)_Layers_Piranha_1_Pd(0)_Buchwald-Hartwig_NA_1	82	v	Au(mesh)	Layers	Piranha	1	Pd(0)	5	Buchwald-Hartwig	NA	1	Yld(%)5	84.0278	84.0278	16985	2.8416	3.8016	3.0848	4.6144	0.9744	2.96736	0.82496	2.12736	3.40992	4.56192	3.70176	5.53728	1.16928	3.56083	0.989952	2.55283	16.66	0.31	0.31	3	79	79	170	415	14	12	0.7
Advanced Synthesis & Catalysis 354, 1062 (13)(table1)	305	Au(mesh)_Layers_Pd(0)	Piranha_1	10_Buchwald-Hartwig_NA	Buchwald-Hartwig_NA_1	Au(mesh)_Layers_Piranha_1_Pd(0)	Au(mesh)_Layers_Piranha_1_Pd(0)_Buchwald-Hartwig_NA_1	82	t	Au(mesh)	Layers	Piranha	1	Pd(0)	10	Buchwald-Hartwig	NA	1	Yld(%)10	86.4545	86.4545	16985	2.8416	3.8016	3.0848	4.6144	0.9744	2.96736	0.82496	2.12736	3.40992	4.56192	3.70176	5.53728	1.16928	3.56083	0.989952	2.55283	16.66	0.62	0.62	3	79	79	170	415	14	12	0.7
Advanced Synthesis & Catalysis 354, 1062 (9)(table1)	306	Au(mesh)_Layers_Pd(0)	Piranha_1	2_Buchwald-Hartwig_NA	Buchwald-Hartwig_NA_1	Au(mesh)_Layers_Piranha_1_Pd(0)	Au(mesh)_Layers_Piranha_1_Pd(0)_Buchwald-Hartwig_NA_1	81	t	Au(mesh)	Layers	Piranha	1	Pd(0)	2	Buchwald-Hartwig	NA	1	Yld(%)2	88.1944	88.1944	16985	2.8416	3.8016	3.0848	4.6144	0.9744	2.96736	0.82496	2.12736	3.40992	4.56192	3.70176	5.53728	1.16928	3.56083	0.989952	2.55283	16.66	0.31	0.31	3	79	79	170	415	14	12	0.7
Advanced Synthesis & Catalysis 354, 1062 (12)(table1)	307	Au(mesh)_Layers_Pd(0)	Piranha_1	6_Buchwald-Hartwig_NA	Buchwald-Hartwig_NA_1	Au(mesh)_Layers_Piranha_1_Pd(0)	Au(mesh)_Layers_Piranha_1_Pd(0)_Buchwald-Hartwig_NA_1	81	t	Au(mesh)	Layers	Piranha	1	Pd(0)	6	Buchwald-Hartwig	NA	1	Yld(%)6	84.5143	84.5143	16985	2.8416	3.8016	3.0848	4.6144	0.9744	2.96736	0.82496	2.12736	3.40992	4.56192	3.70176	5.53728	1.16928	3.56083	0.989952	2.55283	16.66	0.62	0.62	3	79	79	170	415	14	12	0.7
Advanced Synthesis & Catalysis 354, 1062 (11)(table1)	308	Au(mesh)_Layers_Pd(0)	Piranha_1	4_Buchwald-Hartwig_NA	Buchwald-Hartwig_NA_1	Au(mesh)_Layers_Piranha_1_Pd(0)	Au(mesh)_Layers_Piranha_1_Pd(0)_Buchwald-Hartwig_NA_1	80	v	Au(mesh)	Layers	Piranha	1	Pd(0)	4	Buchwald-Hartwig	NA	1	Yld(%)4	86.8889	86.8889	16985	2.8416	3.8016	3.0848	4.6144	0.9744	2.96736	0.82496	2.12736	3.40992	4.56192	3.70176	5.53728	1.16928	3.56083	0.989952	2.55283	16.66	0.31	0.31	3	79	79	170	415	14	12	0.7
Advanced Synthesis & Catalysis 354, 1062 (11)(table1)	309	Au(mesh)_Layers_Pd(0)	Piranha_1	3_Buchwald-Hartwig_NA	Buchwald-Hartwig_NA_1	Au(mesh)_Layers_Piranha_1_Pd(0)	Au(mesh)_Layers_Piranha_1_Pd(0)_Buchwald-Hartwig_NA_1	79	t	Au(mesh)	Layers	Piranha	1	Pd(0)	3	Buchwald-Hartwig	NA	1	Yld(%)3	87.8333	87.8333	16985	2.8416	3.8016	3.0848	4.6144	0.9744	2.96736	0.82496	2.12736	3.40992	4.56192	3.70176	5.53728	1.16928	3.56083	0.989952	2.55283	16.66	0.31	0.31	3	79	79	170	415	14	12	0.7
Advanced Synthesis & Catalysis 354, 1062 (12)(table1)	310	Au(mesh)_Layers_Pd(0)	Piranha_1	10_Buchwald-Hartwig_NA	Buchwald-Hartwig_NA_1	Au(mesh)_Layers_Piranha_1_Pd(0)	Au(mesh)_Layers_Piranha_1_Pd(0)_Buchwald-Hartwig_NA_1	79	t	Au(mesh)	Layers	Piranha	1	Pd(0)	10	Buchwald-Hartwig	NA	1	Yld(%)10	86.4545	86.4545	16985	2.8416	3.8016	3.0848	4.6144	0.9744	2.96736	0.82496	2.12736	3.40992	4.56192	3.70176	5.53728	1.16928	3.56083	0.989952	2.55283	16.66	0.62	0.62	3	79	79	170	415	14	12	0.7
Advanced Synthesis & Catalysis 354, 1062 (13)(table1)	311	Au(mesh)_Layers_Pd(0)	Piranha_1	9_Buchwald-Hartwig_NA	Buchwald-Hartwig_NA_1	Au(mesh)_Layers_Piranha_1_Pd(0)	Au(mesh)_Layers_Piranha_1_Pd(0)_Buchwald-Hartwig_NA_1	78	t	Au(mesh)	Layers	Piranha	1	Pd(0)	9	Buchwald-Hartwig	NA	1	Yld(%)9	86.4545	86.4545	16985	2.8416	3.8016	3.0848	4.6144	0.9744	2.96736	0.82496	2.12736	3.40992	4.56192	3.70176	5.53728	1.16928	3.56083	0.989952	2.55283	16.66	0.62	0.62	3	79	79	170	415	14	12	0.7
Advanced Synthesis & Catalysis 354, 1062 (11)(table1)	312	Au(mesh)_Layers_Pd(0)	Piranha_1	7_Buchwald-Hartwig_NA	Buchwald-Hartwig_NA_1	Au(mesh)_Layers_Piranha_1_Pd(0)	Au(mesh)_Layers_Piranha_1_Pd(0)_Buchwald-Hartwig_NA_1	77	v	Au(mesh)	Layers	Piranha	1	Pd(0)	7	Buchwald-Hartwig	NA	1	Yld(%)7	87.1212	87.1212	16985	2.8416	3.8016	3.0848	4.6144	0.9744	2.96736	0.82496	2.12736	3.40992	4.56192	3.70176	5.53728	1.16928	3.56083	0.989952	2.55283	16.66	0.31	0.31	3	79	79	170	415	14	12	0.7
Advanced Synthesis & Catalysis 354, 1062 (13)(table1)	313	Au(mesh)_Layers_Pd(0)	Piranha_1	8_Buchwald-Hartwig_NA	Buchwald-Hartwig_NA_1	Au(mesh)_Layers_Piranha_1_Pd(0)	Au(mesh)_Layers_Piranha_1_Pd(0)_Buchwald-Hartwig_NA_1	77	t	Au(mesh)	Layers	Piranha	1	Pd(0)	8	Buchwald-Hartwig	NA	1	Yld(%)8	86.5758	86.5758	16985	2.8416	3.8016	3.0848	4.6144	0.9744	2.96736	0.82496	2.12736	3.40992	4.56192	3.70176	5.53728	1.16928	3.56083	0.989952	2.55283	16.66	0.62	0.62	3	79	79	170	415	14	12	0.7
Advanced Synthesis & Catalysis 354, 1062 (11)(table1)	314	Au(mesh)_Layers_Pd(0)	Piranha_1	6_Buchwald-Hartwig_NA	Buchwald-Hartwig_NA_1	Au(mesh)_Layers_Piranha_1_Pd(0)	Au(mesh)_Layers_Piranha_1_Pd(0)_Buchwald-Hartwig_NA_1	76	t	Au(mesh)	Layers	Piranha	1	Pd(0)	6	Buchwald-Hartwig	NA	1	Yld(%)6	84.5143	84.5143	16985	2.8416	3.8016	3.0848	4.6144	0.9744	2.96736	0.82496	2.12736	3.40992	4.56192	3.70176	5.53728	1.16928	3.56083	0.989952	2.55283	16.66	0.31	0.31	3	79	79	170	415	14	12	0.7
Advanced Synthesis & Catalysis 354, 1062 (11)(table1)	315	Au(mesh)_Layers_Pd(0)	Piranha_1	8_Buchwald-Hartwig_NA	Buchwald-Hartwig_NA_1	Au(mesh)_Layers_Piranha_1_Pd(0)	Au(mesh)_Layers_Piranha_1_Pd(0)_Buchwald-Hartwig_NA_1	76	t	Au(mesh)	Layers	Piranha	1	Pd(0)	8	Buchwald-Hartwig	NA	1	Yld(%)8	86.5758	86.5758	16985	2.8416	3.8016	3.0848	4.6144	0.9744	2.96736	0.82496	2.12736	3.40992	4.56192	3.70176	5.53728	1.16928	3.56083	0.989952	2.55283	16.66	0.31	0.31	3	79	79	170	415	14	12	0.7
Advanced Synthesis & Catalysis 354, 1062 (12)(table1)	316	Au(mesh)_Layers_Pd(0)	Piranha_1	8_Buchwald-Hartwig_NA	Buchwald-Hartwig_NA_1	Au(mesh)_Layers_Piranha_1_Pd(0)	Au(mesh)_Layers_Piranha_1_Pd(0)_Buchwald-Hartwig_NA_1	76	v	Au(mesh)	Layers	Piranha	1	Pd(0)	8	Buchwald-Hartwig	NA	1	Yld(%)8	86.5758	86.5758	16985	2.8416	3.8016	3.0848	4.6144	0.9744	2.96736	0.82496	2.12736	3.40992	4.56192	3.70176	5.53728	1.16928	3.56083	0.989952	2.55283	16.66	0.62	0.62	3	79	79	170	415	14	12	0.7
Advanced Synthesis & Catalysis 354, 1062 (10)(table1)	317	Au(mesh)_Layers_Pd(0)	Piranha_1	3_Buchwald-Hartwig_NA	Buchwald-Hartwig_NA_1	Au(mesh)_Layers_Piranha_1_Pd(0)	Au(mesh)_Layers_Piranha_1_Pd(0)_Buchwald-Hartwig_NA_1	75	t	Au(mesh)	Layers	Piranha	1	Pd(0)	3	Buchwald-Hartwig	NA	1	Yld(%)3	87.8333	87.8333	16985	2.8416	3.8016	3.0848	4.6144	0.9744	2.96736	0.82496	2.12736	3.40992	4.56192	3.70176	5.53728	1.16928	3.56083	0.989952	2.55283	16.66	0.31	0.31	3	79	79	170	415	14	12	0.7
Advanced Synthesis & Catalysis 354, 1062 (12)(table1)	318	Au(mesh)_Layers_Pd(0)	Piranha_1	9_Buchwald-Hartwig_NA	Buchwald-Hartwig_NA_1	Au(mesh)_Layers_Piranha_1_Pd(0)	Au(mesh)_Layers_Piranha_1_Pd(0)_Buchwald-Hartwig_NA_1	75	t	Au(mesh)	Layers	Piranha	1	Pd(0)	9	Buchwald-Hartwig	NA	1	Yld(%)9	86.4545	86.4545	16985	2.8416	3.8016	3.0848	4.6144	0.9744	2.96736	0.82496	2.12736	3.40992	4.56192	3.70176	5.53728	1.16928	3.56083	0.989952	2.55283	16.66	0.62	0.62	3	79	79	170	415	14	12	0.7
Advanced Synthesis & Catalysis 354, 1062 (8)(table1)	319	Au(mesh)_Layers_Pd(0)	Piranha_1	1_Buchwald-Hartwig_NA	Buchwald-Hartwig_NA_1	Au(mesh)_Layers_Piranha_1_Pd(0)	Au(mesh)_Layers_Piranha_1_Pd(0)_Buchwald-Hartwig_NA_1	74	t	Au(mesh)	Layers	Piranha	1	Pd(0)	1	Buchwald-Hartwig	NA	1	Yld(%)1	87.8182	87.8182	16985	2.8416	3.8016	3.0848	4.6144	0.9744	2.96736	0.82496	2.12736	3.40992	4.56192	3.70176	5.53728	1.16928	3.56083	0.989952	2.55283	16.66	0.465	0.31	3	79	79	170	415	14	12	0.7
Advanced Synthesis & Catalysis 354, 1062 (10)(table1)	320	Au(mesh)_Layers_Pd(0)	Piranha_1	1_Buchwald-Hartwig_NA	Buchwald-Hartwig_NA_1	Au(mesh)_Layers_Piranha_1_Pd(0)	Au(mesh)_Layers_Piranha_1_Pd(0)_Buchwald-Hartwig_NA_1	74	v	Au(mesh)	Layers	Piranha	1	Pd(0)	1	Buchwald-Hartwig	NA	1	Yld(%)1	87.8182	87.8182	16985	2.8416	3.8016	3.0848	4.6144	0.9744	2.96736	0.82496	2.12736	3.40992	4.56192	3.70176	5.53728	1.16928	3.56083	0.989952	2.55283	16.66	0.31	0.31	3	79	79	170	415	14	12	0.7
Advanced Synthesis & Catalysis 354, 1062 (12)(table1)	321	Au(mesh)_Layers_Pd(0)	Piranha_1	7_Buchwald-Hartwig_NA	Buchwald-Hartwig_NA_1	Au(mesh)_Layers_Piranha_1_Pd(0)	Au(mesh)_Layers_Piranha_1_Pd(0)_Buchwald-Hartwig_NA_1	74	t	Au(mesh)	Layers	Piranha	1	Pd(0)	7	Buchwald-Hartwig	NA	1	Yld(%)7	87.1212	87.1212	16985	2.8416	3.8016	3.0848	4.6144	0.9744	2.96736	0.82496	2.12736	3.40992	4.56192	3.70176	5.53728	1.16928	3.56083	0.989952	2.55283	16.66	0.62	0.62	3	79	79	170	415	14	12	0.7
Advanced Synthesis & Catalysis 354, 1062 (10)(table1)	322	Au(mesh)_Layers_Pd(0)	Piranha_1	2_Buchwald-Hartwig_NA	Buchwald-Hartwig_NA_1	Au(mesh)_Layers_Piranha_1_Pd(0)	Au(mesh)_Layers_Piranha_1_Pd(0)_Buchwald-Hartwig_NA_1	73	t	Au(mesh)	Layers	Piranha	1	Pd(0)	2	Buchwald-Hartwig	NA	1	Yld(%)2	88.1944	88.1944	16985	2.8416	3.8016	3.0848	4.6144	0.9744	2.96736	0.82496	2.12736	3.40992	4.56192	3.70176	5.53728	1.16928	3.56083	0.989952	2.55283	16.66	0.31	0.31	3	79	79	170	415	14	12	0.7
Advanced Synthesis & Catalysis 354, 1062 (10)(table1)	323	Au(mesh)_Layers_Pd(0)	Piranha_1	4_Buchwald-Hartwig_NA	Buchwald-Hartwig_NA_1	Au(mesh)_Layers_Piranha_1_Pd(0)	Au(mesh)_Layers_Piranha_1_Pd(0)_Buchwald-Hartwig_NA_1	73	t	Au(mesh)	Layers	Piranha	1	Pd(0)	4	Buchwald-Hartwig	NA	1	Yld(%)4	86.8889	86.8889	16985	2.8416	3.8016	3.0848	4.6144	0.9744	2.96736	0.82496	2.12736	3.40992	4.56192	3.70176	5.53728	1.16928	3.56083	0.989952	2.55283	16.66	0.31	0.31	3	79	79	170	415	14	12	0.7
Advanced Synthesis & Catalysis 354, 1062 (11)(table1)	324	Au(mesh)_Layers_Pd(0)	Piranha_1	9_Buchwald-Hartwig_NA	Buchwald-Hartwig_NA_1	Au(mesh)_Layers_Piranha_1_Pd(0)	Au(mesh)_Layers_Piranha_1_Pd(0)_Buchwald-Hartwig_NA_1	73	v	Au(mesh)	Layers	Piranha	1	Pd(0)	9	Buchwald-Hartwig	NA	1	Yld(%)9	86.4545	86.4545	16985	2.8416	3.8016	3.0848	4.6144	0.9744	2.96736	0.82496	2.12736	3.40992	4.56192	3.70176	5.53728	1.16928	3.56083	0.989952	2.55283	16.66	0.31	0.31	3	79	79	170	415	14	12	0.7
Advanced Synthesis & Catalysis 354, 1062 (8)(table1)	325	Au(mesh)_Layers_Pd(0)	Piranha_1	3_Buchwald-Hartwig_NA	Buchwald-Hartwig_NA_1	Au(mesh)_Layers_Piranha_1_Pd(0)	Au(mesh)_Layers_Piranha_1_Pd(0)_Buchwald-Hartwig_NA_1	72	t	Au(mesh)	Layers	Piranha	1	Pd(0)	3	Buchwald-Hartwig	NA	1	Yld(%)3	87.8333	87.8333	16985	2.8416	3.8016	3.0848	4.6144	0.9744	2.96736	0.82496	2.12736	3.40992	4.56192	3.70176	5.53728	1.16928	3.56083	0.989952	2.55283	16.66	0.465	0.31	3	79	79	170	415	14	12	0.7
Advanced Synthesis & Catalysis 354, 1062 (8)(table1)	326	Au(mesh)_Layers_Pd(0)	Piranha_1	4_Buchwald-Hartwig_NA	Buchwald-Hartwig_NA_1	Au(mesh)_Layers_Piranha_1_Pd(0)	Au(mesh)_Layers_Piranha_1_Pd(0)_Buchwald-Hartwig_NA_1	71	t	Au(mesh)	Layers	Piranha	1	Pd(0)	4	Buchwald-Hartwig	NA	1	Yld(%)4	86.8889	86.8889	16985	2.8416	3.8016	3.0848	4.6144	0.9744	2.96736	0.82496	2.12736	3.40992	4.56192	3.70176	5.53728	1.16928	3.56083	0.989952	2.55283	16.66	0.465	0.31	3	79	79	170	415	14	12	0.7
Advanced Synthesis & Catalysis 354, 1062 (11)(table1)	327	Au(mesh)_Layers_Pd(0)	Piranha_1	10_Buchwald-Hartwig_NA	Buchwald-Hartwig_NA_1	Au(mesh)_Layers_Piranha_1_Pd(0)	Au(mesh)_Layers_Piranha_1_Pd(0)_Buchwald-Hartwig_NA_1	71	t	Au(mesh)	Layers	Piranha	1	Pd(0)	10	Buchwald-Hartwig	NA	1	Yld(%)10	86.4545	86.4545	16985	2.8416	3.8016	3.0848	4.6144	0.9744	2.96736	0.82496	2.12736	3.40992	4.56192	3.70176	5.53728	1.16928	3.56083	0.989952	2.55283	16.66	0.31	0.31	3	79	79	170	415	14	12	0.7
Advanced Synthesis & Catalysis 354, 1062 (8)(table1)	328	Au(mesh)_Layers_Pd(0)	Piranha_1	2_Buchwald-Hartwig_NA	Buchwald-Hartwig_NA_1	Au(mesh)_Layers_Piranha_1_Pd(0)	Au(mesh)_Layers_Piranha_1_Pd(0)_Buchwald-Hartwig_NA_1	70	v	Au(mesh)	Layers	Piranha	1	Pd(0)	2	Buchwald-Hartwig	NA	1	Yld(%)2	88.1944	88.1944	16985	2.8416	3.8016	3.0848	4.6144	0.9744	2.96736	0.82496	2.12736	3.40992	4.56192	3.70176	5.53728	1.16928	3.56083	0.989952	2.55283	16.66	0.465	0.31	3	79	79	170	415	14	12	0.7
Advanced Synthesis & Catalysis 354, 1062 (7)(table1)	329	Au(mesh)_Layers_Pd(0)	Piranha_1	1_Buchwald-Hartwig_NA	Buchwald-Hartwig_NA_1	Au(mesh)_Layers_Piranha_1_Pd(0)	Au(mesh)_Layers_Piranha_1_Pd(0)_Buchwald-Hartwig_NA_1	68	t	Au(mesh)	Layers	Piranha	1	Pd(0)	1	Buchwald-Hartwig	NA	1	Yld(%)1	87.8182	87.8182	16985	2.8416	3.8016	3.0848	4.6144	0.9744	2.96736	0.82496	2.12736	3.40992	4.56192	3.70176	5.53728	1.16928	3.56083	0.989952	2.55283	16.66	0.62	0.31	3	79	79	170	415	14	12	0.7
Advanced Synthesis & Catalysis 354, 1062 (7)(table1)	330	Au(mesh)_Layers_Pd(0)	Piranha_1	2_Buchwald-Hartwig_NA	Buchwald-Hartwig_NA_1	Au(mesh)_Layers_Piranha_1_Pd(0)	Au(mesh)_Layers_Piranha_1_Pd(0)_Buchwald-Hartwig_NA_1	68	t	Au(mesh)	Layers	Piranha	1	Pd(0)	2	Buchwald-Hartwig	NA	1	Yld(%)2	88.1944	88.1944	16985	2.8416	3.8016	3.0848	4.6144	0.9744	2.96736	0.82496	2.12736	3.40992	4.56192	3.70176	5.53728	1.16928	3.56083	0.989952	2.55283	16.66	0.62	0.31	3	79	79	170	415	14	12	0.7
Advanced Synthesis & Catalysis 354, 1062 (7)(table1)	331	Au(mesh)_Layers_Pd(0)	Piranha_1	4_Buchwald-Hartwig_NA	Buchwald-Hartwig_NA_1	Au(mesh)_Layers_Piranha_1_Pd(0)	Au(mesh)_Layers_Piranha_1_Pd(0)_Buchwald-Hartwig_NA_1	67	t	Au(mesh)	Layers	Piranha	1	Pd(0)	4	Buchwald-Hartwig	NA	1	Yld(%)4	86.8889	86.8889	16985	2.8416	3.8016	3.0848	4.6144	0.9744	2.96736	0.82496	2.12736	3.40992	4.56192	3.70176	5.53728	1.16928	3.56083	0.989952	2.55283	16.66	0.62	0.31	3	79	79	170	415	14	12	0.7
Advanced Synthesis & Catalysis 354, 1062 (7)(table1)	332	Au(mesh)_Layers_Pd(0)	Piranha_1	3_Buchwald-Hartwig_NA	Buchwald-Hartwig_NA_1	Au(mesh)_Layers_Piranha_1_Pd(0)	Au(mesh)_Layers_Piranha_1_Pd(0)_Buchwald-Hartwig_NA_1	66	v	Au(mesh)	Layers	Piranha	1	Pd(0)	3	Buchwald-Hartwig	NA	1	Yld(%)3	87.8333	87.8333	16985	2.8416	3.8016	3.0848	4.6144	0.9744	2.96736	0.82496	2.12736	3.40992	4.56192	3.70176	5.53728	1.16928	3.56083	0.989952	2.55283	16.66	0.62	0.31	3	79	79	170	415	14	12	0.7
Advanced Synthesis & Catalysis 354, 1062 (6)(table1)	333	Au(mesh)_Layers_Pd(0)	Piranha_1	1_Buchwald-Hartwig_NA	Buchwald-Hartwig_NA_1	Au(mesh)_Layers_Piranha_1_Pd(0)	Au(mesh)_Layers_Piranha_1_Pd(0)_Buchwald-Hartwig_NA_1	62	t	Au(mesh)	Layers	Piranha	1	Pd(0)	1	Buchwald-Hartwig	NA	1	Yld(%)1	87.8182	87.8182	16985	2.8416	3.8016	3.0848	4.6144	0.9744	2.96736	0.82496	2.12736	3.40992	4.56192	3.70176	5.53728	1.16928	3.56083	0.989952	2.55283	16.66	0.93	0.31	3	79	79	170	415	14	12	0.7
Advanced Synthesis & Catalysis 354, 1062 (6)(table1)	334	Au(mesh)_Layers_Pd(0)	Piranha_1	2_Buchwald-Hartwig_NA	Buchwald-Hartwig_NA_1	Au(mesh)_Layers_Piranha_1_Pd(0)	Au(mesh)_Layers_Piranha_1_Pd(0)_Buchwald-Hartwig_NA_1	61	t	Au(mesh)	Layers	Piranha	1	Pd(0)	2	Buchwald-Hartwig	NA	1	Yld(%)2	88.1944	88.1944	16985	2.8416	3.8016	3.0848	4.6144	0.9744	2.96736	0.82496	2.12736	3.40992	4.56192	3.70176	5.53728	1.16928	3.56083	0.989952	2.55283	16.66	0.93	0.31	3	79	79	170	415	14	12	0.7
Advanced Synthesis & Catalysis 354, 1062 (6)(table1)	335	Au(mesh)_Layers_Pd(0)	Piranha_1	4_Buchwald-Hartwig_NA	Buchwald-Hartwig_NA_1	Au(mesh)_Layers_Piranha_1_Pd(0)	Au(mesh)_Layers_Piranha_1_Pd(0)_Buchwald-Hartwig_NA_1	58	t	Au(mesh)	Layers	Piranha	1	Pd(0)	4	Buchwald-Hartwig	NA	1	Yld(%)4	86.8889	86.8889	16985	2.8416	3.8016	3.0848	4.6144	0.9744	2.96736	0.82496	2.12736	3.40992	4.56192	3.70176	5.53728	1.16928	3.56083	0.989952	2.55283	16.66	0.93	0.31	3	79	79	170	415	14	12	0.7
Advanced Synthesis & Catalysis 354, 1062 (6)(table1)	336	Au(mesh)_Layers_Pd(0)	Piranha_1	6_Buchwald-Hartwig_NA	Buchwald-Hartwig_NA_1	Au(mesh)_Layers_Piranha_1_Pd(0)	Au(mesh)_Layers_Piranha_1_Pd(0)_Buchwald-Hartwig_NA_1	58	v	Au(mesh)	Layers	Piranha	1	Pd(0)	6	Buchwald-Hartwig	NA	1	Yld(%)6	84.5143	84.5143	16985	2.8416	3.8016	3.0848	4.6144	0.9744	2.96736	0.82496	2.12736	3.40992	4.56192	3.70176	5.53728	1.16928	3.56083	0.989952	2.55283	16.66	0.93	0.31	3	79	79	170	415	14	12	0.7
Advanced Synthesis & Catalysis 354, 1062 (6)(table1)	337	Au(mesh)_Layers_Pd(0)	Piranha_1	7_Buchwald-Hartwig_NA	Buchwald-Hartwig_NA_1	Au(mesh)_Layers_Piranha_1_Pd(0)	Au(mesh)_Layers_Piranha_1_Pd(0)_Buchwald-Hartwig_NA_1	58	t	Au(mesh)	Layers	Piranha	1	Pd(0)	7	Buchwald-Hartwig	NA	1	Yld(%)7	87.1212	87.1212	16985	2.8416	3.8016	3.0848	4.6144	0.9744	2.96736	0.82496	2.12736	3.40992	4.56192	3.70176	5.53728	1.16928	3.56083	0.989952	2.55283	16.66	0.93	0.31	3	79	79	170	415	14	12	0.7
Advanced Synthesis & Catalysis 354, 1062 (6)(table1)	338	Au(mesh)_Layers_Pd(0)	Piranha_1	3_Buchwald-Hartwig_NA	Buchwald-Hartwig_NA_1	Au(mesh)_Layers_Piranha_1_Pd(0)	Au(mesh)_Layers_Piranha_1_Pd(0)_Buchwald-Hartwig_NA_1	57	t	Au(mesh)	Layers	Piranha	1	Pd(0)	3	Buchwald-Hartwig	NA	1	Yld(%)3	87.8333	87.8333	16985	2.8416	3.8016	3.0848	4.6144	0.9744	2.96736	0.82496	2.12736	3.40992	4.56192	3.70176	5.53728	1.16928	3.56083	0.989952	2.55283	16.66	0.93	0.31	3	79	79	170	415	14	12	0.7
Advanced Synthesis & Catalysis 354, 1062 (6)(table1)	339	Au(mesh)_Layers_Pd(0)	Piranha_1	5_Buchwald-Hartwig_NA	Buchwald-Hartwig_NA_1	Au(mesh)_Layers_Piranha_1_Pd(0)	Au(mesh)_Layers_Piranha_1_Pd(0)_Buchwald-Hartwig_NA_1	54	t	Au(mesh)	Layers	Piranha	1	Pd(0)	5	Buchwald-Hartwig	NA	1	Yld(%)5	84.0278	84.0278	16985	2.8416	3.8016	3.0848	4.6144	0.9744	2.96736	0.82496	2.12736	3.40992	4.56192	3.70176	5.53728	1.16928	3.56083	0.989952	2.55283	16.66	0.93	0.31	3	79	79	170	415	14	12	0.7
Advanced Synthesis & Catalysis 354, 1062 (6)(table1)	340	Au(mesh)_Layers_Pd(0)	Piranha_1	8_Buchwald-Hartwig_NA	Buchwald-Hartwig_NA_1	Au(mesh)_Layers_Piranha_1_Pd(0)	Au(mesh)_Layers_Piranha_1_Pd(0)_Buchwald-Hartwig_NA_1	53	v	Au(mesh)	Layers	Piranha	1	Pd(0)	8	Buchwald-Hartwig	NA	1	Yld(%)8	86.5758	86.5758	16985	2.8416	3.8016	3.0848	4.6144	0.9744	2.96736	0.82496	2.12736	3.40992	4.56192	3.70176	5.53728	1.16928	3.56083	0.989952	2.55283	16.66	0.93	0.31	3	79	79	170	415	14	12	0.7
Advanced Synthesis & Catalysis 354, 1062 (6)(table1)	341	Au(mesh)_Layers_Pd(0)	Piranha_1	9_Buchwald-Hartwig_NA	Buchwald-Hartwig_NA_1	Au(mesh)_Layers_Piranha_1_Pd(0)	Au(mesh)_Layers_Piranha_1_Pd(0)_Buchwald-Hartwig_NA_1	53	t	Au(mesh)	Layers	Piranha	1	Pd(0)	9	Buchwald-Hartwig	NA	1	Yld(%)9	86.4545	86.4545	16985	2.8416	3.8016	3.0848	4.6144	0.9744	2.96736	0.82496	2.12736	3.40992	4.56192	3.70176	5.53728	1.16928	3.56083	0.989952	2.55283	16.66	0.93	0.31	3	79	79	170	415	14	12	0.7
Advanced Synthesis & Catalysis 354, 1062 (6)(table1)	342	Au(mesh)_Layers_Pd(0)	Piranha_1	10_Buchwald-Hartwig_NA	Buchwald-Hartwig_NA_1	Au(mesh)_Layers_Piranha_1_Pd(0)	Au(mesh)_Layers_Piranha_1_Pd(0)_Buchwald-Hartwig_NA_1	53	t	Au(mesh)	Layers	Piranha	1	Pd(0)	10	Buchwald-Hartwig	NA	1	Yld(%)10	86.4545	86.4545	16985	2.8416	3.8016	3.0848	4.6144	0.9744	2.96736	0.82496	2.12736	3.40992	4.56192	3.70176	5.53728	1.16928	3.56083	0.989952	2.55283	16.66	0.93	0.31	3	79	79	170	415	14	12	0.7
Advanced Synthesis & Catalysis 354, 1062 (10)(table1)	343	Au(mesh)_Layers_Pd(0)	Piranha_1	5_Buchwald-Hartwig_NA	Buchwald-Hartwig_NA_1	Au(mesh)_Layers_Piranha_1_Pd(0)	Au(mesh)_Layers_Piranha_1_Pd(0)_Buchwald-Hartwig_NA_1	53	t	Au(mesh)	Layers	Piranha	1	Pd(0)	5	Buchwald-Hartwig	NA	1	Yld(%)5	84.0278	84.0278	16985	2.8416	3.8016	3.0848	4.6144	0.9744	2.96736	0.82496	2.12736	3.40992	4.56192	3.70176	5.53728	1.16928	3.56083	0.989952	2.55283	16.66	0.31	0.31	3	79	79	170	415	14	12	0.7
Advanced Synthesis & Catalysis 354, 1062 (9)(table1)	344	Au(mesh)_Layers_Pd(0)	Piranha_1	4_Buchwald-Hartwig_NA	Buchwald-Hartwig_NA_1	Au(mesh)_Layers_Piranha_1_Pd(0)	Au(mesh)_Layers_Piranha_1_Pd(0)_Buchwald-Hartwig_NA_1	49	v	Au(mesh)	Layers	Piranha	1	Pd(0)	4	Buchwald-Hartwig	NA	1	Yld(%)4	86.8889	86.8889	16985	2.8416	3.8016	3.0848	4.6144	0.9744	2.96736	0.82496	2.12736	3.40992	4.56192	3.70176	5.53728	1.16928	3.56083	0.989952	2.55283	16.66	0.31	0.31	3	79	79	170	415	14	12	0.7
Advanced Synthesis & Catalysis 354, 1062 (9)(table1)	345	Au(mesh)_Layers_Pd(0)	Piranha_1	5_Buchwald-Hartwig_NA	Buchwald-Hartwig_NA_1	Au(mesh)_Layers_Piranha_1_Pd(0)	Au(mesh)_Layers_Piranha_1_Pd(0)_Buchwald-Hartwig_NA_1	49	t	Au(mesh)	Layers	Piranha	1	Pd(0)	5	Buchwald-Hartwig	NA	1	Yld(%)5	84.0278	84.0278	16985	2.8416	3.8016	3.0848	4.6144	0.9744	2.96736	0.82496	2.12736	3.40992	4.56192	3.70176	5.53728	1.16928	3.56083	0.989952	2.55283	16.66	0.31	0.31	3	79	79	170	415	14	12	0.7
Advanced Synthesis & Catalysis 354, 1062 (10)(table1)	346	Au(mesh)_Layers_Pd(0)	Piranha_1	6_Buchwald-Hartwig_NA	Buchwald-Hartwig_NA_1	Au(mesh)_Layers_Piranha_1_Pd(0)	Au(mesh)_Layers_Piranha_1_Pd(0)_Buchwald-Hartwig_NA_1	48	t	Au(mesh)	Layers	Piranha	1	Pd(0)	6	Buchwald-Hartwig	NA	1	Yld(%)6	84.5143	84.5143	16985	2.8416	3.8016	3.0848	4.6144	0.9744	2.96736	0.82496	2.12736	3.40992	4.56192	3.70176	5.53728	1.16928	3.56083	0.989952	2.55283	16.66	0.31	0.31	3	79	79	170	415	14	12	0.7
Advanced Synthesis & Catalysis 354, 1062 (10)(table1)	347	Au(mesh)_Layers_Pd(0)	Piranha_1	7_Buchwald-Hartwig_NA	Buchwald-Hartwig_NA_1	Au(mesh)_Layers_Piranha_1_Pd(0)	Au(mesh)_Layers_Piranha_1_Pd(0)_Buchwald-Hartwig_NA_1	43	t	Au(mesh)	Layers	Piranha	1	Pd(0)	7	Buchwald-Hartwig	NA	1	Yld(%)7	87.1212	87.1212	16985	2.8416	3.8016	3.0848	4.6144	0.9744	2.96736	0.82496	2.12736	3.40992	4.56192	3.70176	5.53728	1.16928	3.56083	0.989952	2.55283	16.66	0.31	0.31	3	79	79	170	415	14	12	0.7
Advanced Synthesis & Catalysis 354, 1062 (10)(table1)	348	Au(mesh)_Layers_Pd(0)	Piranha_1	8_Buchwald-Hartwig_NA	Buchwald-Hartwig_NA_1	Au(mesh)_Layers_Piranha_1_Pd(0)	Au(mesh)_Layers_Piranha_1_Pd(0)_Buchwald-Hartwig_NA_1	43	v	Au(mesh)	Layers	Piranha	1	Pd(0)	8	Buchwald-Hartwig	NA	1	Yld(%)8	86.5758	86.5758	16985	2.8416	3.8016	3.0848	4.6144	0.9744	2.96736	0.82496	2.12736	3.40992	4.56192	3.70176	5.53728	1.16928	3.56083	0.989952	2.55283	16.66	0.31	0.31	3	79	79	170	415	14	12	0.7
Advanced Synthesis & Catalysis 354, 1062 (10)(table1)	349	Au(mesh)_Layers_Pd(0)	Piranha_1	9_Buchwald-Hartwig_NA	Buchwald-Hartwig_NA_1	Au(mesh)_Layers_Piranha_1_Pd(0)	Au(mesh)_Layers_Piranha_1_Pd(0)_Buchwald-Hartwig_NA_1	42	t	Au(mesh)	Layers	Piranha	1	Pd(0)	9	Buchwald-Hartwig	NA	1	Yld(%)9	86.4545	86.4545	16985	2.8416	3.8016	3.0848	4.6144	0.9744	2.96736	0.82496	2.12736	3.40992	4.56192	3.70176	5.53728	1.16928	3.56083	0.989952	2.55283	16.66	0.31	0.31	3	79	79	170	415	14	12	0.7
Advanced Synthesis & Catalysis 354, 1062 (8)(table1)	350	Au(mesh)_Layers_Pd(0)	Piranha_1	5_Buchwald-Hartwig_NA	Buchwald-Hartwig_NA_1	Au(mesh)_Layers_Piranha_1_Pd(0)	Au(mesh)_Layers_Piranha_1_Pd(0)_Buchwald-Hartwig_NA_1	37	t	Au(mesh)	Layers	Piranha	1	Pd(0)	5	Buchwald-Hartwig	NA	1	Yld(%)5	84.0278	84.0278	16985	2.8416	3.8016	3.0848	4.6144	0.9744	2.96736	0.82496	2.12736	3.40992	4.56192	3.70176	5.53728	1.16928	3.56083	0.989952	2.55283	16.66	0.465	0.31	3	79	79	170	415	14	12	0.7
Advanced Synthesis & Catalysis 354, 1062 (10)(table1)	351	Au(mesh)_Layers_Pd(0)	Piranha_1	10_Buchwald-Hartwig_NA	Buchwald-Hartwig_NA_1	Au(mesh)_Layers_Piranha_1_Pd(0)	Au(mesh)_Layers_Piranha_1_Pd(0)_Buchwald-Hartwig_NA_1	36	t	Au(mesh)	Layers	Piranha	1	Pd(0)	10	Buchwald-Hartwig	NA	1	Yld(%)10	86.4545	86.4545	16985	2.8416	3.8016	3.0848	4.6144	0.9744	2.96736	0.82496	2.12736	3.40992	4.56192	3.70176	5.53728	1.16928	3.56083	0.989952	2.55283	16.66	0.31	0.31	3	79	79	170	415	14	12	0.7
Advanced Synthesis & Catalysis 354, 1062 (7)(table1)	352	Au(mesh)_Layers_Pd(0)	Piranha_1	5_Buchwald-Hartwig_NA	Buchwald-Hartwig_NA_1	Au(mesh)_Layers_Piranha_1_Pd(0)	Au(mesh)_Layers_Piranha_1_Pd(0)_Buchwald-Hartwig_NA_1	35	v	Au(mesh)	Layers	Piranha	1	Pd(0)	5	Buchwald-Hartwig	NA	1	Yld(%)5	84.0278	84.0278	16985	2.8416	3.8016	3.0848	4.6144	0.9744	2.96736	0.82496	2.12736	3.40992	4.56192	3.70176	5.53728	1.16928	3.56083	0.989952	2.55283	16.66	0.62	0.31	3	79	79	170	415	14	12	0.7
Advanced Synthesis & Catalysis 354, 1062 (8)(table1)	353	Au(mesh)_Layers_Pd(0)	Piranha_1	6_Buchwald-Hartwig_NA	Buchwald-Hartwig_NA_1	Au(mesh)_Layers_Piranha_1_Pd(0)	Au(mesh)_Layers_Piranha_1_Pd(0)_Buchwald-Hartwig_NA_1	35	t	Au(mesh)	Layers	Piranha	1	Pd(0)	6	Buchwald-Hartwig	NA	1	Yld(%)6	84.5143	84.5143	16985	2.8416	3.8016	3.0848	4.6144	0.9744	2.96736	0.82496	2.12736	3.40992	4.56192	3.70176	5.53728	1.16928	3.56083	0.989952	2.55283	16.66	0.465	0.31	3	79	79	170	415	14	12	0.7
Advanced Synthesis & Catalysis 354, 1062 (7)(table1)	354	Au(mesh)_Layers_Pd(0)	Piranha_1	6_Buchwald-Hartwig_NA	Buchwald-Hartwig_NA_1	Au(mesh)_Layers_Piranha_1_Pd(0)	Au(mesh)_Layers_Piranha_1_Pd(0)_Buchwald-Hartwig_NA_1	31	t	Au(mesh)	Layers	Piranha	1	Pd(0)	6	Buchwald-Hartwig	NA	1	Yld(%)6	84.5143	84.5143	16985	2.8416	3.8016	3.0848	4.6144	0.9744	2.96736	0.82496	2.12736	3.40992	4.56192	3.70176	5.53728	1.16928	3.56083	0.989952	2.55283	16.66	0.62	0.31	3	79	79	170	415	14	12	0.7
Chem Pharm Bull 67, 736(11)(table4)* & he Journal of Organic Chemistry, 78, 7576(table 4)**	355	Au(mesh)_Layers_Pd(0)	Piranha_2	1_Buchwald-Hartwig_HPLC	Buchwald-Hartwig_HPLC_1	Au(mesh)_Layers_Piranha_2_Pd(0)	Au(mesh)_Layers_Piranha_2_Pd(0)_Buchwald-Hartwig_HPLC_1	30	t	Au(mesh)	Layers	Piranha	2	Pd(0)	1	Buchwald-Hartwig	HPLC	1	Yld(%)1	87.8182	87.8182	8815	3.536	3.9488	3.9488	6.16	1.44416	6.51872	1.304	5.31424	4.2432	4.73856	4.73856	7.392	1.73299	7.82246	1.5648	6.37709	7.616	0.62	0.62	5	41	73	278	532	14	12	0.32
Chem Pharm Bull 67, 739(8)(table7)	356	Au(mesh)_Layers_Pd(0)	Piranha_2	1_C(sp2)-H activation_NA	C(sp2)-H activation_NA_0	Au(mesh)_Layers_Piranha_2_Pd(0)	Au(mesh)_Layers_Piranha_2_Pd(0)_C(sp2)-H activation_NA_0	92	v	Au(mesh)	Layers	Piranha	2	Pd(0)	1	C(sp2)-H activation	NA	0	Yld(%)1	46.9444	46.9444	10750	8.0864	12.2784	8.5152	16.3456	1.37632	5.92	1.68128	8.83456	9.70368	14.7341	10.2182	19.6147	1.65158	7.104	2.01754	10.6015	4.656	15.44	3.86	5	50	50	1710	1710	11	14	0.16
Chem Pharm Bull 67, 739(9)(table7)	357	Au(mesh)_Layers_Pd(0)	Piranha_2	1_C(sp2)-H activation_NA	C(sp2)-H activation_NA_0	Au(mesh)_Layers_Piranha_2_Pd(0)	Au(mesh)_Layers_Piranha_2_Pd(0)_C(sp2)-H activation_NA_0	89	t	Au(mesh)	Layers	Piranha	2	Pd(0)	1	C(sp2)-H activation	NA	0	Yld(%)1	46.9444	46.9444	10750	8.0864	12.2784	8.5152	16.3456	1.37632	5.92	1.68128	8.83456	9.70368	14.7341	10.2182	19.6147	1.65158	7.104	2.01754	10.6015	4.656	15.44	3.86	5	50	50	1710	1710	11	14	0.16
Chem Pharm Bull 67, 739(2)(table8)	358	Au(mesh)_Layers_Pd(0)	Piranha_2	1_C(sp2)-H activation_NA	C(sp2)-H activation_NA_0	Au(mesh)_Layers_Piranha_2_Pd(0)	Au(mesh)_Layers_Piranha_2_Pd(0)_C(sp2)-H activation_NA_0	80	t	Au(mesh)	Layers	Piranha	2	Pd(0)	1	C(sp2)-H activation	NA	0	Yld(%)1	46.9444	46.9444	10750	6.864	9.6544	7.1744	14.0544	1.2128	4.59712	1.57728	7.7744	8.2368	11.5853	8.60928	16.8653	1.45536	5.51654	1.89274	9.32928	7.76	15.44	3.86	5	50	50	1710	1710	11	14	0.16
Chem Pharm Bull 67, 739(6)(table8)	359	Au(mesh)_Layers_Pd(0)	Piranha_2	1_C(sp2)-H activation_NA	C(sp2)-H activation_NA_0	Au(mesh)_Layers_Piranha_2_Pd(0)	Au(mesh)_Layers_Piranha_2_Pd(0)_C(sp2)-H activation_NA_0	79	t	Au(mesh)	Layers	Piranha	2	Pd(0)	1	C(sp2)-H activation	NA	0	Yld(%)1	46.9444	46.9444	10750	6.864	9.6544	7.1744	14.0544	1.2128	4.59712	1.57728	7.7744	8.2368	11.5853	8.60928	16.8653	1.45536	5.51654	1.89274	9.32928	7.76	15.44	3.86	5	50	50	1710	1710	11	14	0.16
Chem Pharm Bull 67, 739(7)(table8)	360	Au(mesh)_Layers_Pd(0)	Piranha_2	1_C(sp2)-H activation_NA	C(sp2)-H activation_NA_0	Au(mesh)_Layers_Piranha_2_Pd(0)	Au(mesh)_Layers_Piranha_2_Pd(0)_C(sp2)-H activation_NA_0	76	v	Au(mesh)	Layers	Piranha	2	Pd(0)	1	C(sp2)-H activation	NA	0	Yld(%)1	46.9444	46.9444	10750	6.864	9.6544	7.1744	14.0544	1.2128	4.59712	1.57728	7.7744	8.2368	11.5853	8.60928	16.8653	1.45536	5.51654	1.89274	9.32928	7.76	15.44	3.86	5	50	50	1710	1710	11	14	0.16
Chem Pharm Bull 67, 739(9)(table8)	361	Au(mesh)_Layers_Pd(0)	Piranha_2	1_C(sp2)-H activation_NA	C(sp2)-H activation_NA_0	Au(mesh)_Layers_Piranha_2_Pd(0)	Au(mesh)_Layers_Piranha_2_Pd(0)_C(sp2)-H activation_NA_0	73	t	Au(mesh)	Layers	Piranha	2	Pd(0)	1	C(sp2)-H activation	NA	0	Yld(%)1	46.9444	46.9444	10750	6.864	9.6544	7.1744	14.0544	1.2128	4.59712	1.57728	7.7744	8.2368	11.5853	8.60928	16.8653	1.45536	5.51654	1.89274	9.32928	7.76	15.44	3.86	5	50	50	1710	1710	11	14	0.16
Chem Pharm Bull 67, 739(3)(table8)	362	Au(mesh)_Layers_Pd(0)	Piranha_2	1_C(sp2)-H activation_NA	C(sp2)-H activation_NA_0	Au(mesh)_Layers_Piranha_2_Pd(0)	Au(mesh)_Layers_Piranha_2_Pd(0)_C(sp2)-H activation_NA_0	70	t	Au(mesh)	Layers	Piranha	2	Pd(0)	1	C(sp2)-H activation	NA	0	Yld(%)1	46.9444	46.9444	10750	6.864	9.6544	7.1744	14.0544	1.2128	4.59712	1.57728	7.7744	8.2368	11.5853	8.60928	16.8653	1.45536	5.51654	1.89274	9.32928	7.76	15.44	3.86	5	50	50	1710	1710	11	14	0.16
Chem Pharm Bull 67, 739(8)(table8)	363	Au(mesh)_Layers_Pd(0)	Piranha_2	1_C(sp2)-H activation_NA	C(sp2)-H activation_NA_0	Au(mesh)_Layers_Piranha_2_Pd(0)	Au(mesh)_Layers_Piranha_2_Pd(0)_C(sp2)-H activation_NA_0	67	t	Au(mesh)	Layers	Piranha	2	Pd(0)	1	C(sp2)-H activation	NA	0	Yld(%)1	46.9444	46.9444	10750	6.864	9.6544	7.1744	14.0544	1.2128	4.59712	1.57728	7.7744	8.2368	11.5853	8.60928	16.8653	1.45536	5.51654	1.89274	9.32928	7.76	15.44	3.86	5	50	50	1710	1710	11	14	0.16
Chem Pharm Bull 67, 739(10)(table8)	364	Au(mesh)_Layers_Pd(0)	Piranha_2	1_C(sp2)-H activation_NA	C(sp2)-H activation_NA_0	Au(mesh)_Layers_Piranha_2_Pd(0)	Au(mesh)_Layers_Piranha_2_Pd(0)_C(sp2)-H activation_NA_0	67	v	Au(mesh)	Layers	Piranha	2	Pd(0)	1	C(sp2)-H activation	NA	0	Yld(%)1	46.9444	46.9444	10750	6.864	9.6544	7.1744	14.0544	1.2128	4.59712	1.57728	7.7744	8.2368	11.5853	8.60928	16.8653	1.45536	5.51654	1.89274	9.32928	7.76	15.44	3.86	5	50	50	1710	1710	11	14	0.16
Chem Pharm Bull 67, 739(4)(table8)	365	Au(mesh)_Layers_Pd(0)	Piranha_2	1_C(sp2)-H activation_NA	C(sp2)-H activation_NA_0	Au(mesh)_Layers_Piranha_2_Pd(0)	Au(mesh)_Layers_Piranha_2_Pd(0)_C(sp2)-H activation_NA_0	49	t	Au(mesh)	Layers	Piranha	2	Pd(0)	1	C(sp2)-H activation	NA	0	Yld(%)1	46.9444	46.9444	10750	6.864	9.6544	7.1744	14.0544	1.2128	4.59712	1.57728	7.7744	8.2368	11.5853	8.60928	16.8653	1.45536	5.51654	1.89274	9.32928	7.76	15.44	3.86	5	50	50	1710	1710	11	14	0.16
Chem Pharm Bull 67, 739(7)(table7)	366	Au(mesh)_Layers_Pd(0)	Piranha_2	1_C(sp2)-H activation_NA	C(sp2)-H activation_NA_0	Au(mesh)_Layers_Piranha_2_Pd(0)	Au(mesh)_Layers_Piranha_2_Pd(0)_C(sp2)-H activation_NA_0	39	t	Au(mesh)	Layers	Piranha	2	Pd(0)	1	C(sp2)-H activation	NA	0	Yld(%)1	46.9444	46.9444	10750	8.0864	12.2784	8.5152	16.3456	1.37632	5.92	1.68128	8.83456	9.70368	14.7341	10.2182	19.6147	1.65158	7.104	2.01754	10.6015	4.656	15.44	3.86	5	50	50	1710	1710	11	14	0.16
Chem Pharm Bull 67, 739(6)(table7)	367	Au(mesh)_Layers_Pd(0)	Piranha_2	1_C(sp2)-H activation_NA	C(sp2)-H activation_NA_0	Au(mesh)_Layers_Piranha_2_Pd(0)	Au(mesh)_Layers_Piranha_2_Pd(0)_C(sp2)-H activation_NA_0	32	t	Au(mesh)	Layers	Piranha	2	Pd(0)	1	C(sp2)-H activation	NA	0	Yld(%)1	46.9444	46.9444	10750	8.0864	12.2784	8.5152	16.3456	1.37632	5.92	1.68128	8.83456	9.70368	14.7341	10.2182	19.6147	1.65158	7.104	2.01754	10.6015	1.8624	15.44	3.86	5	50	50	1710	1710	11	14	0.16
Chem Pharm Bull 67, 739(5)(table8)	368	Au(mesh)_Layers_Pd(0)	Piranha_2	1_C(sp2)-H activation_NA	C(sp2)-H activation_NA_0	Au(mesh)_Layers_Piranha_2_Pd(0)	Au(mesh)_Layers_Piranha_2_Pd(0)_C(sp2)-H activation_NA_0	18	v	Au(mesh)	Layers	Piranha	2	Pd(0)	1	C(sp2)-H activation	NA	0	Yld(%)1	46.9444	46.9444	10750	6.864	9.6544	7.1744	14.0544	1.2128	4.59712	1.57728	7.7744	8.2368	11.5853	8.60928	16.8653	1.45536	5.51654	1.89274	9.32928	7.76	15.44	3.86	5	50	50	1710	1710	11	14	0.16
Chem Pharm Bull 67, 739(5)(table7)	369	Au(mesh)_Layers_Pd(0)	Piranha_2	1_C(sp2)-H activation_NA	C(sp2)-H activation_NA_0	Au(mesh)_Layers_Piranha_2_Pd(0)	Au(mesh)_Layers_Piranha_2_Pd(0)_C(sp2)-H activation_NA_0	14	t	Au(mesh)	Layers	Piranha	2	Pd(0)	1	C(sp2)-H activation	NA	0	Yld(%)1	46.9444	46.9444	10750	8.0864	12.2784	8.5152	16.3456	1.37632	5.92	1.68128	8.83456	9.70368	14.7341	10.2182	19.6147	1.65158	7.104	2.01754	10.6015	1.8624	15.44	3.86	5	50	50	1710	1710	11	14	0.16
Chem Pharm Bull 67, 739(1)(table7)	370	Au(mesh)_Layers_Pd(0)	Piranha_2	1_C(sp2)-H activation_NA	C(sp2)-H activation_NA_0	Au(mesh)_Layers_Piranha_2_Pd(0)	Au(mesh)_Layers_Piranha_2_Pd(0)_C(sp2)-H activation_NA_0	0	t	Au(mesh)	Layers	Piranha	2	Pd(0)	1	C(sp2)-H activation	NA	0	Yld(%)1	46.9444	46.9444	10750	8.0864	12.2784	8.5152	16.3456	1.37632	5.92	1.68128	8.83456	9.70368	14.7341	10.2182	19.6147	1.65158	7.104	2.01754	10.6015	1.8624	15.44	3.86	5	50	50	1710	1710	11	14	0.16
Chem Pharm Bull 67, 739(2)(table7)	371	Au(mesh)_Layers_Pd(0)	Piranha_2	1_C(sp2)-H activation_NA	C(sp2)-H activation_NA_0	Au(mesh)_Layers_Piranha_2_Pd(0)	Au(mesh)_Layers_Piranha_2_Pd(0)_C(sp2)-H activation_NA_0	0	t	Au(mesh)	Layers	Piranha	2	Pd(0)	1	C(sp2)-H activation	NA	0	Yld(%)1	46.9444	46.9444	10750	8.0864	12.2784	8.5152	16.3456	1.37632	5.92	1.68128	8.83456	9.70368	14.7341	10.2182	19.6147	1.65158	7.104	2.01754	10.6015	1.8624	15.44	3.86	5	50	50	1710	1710	11	14	0.16
Chem Pharm Bull 67, 739(3)(table7)	372	Au(mesh)_Layers_Pd(0)	Piranha_2	1_C(sp2)-H activation_NA	C(sp2)-H activation_NA_0	Au(mesh)_Layers_Piranha_2_Pd(0)	Au(mesh)_Layers_Piranha_2_Pd(0)_C(sp2)-H activation_NA_0	0	v	Au(mesh)	Layers	Piranha	2	Pd(0)	1	C(sp2)-H activation	NA	0	Yld(%)1	46.9444	46.9444	10750	8.0864	12.2784	8.5152	16.3456	1.37632	5.92	1.68128	8.83456	9.70368	14.7341	10.2182	19.6147	1.65158	7.104	2.01754	10.6015	1.8624	15.44	3.86	5	50	50	1710	1710	11	14	0.16
Chem Pharm Bull 67, 739(4)(table7)	373	Au(mesh)_Layers_Pd(0)	Piranha_2	1_C(sp2)-H activation_NA	C(sp2)-H activation_NA_0	Au(mesh)_Layers_Piranha_2_Pd(0)	Au(mesh)_Layers_Piranha_2_Pd(0)_C(sp2)-H activation_NA_0	0	t	Au(mesh)	Layers	Piranha	2	Pd(0)	1	C(sp2)-H activation	NA	0	Yld(%)1	46.9444	46.9444	10750	8.0864	12.2784	8.5152	16.3456	1.37632	5.92	1.68128	8.83456	9.70368	14.7341	10.2182	19.6147	1.65158	7.104	2.01754	10.6015	1.8624	15.44	3.86	5	50	50	1710	1710	11	14	0.16
Chem Pharm Bull 67, 742(1)(table11)	374	Au(mesh)_Layers_Pd(0)	Piranha_2	1_C(sp3)-H activation_HPLC	C(sp3)-H activation_HPLC_3	Au(mesh)_Layers_Piranha_2_Pd(0)	Au(mesh)_Layers_Piranha_2_Pd(0)_C(sp3)-H activation_HPLC_3	63	t	Au(mesh)	Layers	Piranha	2	Pd(0)	1	C(sp3)-H activation	HPLC	3	Yld(%)1	32.6667	32.6667	7955	8.9856	14.48	9.5488	14.24	1.01696	3.23296	1.41472	6.2544	10.7827	17.376	11.4586	17.088	1.22035	3.87955	1.69766	7.50528	0	0.93	0.62	5	37	112	1710	1710	14	12	0.206
Chem Pharm Bull 67, 742(1)(table11)	375	Au(mesh)_Layers_Pd(0)	Piranha_2	2_C(sp3)-H activation_HPLC	C(sp3)-H activation_HPLC_3	Au(mesh)_Layers_Piranha_2_Pd(0)	Au(mesh)_Layers_Piranha_2_Pd(0)_C(sp3)-H activation_HPLC_3	63	t	Au(mesh)	Layers	Piranha	2	Pd(0)	2	C(sp3)-H activation	HPLC	3	Yld(%)2	40.2727	40.2727	7955	8.9856	14.48	9.5488	14.24	1.01696	3.23296	1.41472	6.2544	10.7827	17.376	11.4586	17.088	1.22035	3.87955	1.69766	7.50528	0	0.93	0.62	5	37	112	1203	1203	14	12	0.206
Chem Pharm Bull 67, 742(1)(table11)	376	Au(mesh)_Layers_Pd(0)	Piranha_2	3_C(sp3)-H activation_HPLC	C(sp3)-H activation_HPLC_3	Au(mesh)_Layers_Piranha_2_Pd(0)	Au(mesh)_Layers_Piranha_2_Pd(0)_C(sp3)-H activation_HPLC_3	62	v	Au(mesh)	Layers	Piranha	2	Pd(0)	3	C(sp3)-H activation	HPLC	3	Yld(%)3	38.8889	38.8889	7955	8.9856	14.48	9.5488	14.24	1.01696	3.23296	1.41472	6.2544	10.7827	17.376	11.4586	17.088	1.22035	3.87955	1.69766	7.50528	0	0.93	0.62	5	37	112	906	906	14	12	0.206
Chem Pharm Bull 67, 742(1)(table11)	377	Au(mesh)_Layers_Pd(0)	Piranha_2	4_C(sp3)-H activation_HPLC	C(sp3)-H activation_HPLC_3	Au(mesh)_Layers_Piranha_2_Pd(0)	Au(mesh)_Layers_Piranha_2_Pd(0)_C(sp3)-H activation_HPLC_3	59	t	Au(mesh)	Layers	Piranha	2	Pd(0)	4	C(sp3)-H activation	HPLC	3	Yld(%)4	37.5385	37.5385	7955	8.9856	14.48	9.5488	14.24	1.01696	3.23296	1.41472	6.2544	10.7827	17.376	11.4586	17.088	1.22035	3.87955	1.69766	7.50528	0	0.93	0.62	5	37	112	570	570	14	12	0.206
Chem Pharm Bull 67, 741(1)(table10)	378	Au(mesh)_Layers_Pd(0)	Piranha_2	1_C(sp3)-H activation_HPLC	C(sp3)-H activation_HPLC_3	Au(mesh)_Layers_Piranha_2_Pd(0)	Au(mesh)_Layers_Piranha_2_Pd(0)_C(sp3)-H activation_HPLC_3	53	t	Au(mesh)	Layers	Piranha	2	Pd(0)	1	C(sp3)-H activation	HPLC	3	Yld(%)1	32.6667	32.6667	7955	7.1296	11.392	7.5392	12.5344	0.83456	2.17632	1.01504	3.22016	8.55552	13.6704	9.04704	15.0413	1.00147	2.61158	1.21805	3.86419	0	0.93	0.62	5	37	112	1710	1710	14	12	0.206
Chem Pharm Bull 67, 741(2)(table10)	379	Au(mesh)_Layers_Pd(0)	Piranha_2	4_C(sp3)-H activation_HPLC	C(sp3)-H activation_HPLC_3	Au(mesh)_Layers_Piranha_2_Pd(0)	Au(mesh)_Layers_Piranha_2_Pd(0)_C(sp3)-H activation_HPLC_3	53	t	Au(mesh)	Layers	Piranha	2	Pd(0)	4	C(sp3)-H activation	HPLC	3	Yld(%)4	37.5385	37.5385	7955	7.1296	11.392	7.5392	12.5344	0.83456	2.17632	1.01504	3.22016	8.55552	13.6704	9.04704	15.0413	1.00147	2.61158	1.21805	3.86419	0	0.93	0.62	5	37	112	1203	1203	14	12	0.206
Chem Pharm Bull 67, 741(5)(table10)	380	Au(mesh)_Layers_Pd(0)	Piranha_2	10_C(sp3)-H activation_HPLC	C(sp3)-H activation_HPLC_3	Au(mesh)_Layers_Piranha_2_Pd(0)	Au(mesh)_Layers_Piranha_2_Pd(0)_C(sp3)-H activation_HPLC_3	53	v	Au(mesh)	Layers	Piranha	2	Pd(0)	10	C(sp3)-H activation	HPLC	3	Yld(%)10	32.4643	32.4643	7955	7.1296	11.392	7.5392	12.5344	0.83456	2.17632	1.01504	3.22016	8.55552	13.6704	9.04704	15.0413	1.00147	2.61158	1.21805	3.86419	0	0.93	0.62	5	37	112	1710	1710	14	12	0.206
Advanced Synthesis & Catalysis 356, 1634(10)(table3)	381	Au(mesh)_Layers_Pd(0)	Piranha_2	10_C(sp3)-H activation_HPLC	C(sp3)-H activation_HPLC_3	Au(mesh)_Layers_Piranha_2_Pd(0)	Au(mesh)_Layers_Piranha_2_Pd(0)_C(sp3)-H activation_HPLC_3	53	t	Au(mesh)	Layers	Piranha	2	Pd(0)	10	C(sp3)-H activation	HPLC	3	Yld(%)10	32.4643	32.4643	7955	7.1296	11.392	7.5392	12.5344	0.83456	2.17632	1.01504	3.22016	8.55552	13.6704	9.04704	15.0413	1.00147	2.61158	1.21805	3.86419	0	0.93	0.62	5	37	112	1383	2037	14	12	0.206
Chem Pharm Bull 67, 742(1)(table11)	382	Au(mesh)_Layers_Pd(0)	Piranha_2	5_C(sp3)-H activation_HPLC	C(sp3)-H activation_HPLC_3	Au(mesh)_Layers_Piranha_2_Pd(0)	Au(mesh)_Layers_Piranha_2_Pd(0)_C(sp3)-H activation_HPLC_3	53	t	Au(mesh)	Layers	Piranha	2	Pd(0)	5	C(sp3)-H activation	HPLC	3	Yld(%)5	38	38	7955	8.9856	14.48	9.5488	14.24	1.01696	3.23296	1.41472	6.2544	10.7827	17.376	11.4586	17.088	1.22035	3.87955	1.69766	7.50528	0	0.93	0.62	5	37	112	743	743	14	12	0.206
Chem Pharm Bull 67, 740(4)(table9)	383	Au(mesh)_Layers_Pd(0)	Piranha_2	1_C(sp3)-H activation_HPLC	C(sp3)-H activation_HPLC_1	Au(mesh)_Layers_Piranha_2_Pd(0)	Au(mesh)_Layers_Piranha_2_Pd(0)_C(sp3)-H activation_HPLC_1	52	t	Au(mesh)	Layers	Piranha	2	Pd(0)	1	C(sp3)-H activation	HPLC	1	Yld(%)1	32.6667	32.6667	7955	7.1296	11.392	7.5392	12.5344	0.83456	2.17632	1.01504	3.22016	8.55552	13.6704	9.04704	15.0413	1.00147	2.61158	1.21805	3.86419	0	1.24	0.62	5	37	112	1710	1710	14	12	0.206
Advanced Synthesis & Catalysis 356, 1632(11)(table1)	384	Au(mesh)_Layers_Pd(0)	Piranha_2	5_C(sp3)-H activation_HPLC	C(sp3)-H activation_HPLC_1	Au(mesh)_Layers_Piranha_2_Pd(0)	Au(mesh)_Layers_Piranha_2_Pd(0)_C(sp3)-H activation_HPLC_1	52	v	Au(mesh)	Layers	Piranha	2	Pd(0)	5	C(sp3)-H activation	HPLC	1	Yld(%)5	38	38	7955	7.1296	11.392	7.5392	12.5344	0.83456	2.17632	1.01504	3.22016	8.55552	13.6704	9.04704	15.0413	1.00147	2.61158	1.21805	3.86419	0	0.93	0.62	5	37	112	1710	1710	14	12	0.206
Chem Pharm Bull 67, 741(2)(table10)	385	Au(mesh)_Layers_Pd(0)	Piranha_2	4_C(sp3)-H activation_HPLC	C(sp3)-H activation_HPLC_3	Au(mesh)_Layers_Piranha_2_Pd(0)	Au(mesh)_Layers_Piranha_2_Pd(0)_C(sp3)-H activation_HPLC_3	52	t	Au(mesh)	Layers	Piranha	2	Pd(0)	4	C(sp3)-H activation	HPLC	3	Yld(%)4	37.5385	37.5385	7955	7.1296	11.392	7.5392	12.5344	0.83456	2.17632	1.01504	3.22016	8.55552	13.6704	9.04704	15.0413	1.00147	2.61158	1.21805	3.86419	0	0.93	0.62	5	37	112	1710	1710	14	12	0.206
Chem Pharm Bull 67, 741(4)(table10)	386	Au(mesh)_Layers_Pd(0)	Piranha_2	6_C(sp3)-H activation_HPLC	C(sp3)-H activation_HPLC_3	Au(mesh)_Layers_Piranha_2_Pd(0)	Au(mesh)_Layers_Piranha_2_Pd(0)_C(sp3)-H activation_HPLC_3	52	t	Au(mesh)	Layers	Piranha	2	Pd(0)	6	C(sp3)-H activation	HPLC	3	Yld(%)6	33.6	33.6	7955	7.1296	11.392	7.5392	12.5344	0.83456	2.17632	1.01504	3.22016	8.55552	13.6704	9.04704	15.0413	1.00147	2.61158	1.21805	3.86419	0	0.93	0.62	5	37	112	1710	1710	14	12	0.206
Chem Pharm Bull 67, 741(4)(table10)	387	Au(mesh)_Layers_Pd(0)	Piranha_2	6_C(sp3)-H activation_HPLC	C(sp3)-H activation_HPLC_3	Au(mesh)_Layers_Piranha_2_Pd(0)	Au(mesh)_Layers_Piranha_2_Pd(0)_C(sp3)-H activation_HPLC_3	52	t	Au(mesh)	Layers	Piranha	2	Pd(0)	6	C(sp3)-H activation	HPLC	3	Yld(%)6	33.6	33.6	7955	7.1296	11.392	7.5392	12.5344	0.83456	2.17632	1.01504	3.22016	8.55552	13.6704	9.04704	15.0413	1.00147	2.61158	1.21805	3.86419	0	0.93	0.62	5	37	112	1203	1203	14	12	0.206
Chem Pharm Bull 67, 741(4)(table10)	388	Au(mesh)_Layers_Pd(0)	Piranha_2	6_C(sp3)-H activation_HPLC	C(sp3)-H activation_HPLC_3	Au(mesh)_Layers_Piranha_2_Pd(0)	Au(mesh)_Layers_Piranha_2_Pd(0)_C(sp3)-H activation_HPLC_3	52	v	Au(mesh)	Layers	Piranha	2	Pd(0)	6	C(sp3)-H activation	HPLC	3	Yld(%)6	33.6	33.6	7955	7.1296	11.392	7.5392	12.5344	0.83456	2.17632	1.01504	3.22016	8.55552	13.6704	9.04704	15.0413	1.00147	2.61158	1.21805	3.86419	0	0.93	0.62	5	37	112	906	906	14	12	0.206
Chem Pharm Bull 67, 741(5)(table10)	389	Au(mesh)_Layers_Pd(0)	Piranha_2	10_C(sp3)-H activation_HPLC	C(sp3)-H activation_HPLC_3	Au(mesh)_Layers_Piranha_2_Pd(0)	Au(mesh)_Layers_Piranha_2_Pd(0)_C(sp3)-H activation_HPLC_3	52	t	Au(mesh)	Layers	Piranha	2	Pd(0)	10	C(sp3)-H activation	HPLC	3	Yld(%)10	32.4643	32.4643	7955	7.1296	11.392	7.5392	12.5344	0.83456	2.17632	1.01504	3.22016	8.55552	13.6704	9.04704	15.0413	1.00147	2.61158	1.21805	3.86419	0	0.93	0.62	5	37	112	1203	1203	14	12	0.206
Chem Pharm Bull 67, 741(5)(table10)	390	Au(mesh)_Layers_Pd(0)	Piranha_2	10_C(sp3)-H activation_HPLC	C(sp3)-H activation_HPLC_3	Au(mesh)_Layers_Piranha_2_Pd(0)	Au(mesh)_Layers_Piranha_2_Pd(0)_C(sp3)-H activation_HPLC_3	52	t	Au(mesh)	Layers	Piranha	2	Pd(0)	10	C(sp3)-H activation	HPLC	3	Yld(%)10	32.4643	32.4643	7955	7.1296	11.392	7.5392	12.5344	0.83456	2.17632	1.01504	3.22016	8.55552	13.6704	9.04704	15.0413	1.00147	2.61158	1.21805	3.86419	0	0.93	0.62	5	37	112	906	906	14	12	0.206
Chem Pharm Bull 67, 740(3)(table9)	391	Au(mesh)_Layers_Pd(0)	Piranha_2	1_C(sp3)-H activation_HPLC	C(sp3)-H activation_HPLC_1	Au(mesh)_Layers_Piranha_2_Pd(0)	Au(mesh)_Layers_Piranha_2_Pd(0)_C(sp3)-H activation_HPLC_1	51	t	Au(mesh)	Layers	Piranha	2	Pd(0)	1	C(sp3)-H activation	HPLC	1	Yld(%)1	32.6667	32.6667	7955	7.1296	11.392	7.5392	12.5344	0.83456	2.17632	1.01504	3.22016	8.55552	13.6704	9.04704	15.0413	1.00147	2.61158	1.21805	3.86419	0	0.93	0.62	5	37	112	1710	1710	14	12	0.206
Chem Pharm Bull 67, 740(8)(table9)	392	Au(mesh)_Layers_Pd(0)	Piranha_2	1_C(sp3)-H activation_HPLC	C(sp3)-H activation_HPLC_1	Au(mesh)_Layers_Piranha_2_Pd(0)	Au(mesh)_Layers_Piranha_2_Pd(0)_C(sp3)-H activation_HPLC_1	51	v	Au(mesh)	Layers	Piranha	2	Pd(0)	1	C(sp3)-H activation	HPLC	1	Yld(%)1	32.6667	32.6667	7955	7.1296	11.392	7.5392	12.5344	0.83456	2.17632	1.01504	3.22016	8.55552	13.6704	9.04704	15.0413	1.00147	2.61158	1.21805	3.86419	0	0.93	0.62	5	37	112	1710	1710	14	12	0.206
Chem Pharm Bull 67, 741(5)(table10)	393	Au(mesh)_Layers_Pd(0)	Piranha_2	10_C(sp3)-H activation_HPLC	C(sp3)-H activation_HPLC_3	Au(mesh)_Layers_Piranha_2_Pd(0)	Au(mesh)_Layers_Piranha_2_Pd(0)_C(sp3)-H activation_HPLC_3	51	t	Au(mesh)	Layers	Piranha	2	Pd(0)	10	C(sp3)-H activation	HPLC	3	Yld(%)10	32.4643	32.4643	7955	7.1296	11.392	7.5392	12.5344	0.83456	2.17632	1.01504	3.22016	8.55552	13.6704	9.04704	15.0413	1.00147	2.61158	1.21805	3.86419	0	0.93	0.62	5	37	112	570	570	14	12	0.206
Advanced Synthesis & Catalysis 356, 1634(10)(table3)	394	Au(mesh)_Layers_Pd(0)	Piranha_2	10_C(sp3)-H activation_HPLC	C(sp3)-H activation_HPLC_3	Au(mesh)_Layers_Piranha_2_Pd(0)	Au(mesh)_Layers_Piranha_2_Pd(0)_C(sp3)-H activation_HPLC_3	51	t	Au(mesh)	Layers	Piranha	2	Pd(0)	10	C(sp3)-H activation	HPLC	3	Yld(%)10	32.4643	32.4643	7955	7.1296	11.392	7.5392	12.5344	0.83456	2.17632	1.01504	3.22016	8.55552	13.6704	9.04704	15.0413	1.00147	2.61158	1.21805	3.86419	0	0.93	0.62	5	37	112	693	1713	14	12	0.206
Chem Pharm Bull 67, 741(5)(table10)	395	Au(mesh)_Layers_Pd(0)	Piranha_2	10_C(sp3)-H activation_HPLC	C(sp3)-H activation_HPLC_3	Au(mesh)_Layers_Piranha_2_Pd(0)	Au(mesh)_Layers_Piranha_2_Pd(0)_C(sp3)-H activation_HPLC_3	50	t	Au(mesh)	Layers	Piranha	2	Pd(0)	10	C(sp3)-H activation	HPLC	3	Yld(%)10	32.4643	32.4643	7955	7.1296	11.392	7.5392	12.5344	0.83456	2.17632	1.01504	3.22016	8.55552	13.6704	9.04704	15.0413	1.00147	2.61158	1.21805	3.86419	0	0.93	0.62	5	37	112	743	743	14	12	0.206
Advanced Synthesis & Catalysis 356, 1634(10)(table3)	396	Au(mesh)_Layers_Pd(0)	Piranha_2	10_C(sp3)-H activation_HPLC	C(sp3)-H activation_HPLC_3	Au(mesh)_Layers_Piranha_2_Pd(0)	Au(mesh)_Layers_Piranha_2_Pd(0)_C(sp3)-H activation_HPLC_3	50	v	Au(mesh)	Layers	Piranha	2	Pd(0)	10	C(sp3)-H activation	HPLC	3	Yld(%)10	32.4643	32.4643	7955	7.1296	11.392	7.5392	12.5344	0.83456	2.17632	1.01504	3.22016	8.55552	13.6704	9.04704	15.0413	1.00147	2.61158	1.21805	3.86419	0	0.93	0.62	5	37	112	284	1528	14	12	0.206
Advanced Synthesis & Catalysis 356, 1634(10)(table3)	397	Au(mesh)_Layers_Pd(0)	Piranha_2	10_C(sp3)-H activation_HPLC	C(sp3)-H activation_HPLC_3	Au(mesh)_Layers_Piranha_2_Pd(0)	Au(mesh)_Layers_Piranha_2_Pd(0)_C(sp3)-H activation_HPLC_3	49	t	Au(mesh)	Layers	Piranha	2	Pd(0)	10	C(sp3)-H activation	HPLC	3	Yld(%)10	32.4643	32.4643	7955	7.1296	11.392	7.5392	12.5344	0.83456	2.17632	1.01504	3.22016	8.55552	13.6704	9.04704	15.0413	1.00147	2.61158	1.21805	3.86419	0	0.93	0.62	5	37	112	353	787	14	12	0.206
Chem Pharm Bull 67, 741(4)(table10)	398	Au(mesh)_Layers_Pd(0)	Piranha_2	6_C(sp3)-H activation_HPLC	C(sp3)-H activation_HPLC_3	Au(mesh)_Layers_Piranha_2_Pd(0)	Au(mesh)_Layers_Piranha_2_Pd(0)_C(sp3)-H activation_HPLC_3	48	t	Au(mesh)	Layers	Piranha	2	Pd(0)	6	C(sp3)-H activation	HPLC	3	Yld(%)6	33.6	33.6	7955	7.1296	11.392	7.5392	12.5344	0.83456	2.17632	1.01504	3.22016	8.55552	13.6704	9.04704	15.0413	1.00147	2.61158	1.21805	3.86419	0	0.93	0.62	5	37	112	570	570	14	12	0.206
Advanced Synthesis & Catalysis 356, 1634(10)(table3)	399	Au(mesh)_Layers_Pd(0)	Piranha_2	10_C(sp3)-H activation_HPLC	C(sp3)-H activation_HPLC_3	Au(mesh)_Layers_Piranha_2_Pd(0)	Au(mesh)_Layers_Piranha_2_Pd(0)_C(sp3)-H activation_HPLC_3	46	t	Au(mesh)	Layers	Piranha	2	Pd(0)	10	C(sp3)-H activation	HPLC	3	Yld(%)10	32.4643	32.4643	7955	7.1296	11.392	7.5392	12.5344	0.83456	2.17632	1.01504	3.22016	8.55552	13.6704	9.04704	15.0413	1.00147	2.61158	1.21805	3.86419	0	0.93	0.62	5	37	112	295	1191	14	12	0.206
Chem Pharm Bull 67, 742(6)(table11)	400	Au(mesh)_Layers_Pd(0)	Piranha_2	2_C(sp3)-H activation_HPLC	C(sp3)-H activation_HPLC_3	Au(mesh)_Layers_Piranha_2_Pd(0)	Au(mesh)_Layers_Piranha_2_Pd(0)_C(sp3)-H activation_HPLC_3	46	v	Au(mesh)	Layers	Piranha	2	Pd(0)	2	C(sp3)-H activation	HPLC	3	Yld(%)2	40.2727	40.2727	7955	7.8976	11.7504	8.256	14.6656	0.9936	3.08544	1.05344	3.46784	9.47712	14.1005	9.9072	17.5987	1.19232	3.70253	1.26413	4.16141	0	0.93	0.62	5	37	112	1203	1203	14	12	0.206
Chem Pharm Bull 67, 742(4)(table11)	401	Au(mesh)_Layers_Pd(0)	Piranha_2	1_C(sp3)-H activation_HPLC	C(sp3)-H activation_HPLC_3	Au(mesh)_Layers_Piranha_2_Pd(0)	Au(mesh)_Layers_Piranha_2_Pd(0)_C(sp3)-H activation_HPLC_3	45	t	Au(mesh)	Layers	Piranha	2	Pd(0)	1	C(sp3)-H activation	HPLC	3	Yld(%)1	32.6667	32.6667	7955	7.7792	12.56	8.1504	16.4256	0.63808	1.27232	0.6784	1.43808	9.33504	15.072	9.78048	19.7107	0.765696	1.52678	0.81408	1.7257	0	0.93	0.62	5	37	112	1710	1710	14	12	0.206
Chem Pharm Bull 67, 742(6)(table11)	402	Au(mesh)_Layers_Pd(0)	Piranha_2	1_C(sp3)-H activation_HPLC	C(sp3)-H activation_HPLC_3	Au(mesh)_Layers_Piranha_2_Pd(0)	Au(mesh)_Layers_Piranha_2_Pd(0)_C(sp3)-H activation_HPLC_3	45	t	Au(mesh)	Layers	Piranha	2	Pd(0)	1	C(sp3)-H activation	HPLC	3	Yld(%)1	32.6667	32.6667	7955	7.8976	11.7504	8.256	14.6656	0.9936	3.08544	1.05344	3.46784	9.47712	14.1005	9.9072	17.5987	1.19232	3.70253	1.26413	4.16141	0	0.93	0.62	5	37	112	1710	1710	14	12	0.206
Chem Pharm Bull 67, 742(6)(table11)	403	Au(mesh)_Layers_Pd(0)	Piranha_2	3_C(sp3)-H activation_HPLC	C(sp3)-H activation_HPLC_3	Au(mesh)_Layers_Piranha_2_Pd(0)	Au(mesh)_Layers_Piranha_2_Pd(0)_C(sp3)-H activation_HPLC_3	45	t	Au(mesh)	Layers	Piranha	2	Pd(0)	3	C(sp3)-H activation	HPLC	3	Yld(%)3	38.8889	38.8889	7955	7.8976	11.7504	8.256	14.6656	0.9936	3.08544	1.05344	3.46784	9.47712	14.1005	9.9072	17.5987	1.19232	3.70253	1.26413	4.16141	0	0.93	0.62	5	37	112	906	906	14	12	0.206
Chem Pharm Bull 67, 742(6)(table11)	404	Au(mesh)_Layers_Pd(0)	Piranha_2	4_C(sp3)-H activation_HPLC	C(sp3)-H activation_HPLC_3	Au(mesh)_Layers_Piranha_2_Pd(0)	Au(mesh)_Layers_Piranha_2_Pd(0)_C(sp3)-H activation_HPLC_3	45	v	Au(mesh)	Layers	Piranha	2	Pd(0)	4	C(sp3)-H activation	HPLC	3	Yld(%)4	37.5385	37.5385	7955	7.8976	11.7504	8.256	14.6656	0.9936	3.08544	1.05344	3.46784	9.47712	14.1005	9.9072	17.5987	1.19232	3.70253	1.26413	4.16141	0	0.93	0.62	5	37	112	570	570	14	12	0.206
Chem Pharm Bull 67, 740(2)(table9)	405	Au(mesh)_Layers_Pd(0)	Piranha_2	1_C(sp3)-H activation_HPLC	C(sp3)-H activation_HPLC_1	Au(mesh)_Layers_Piranha_2_Pd(0)	Au(mesh)_Layers_Piranha_2_Pd(0)_C(sp3)-H activation_HPLC_1	44	t	Au(mesh)	Layers	Piranha	2	Pd(0)	1	C(sp3)-H activation	HPLC	1	Yld(%)1	32.6667	32.6667	7955	7.1296	11.392	7.5392	12.5344	0.83456	2.17632	1.01504	3.22016	8.55552	13.6704	9.04704	15.0413	1.00147	2.61158	1.21805	3.86419	0	0.62	0.62	5	37	112	1710	1710	14	12	0.206
Chem Pharm Bull 67, 740(5)(table9)	406	Au(mesh)_Layers_Pd(0)	Piranha_2	1_C(sp3)-H activation_HPLC	C(sp3)-H activation_HPLC_1	Au(mesh)_Layers_Piranha_2_Pd(0)	Au(mesh)_Layers_Piranha_2_Pd(0)_C(sp3)-H activation_HPLC_1	44	t	Au(mesh)	Layers	Piranha	2	Pd(0)	1	C(sp3)-H activation	HPLC	1	Yld(%)1	32.6667	32.6667	7955	7.1296	11.392	7.5392	12.5344	0.83456	2.17632	1.01504	3.22016	8.55552	13.6704	9.04704	15.0413	1.00147	2.61158	1.21805	3.86419	0	1.86	0.62	5	37	112	1710	1710	14	12	0.206
Chem Pharm Bull 67, 742(4)(table11)	407	Au(mesh)_Layers_Pd(0)	Piranha_2	2_C(sp3)-H activation_HPLC	C(sp3)-H activation_HPLC_3	Au(mesh)_Layers_Piranha_2_Pd(0)	Au(mesh)_Layers_Piranha_2_Pd(0)_C(sp3)-H activation_HPLC_3	44	t	Au(mesh)	Layers	Piranha	2	Pd(0)	2	C(sp3)-H activation	HPLC	3	Yld(%)2	40.2727	40.2727	7955	7.7792	12.56	8.1504	16.4256	0.63808	1.27232	0.6784	1.43808	9.33504	15.072	9.78048	19.7107	0.765696	1.52678	0.81408	1.7257	0	0.93	0.62	5	37	112	1203	1203	14	12	0.206
Chem Pharm Bull 67, 742(2)(table11)	408	Au(mesh)_Layers_Pd(0)	Piranha_2	1_C(sp3)-H activation_HPLC	C(sp3)-H activation_HPLC_3	Au(mesh)_Layers_Piranha_2_Pd(0)	Au(mesh)_Layers_Piranha_2_Pd(0)_C(sp3)-H activation_HPLC_3	43	v	Au(mesh)	Layers	Piranha	2	Pd(0)	1	C(sp3)-H activation	HPLC	3	Yld(%)1	32.6667	32.6667	7955	8.9216	13.5936	9.3824	15.6256	1.1408	4.06688	1.34528	5.65664	10.7059	16.3123	11.2589	18.7507	1.36896	4.88026	1.61434	6.78797	0	0.93	0.62	5	37	112	1710	1710	14	12	0.206
Chem Pharm Bull 67, 741(2)(table10)	409	Au(mesh)_Layers_Pd(0)	Piranha_2	4_C(sp3)-H activation_HPLC	C(sp3)-H activation_HPLC_3	Au(mesh)_Layers_Piranha_2_Pd(0)	Au(mesh)_Layers_Piranha_2_Pd(0)_C(sp3)-H activation_HPLC_3	42	t	Au(mesh)	Layers	Piranha	2	Pd(0)	4	C(sp3)-H activation	HPLC	3	Yld(%)4	37.5385	37.5385	7955	7.1296	11.392	7.5392	12.5344	0.83456	2.17632	1.01504	3.22016	8.55552	13.6704	9.04704	15.0413	1.00147	2.61158	1.21805	3.86419	0	0.93	0.62	5	37	112	906	906	14	12	0.206
Chem Pharm Bull 67, 741(5)(table10)	410	Au(mesh)_Layers_Pd(0)	Piranha_2	10_C(sp3)-H activation_HPLC	C(sp3)-H activation_HPLC_3	Au(mesh)_Layers_Piranha_2_Pd(0)	Au(mesh)_Layers_Piranha_2_Pd(0)_C(sp3)-H activation_HPLC_3	42	t	Au(mesh)	Layers	Piranha	2	Pd(0)	10	C(sp3)-H activation	HPLC	3	Yld(%)10	32.4643	32.4643	7955	7.1296	11.392	7.5392	12.5344	0.83456	2.17632	1.01504	3.22016	8.55552	13.6704	9.04704	15.0413	1.00147	2.61158	1.21805	3.86419	0	0.93	0.62	5	37	112	570	570	14	12	0.206
Chem Pharm Bull 67, 742(2)(table11)	411	Au(mesh)_Layers_Pd(0)	Piranha_2	2_C(sp3)-H activation_HPLC	C(sp3)-H activation_HPLC_3	Au(mesh)_Layers_Piranha_2_Pd(0)	Au(mesh)_Layers_Piranha_2_Pd(0)_C(sp3)-H activation_HPLC_3	42	t	Au(mesh)	Layers	Piranha	2	Pd(0)	2	C(sp3)-H activation	HPLC	3	Yld(%)2	40.2727	40.2727	7955	8.9216	13.5936	9.3824	15.6256	1.1408	4.06688	1.34528	5.65664	10.7059	16.3123	11.2589	18.7507	1.36896	4.88026	1.61434	6.78797	0	0.93	0.62	5	37	112	1203	1203	14	12	0.206
Chem Pharm Bull 67, 742(2)(table11)	412	Au(mesh)_Layers_Pd(0)	Piranha_2	3_C(sp3)-H activation_HPLC	C(sp3)-H activation_HPLC_3	Au(mesh)_Layers_Piranha_2_Pd(0)	Au(mesh)_Layers_Piranha_2_Pd(0)_C(sp3)-H activation_HPLC_3	42	v	Au(mesh)	Layers	Piranha	2	Pd(0)	3	C(sp3)-H activation	HPLC	3	Yld(%)3	38.8889	38.8889	7955	8.9216	13.5936	9.3824	15.6256	1.1408	4.06688	1.34528	5.65664	10.7059	16.3123	11.2589	18.7507	1.36896	4.88026	1.61434	6.78797	0	0.93	0.62	5	37	112	906	906	14	12	0.206
Chem Pharm Bull 67, 742(4)(table11)	413	Au(mesh)_Layers_Pd(0)	Piranha_2	4_C(sp3)-H activation_HPLC	C(sp3)-H activation_HPLC_3	Au(mesh)_Layers_Piranha_2_Pd(0)	Au(mesh)_Layers_Piranha_2_Pd(0)_C(sp3)-H activation_HPLC_3	42	t	Au(mesh)	Layers	Piranha	2	Pd(0)	4	C(sp3)-H activation	HPLC	3	Yld(%)4	37.5385	37.5385	7955	7.7792	12.56	8.1504	16.4256	0.63808	1.27232	0.6784	1.43808	9.33504	15.072	9.78048	19.7107	0.765696	1.52678	0.81408	1.7257	0	0.93	0.62	5	37	112	570	570	14	12	0.206
Chem Pharm Bull 67, 740(1)(table9)	414	Au(mesh)_Layers_Pd(0)	Piranha_2	1_C(sp3)-H activation_HPLC	C(sp3)-H activation_HPLC_1	Au(mesh)_Layers_Piranha_2_Pd(0)	Au(mesh)_Layers_Piranha_2_Pd(0)_C(sp3)-H activation_HPLC_1	41	t	Au(mesh)	Layers	Piranha	2	Pd(0)	1	C(sp3)-H activation	HPLC	1	Yld(%)1	32.6667	32.6667	7955	7.1296	11.392	7.5392	12.5344	0.83456	2.17632	1.01504	3.22016	8.55552	13.6704	9.04704	15.0413	1.00147	2.61158	1.21805	3.86419	0	0.43	0.43	5	37	112	1710	1710	14	12	0.206
Chem Pharm Bull 67, 742(2)(table11)	415	Au(mesh)_Layers_Pd(0)	Piranha_2	4_C(sp3)-H activation_HPLC	C(sp3)-H activation_HPLC_3	Au(mesh)_Layers_Piranha_2_Pd(0)	Au(mesh)_Layers_Piranha_2_Pd(0)_C(sp3)-H activation_HPLC_3	41	t	Au(mesh)	Layers	Piranha	2	Pd(0)	4	C(sp3)-H activation	HPLC	3	Yld(%)4	37.5385	37.5385	7955	8.9216	13.5936	9.3824	15.6256	1.1408	4.06688	1.34528	5.65664	10.7059	16.3123	11.2589	18.7507	1.36896	4.88026	1.61434	6.78797	0	0.93	0.62	5	37	112	570	570	14	12	0.206
Chem Pharm Bull 67, 742(3)(table11)	416	Au(mesh)_Layers_Pd(0)	Piranha_2	1_C(sp3)-H activation_HPLC	C(sp3)-H activation_HPLC_3	Au(mesh)_Layers_Piranha_2_Pd(0)	Au(mesh)_Layers_Piranha_2_Pd(0)_C(sp3)-H activation_HPLC_3	41	v	Au(mesh)	Layers	Piranha	2	Pd(0)	1	C(sp3)-H activation	HPLC	3	Yld(%)1	32.6667	32.6667	7955	7.2928	11.8176	7.6832	13.6544	0.576	1.0368	0.60768	1.1536	8.75136	14.1811	9.21984	16.3853	0.6912	1.24416	0.729216	1.38432	0	0.93	0.62	5	37	112	1710	1710	14	12	0.206
Chem Pharm Bull 67, 742(4)(table11)	417	Au(mesh)_Layers_Pd(0)	Piranha_2	3_C(sp3)-H activation_HPLC	C(sp3)-H activation_HPLC_3	Au(mesh)_Layers_Piranha_2_Pd(0)	Au(mesh)_Layers_Piranha_2_Pd(0)_C(sp3)-H activation_HPLC_3	41	t	Au(mesh)	Layers	Piranha	2	Pd(0)	3	C(sp3)-H activation	HPLC	3	Yld(%)3	38.8889	38.8889	7955	7.7792	12.56	8.1504	16.4256	0.63808	1.27232	0.6784	1.43808	9.33504	15.072	9.78048	19.7107	0.765696	1.52678	0.81408	1.7257	0	0.93	0.62	5	37	112	906	906	14	12	0.206
Chem Pharm Bull 67, 740(9)(table9)	418	Au(mesh)_Layers_Pd(0)	Piranha_2	2_C(sp3)-H activation_HPLC	C(sp3)-H activation_HPLC_1	Au(mesh)_Layers_Piranha_2_Pd(0)	Au(mesh)_Layers_Piranha_2_Pd(0)_C(sp3)-H activation_HPLC_1	40	t	Au(mesh)	Layers	Piranha	2	Pd(0)	2	C(sp3)-H activation	HPLC	1	Yld(%)2	40.2727	40.2727	7955	7.1296	11.392	7.5392	12.5344	0.83456	2.17632	1.01504	3.22016	8.55552	13.6704	9.04704	15.0413	1.00147	2.61158	1.21805	3.86419	0	0.93	0.62	5	37	112	1710	1710	14	12	0.206
Advanced Synthesis & Catalysis 356, 1634(10)(table3)	419	Au(mesh)_Layers_Pd(0)	Piranha_2	10_C(sp3)-H activation_HPLC	C(sp3)-H activation_HPLC_3	Au(mesh)_Layers_Piranha_2_Pd(0)	Au(mesh)_Layers_Piranha_2_Pd(0)_C(sp3)-H activation_HPLC_3	40	t	Au(mesh)	Layers	Piranha	2	Pd(0)	10	C(sp3)-H activation	HPLC	3	Yld(%)10	32.4643	32.4643	7955	7.1296	11.392	7.5392	12.5344	0.83456	2.17632	1.01504	3.22016	8.55552	13.6704	9.04704	15.0413	1.00147	2.61158	1.21805	3.86419	0	0.93	0.62	5	37	112	354	786	14	12	0.206
Chem Pharm Bull 67, 742(1)(table11)	420	Au(mesh)_Layers_Pd(0)	Piranha_2	6_C(sp3)-H activation_HPLC	C(sp3)-H activation_HPLC_3	Au(mesh)_Layers_Piranha_2_Pd(0)	Au(mesh)_Layers_Piranha_2_Pd(0)_C(sp3)-H activation_HPLC_3	40	v	Au(mesh)	Layers	Piranha	2	Pd(0)	6	C(sp3)-H activation	HPLC	3	Yld(%)6	33.6	33.6	7955	8.9856	14.48	9.5488	14.24	1.01696	3.23296	1.41472	6.2544	10.7827	17.376	11.4586	17.088	1.22035	3.87955	1.69766	7.50528	0	0.93	0.62	5	37	112	570	570	14	12	0.206
Chem Pharm Bull 67, 742(3)(table11)	421	Au(mesh)_Layers_Pd(0)	Piranha_2	3_C(sp3)-H activation_HPLC	C(sp3)-H activation_HPLC_3	Au(mesh)_Layers_Piranha_2_Pd(0)	Au(mesh)_Layers_Piranha_2_Pd(0)_C(sp3)-H activation_HPLC_3	40	t	Au(mesh)	Layers	Piranha	2	Pd(0)	3	C(sp3)-H activation	HPLC	3	Yld(%)3	38.8889	38.8889	7955	7.2928	11.8176	7.6832	13.6544	0.576	1.0368	0.60768	1.1536	8.75136	14.1811	9.21984	16.3853	0.6912	1.24416	0.729216	1.38432	0	0.93	0.62	5	37	112	906	906	14	12	0.206
Chem Pharm Bull 67, 741(3)(table10)	422	Au(mesh)_Layers_Pd(0)	Piranha_2	2_C(sp3)-H activation_HPLC	C(sp3)-H activation_HPLC_3	Au(mesh)_Layers_Piranha_2_Pd(0)	Au(mesh)_Layers_Piranha_2_Pd(0)_C(sp3)-H activation_HPLC_3	39	t	Au(mesh)	Layers	Piranha	2	Pd(0)	2	C(sp3)-H activation	HPLC	3	Yld(%)2	40.2727	40.2727	7955	7.1296	11.392	7.5392	12.5344	0.83456	2.17632	1.01504	3.22016	8.55552	13.6704	9.04704	15.0413	1.00147	2.61158	1.21805	3.86419	0	0.93	0.62	5	37	112	1710	1710	14	12	0.206
Chem Pharm Bull 67, 742(2)(table11)	423	Au(mesh)_Layers_Pd(0)	Piranha_2	5_C(sp3)-H activation_HPLC	C(sp3)-H activation_HPLC_3	Au(mesh)_Layers_Piranha_2_Pd(0)	Au(mesh)_Layers_Piranha_2_Pd(0)_C(sp3)-H activation_HPLC_3	39	t	Au(mesh)	Layers	Piranha	2	Pd(0)	5	C(sp3)-H activation	HPLC	3	Yld(%)5	38	38	7955	8.9216	13.5936	9.3824	15.6256	1.1408	4.06688	1.34528	5.65664	10.7059	16.3123	11.2589	18.7507	1.36896	4.88026	1.61434	6.78797	0	0.93	0.62	5	37	112	743	743	14	12	0.206
Chem Pharm Bull 67, 742(3)(table11)	424	Au(mesh)_Layers_Pd(0)	Piranha_2	2_C(sp3)-H activation_HPLC	C(sp3)-H activation_HPLC_3	Au(mesh)_Layers_Piranha_2_Pd(0)	Au(mesh)_Layers_Piranha_2_Pd(0)_C(sp3)-H activation_HPLC_3	39	v	Au(mesh)	Layers	Piranha	2	Pd(0)	2	C(sp3)-H activation	HPLC	3	Yld(%)2	40.2727	40.2727	7955	7.2928	11.8176	7.6832	13.6544	0.576	1.0368	0.60768	1.1536	8.75136	14.1811	9.21984	16.3853	0.6912	1.24416	0.729216	1.38432	0	0.93	0.62	5	37	112	1203	1203	14	12	0.206
Chem Pharm Bull 67, 742(5)(table11)	425	Au(mesh)_Layers_Pd(0)	Piranha_2	2_C(sp3)-H activation_HPLC	C(sp3)-H activation_HPLC_3	Au(mesh)_Layers_Piranha_2_Pd(0)	Au(mesh)_Layers_Piranha_2_Pd(0)_C(sp3)-H activation_HPLC_3	39	t	Au(mesh)	Layers	Piranha	2	Pd(0)	2	C(sp3)-H activation	HPLC	3	Yld(%)2	40.2727	40.2727	7955	9.0112	14.2336	9.6608	14.6944	1.1792	4.34496	1.49248	6.9616	10.8134	17.0803	11.593	17.6333	1.41504	5.21395	1.79098	8.35392	0	0.93	0.62	5	37	112	1203	1203	14	12	0.206
Chem Pharm Bull 67, 742(4)(table11)	426	Au(mesh)_Layers_Pd(0)	Piranha_2	5_C(sp3)-H activation_HPLC	C(sp3)-H activation_HPLC_3	Au(mesh)_Layers_Piranha_2_Pd(0)	Au(mesh)_Layers_Piranha_2_Pd(0)_C(sp3)-H activation_HPLC_3	38	t	Au(mesh)	Layers	Piranha	2	Pd(0)	5	C(sp3)-H activation	HPLC	3	Yld(%)5	38	38	7955	7.7792	12.56	8.1504	16.4256	0.63808	1.27232	0.6784	1.43808	9.33504	15.072	9.78048	19.7107	0.765696	1.52678	0.81408	1.7257	0	0.93	0.62	5	37	112	743	743	14	12	0.206
Chem Pharm Bull 67, 742(5)(table11)	427	Au(mesh)_Layers_Pd(0)	Piranha_2	1_C(sp3)-H activation_HPLC	C(sp3)-H activation_HPLC_3	Au(mesh)_Layers_Piranha_2_Pd(0)	Au(mesh)_Layers_Piranha_2_Pd(0)_C(sp3)-H activation_HPLC_3	38	t	Au(mesh)	Layers	Piranha	2	Pd(0)	1	C(sp3)-H activation	HPLC	3	Yld(%)1	32.6667	32.6667	7955	9.0112	14.2336	9.6608	14.6944	1.1792	4.34496	1.49248	6.9616	10.8134	17.0803	11.593	17.6333	1.41504	5.21395	1.79098	8.35392	0	0.93	0.62	5	37	112	1710	1710	14	12	0.206
Chem Pharm Bull 67, 742(5)(table11)	428	Au(mesh)_Layers_Pd(0)	Piranha_2	3_C(sp3)-H activation_HPLC	C(sp3)-H activation_HPLC_3	Au(mesh)_Layers_Piranha_2_Pd(0)	Au(mesh)_Layers_Piranha_2_Pd(0)_C(sp3)-H activation_HPLC_3	38	v	Au(mesh)	Layers	Piranha	2	Pd(0)	3	C(sp3)-H activation	HPLC	3	Yld(%)3	38.8889	38.8889	7955	9.0112	14.2336	9.6608	14.6944	1.1792	4.34496	1.49248	6.9616	10.8134	17.0803	11.593	17.6333	1.41504	5.21395	1.79098	8.35392	0	0.93	0.62	5	37	112	906	906	14	12	0.206
Chem Pharm Bull 67, 742(6)(table11)	429	Au(mesh)_Layers_Pd(0)	Piranha_2	5_C(sp3)-H activation_HPLC	C(sp3)-H activation_HPLC_3	Au(mesh)_Layers_Piranha_2_Pd(0)	Au(mesh)_Layers_Piranha_2_Pd(0)_C(sp3)-H activation_HPLC_3	38	t	Au(mesh)	Layers	Piranha	2	Pd(0)	5	C(sp3)-H activation	HPLC	3	Yld(%)5	38	38	7955	7.8976	11.7504	8.256	14.6656	0.9936	3.08544	1.05344	3.46784	9.47712	14.1005	9.9072	17.5987	1.19232	3.70253	1.26413	4.16141	0	0.93	0.62	5	37	112	743	743	14	12	0.206
Chem Pharm Bull 67, 741(5)(table10)	430	Au(mesh)_Layers_Pd(0)	Piranha_2	10_C(sp3)-H activation_HPLC	C(sp3)-H activation_HPLC_3	Au(mesh)_Layers_Piranha_2_Pd(0)	Au(mesh)_Layers_Piranha_2_Pd(0)_C(sp3)-H activation_HPLC_3	37	t	Au(mesh)	Layers	Piranha	2	Pd(0)	10	C(sp3)-H activation	HPLC	3	Yld(%)10	32.4643	32.4643	7955	7.1296	11.392	7.5392	12.5344	0.83456	2.17632	1.01504	3.22016	8.55552	13.6704	9.04704	15.0413	1.00147	2.61158	1.21805	3.86419	0	0.93	0.62	5	37	112	303	303	14	12	0.206
Chem Pharm Bull 67, 742(1)(table11)	431	Au(mesh)_Layers_Pd(0)	Piranha_2	7_C(sp3)-H activation_HPLC	C(sp3)-H activation_HPLC_3	Au(mesh)_Layers_Piranha_2_Pd(0)	Au(mesh)_Layers_Piranha_2_Pd(0)_C(sp3)-H activation_HPLC_3	37	t	Au(mesh)	Layers	Piranha	2	Pd(0)	7	C(sp3)-H activation	HPLC	3	Yld(%)7	25.875	25.875	7955	8.9856	14.48	9.5488	14.24	1.01696	3.23296	1.41472	6.2544	10.7827	17.376	11.4586	17.088	1.22035	3.87955	1.69766	7.50528	0	0.93	0.62	5	37	112	303	303	14	12	0.206
Chem Pharm Bull 67, 742(3)(table11)	432	Au(mesh)_Layers_Pd(0)	Piranha_2	4_C(sp3)-H activation_HPLC	C(sp3)-H activation_HPLC_3	Au(mesh)_Layers_Piranha_2_Pd(0)	Au(mesh)_Layers_Piranha_2_Pd(0)_C(sp3)-H activation_HPLC_3	37	v	Au(mesh)	Layers	Piranha	2	Pd(0)	4	C(sp3)-H activation	HPLC	3	Yld(%)4	37.5385	37.5385	7955	7.2928	11.8176	7.6832	13.6544	0.576	1.0368	0.60768	1.1536	8.75136	14.1811	9.21984	16.3853	0.6912	1.24416	0.729216	1.38432	0	0.93	0.62	5	37	112	570	570	14	12	0.206
Advanced Synthesis & Catalysis 356, 1634(10)(table3)	433	Au(mesh)_Layers_Pd(0)	Piranha_2	10_C(sp3)-H activation_HPLC	C(sp3)-H activation_HPLC_3	Au(mesh)_Layers_Piranha_2_Pd(0)	Au(mesh)_Layers_Piranha_2_Pd(0)_C(sp3)-H activation_HPLC_3	36	t	Au(mesh)	Layers	Piranha	2	Pd(0)	10	C(sp3)-H activation	HPLC	3	Yld(%)10	32.4643	32.4643	7955	7.1296	11.392	7.5392	12.5344	0.83456	2.17632	1.01504	3.22016	8.55552	13.6704	9.04704	15.0413	1.00147	2.61158	1.21805	3.86419	0	0.93	0.62	5	37	112	185	421	14	12	0.206
Chem Pharm Bull 67, 742(5)(table11)	434	Au(mesh)_Layers_Pd(0)	Piranha_2	4_C(sp3)-H activation_HPLC	C(sp3)-H activation_HPLC_3	Au(mesh)_Layers_Piranha_2_Pd(0)	Au(mesh)_Layers_Piranha_2_Pd(0)_C(sp3)-H activation_HPLC_3	35	t	Au(mesh)	Layers	Piranha	2	Pd(0)	4	C(sp3)-H activation	HPLC	3	Yld(%)4	37.5385	37.5385	7955	9.0112	14.2336	9.6608	14.6944	1.1792	4.34496	1.49248	6.9616	10.8134	17.0803	11.593	17.6333	1.41504	5.21395	1.79098	8.35392	0	0.93	0.62	5	37	112	570	570	14	12	0.206
Chem Pharm Bull 67, 742(6)(table11)	435	Au(mesh)_Layers_Pd(0)	Piranha_2	6_C(sp3)-H activation_HPLC	C(sp3)-H activation_HPLC_3	Au(mesh)_Layers_Piranha_2_Pd(0)	Au(mesh)_Layers_Piranha_2_Pd(0)_C(sp3)-H activation_HPLC_3	35	t	Au(mesh)	Layers	Piranha	2	Pd(0)	6	C(sp3)-H activation	HPLC	3	Yld(%)6	33.6	33.6	7955	7.8976	11.7504	8.256	14.6656	0.9936	3.08544	1.05344	3.46784	9.47712	14.1005	9.9072	17.5987	1.19232	3.70253	1.26413	4.16141	0	0.93	0.62	5	37	112	570	570	14	12	0.206
Chem Pharm Bull 67, 742(5)(table11)	436	Au(mesh)_Layers_Pd(0)	Piranha_2	5_C(sp3)-H activation_HPLC	C(sp3)-H activation_HPLC_3	Au(mesh)_Layers_Piranha_2_Pd(0)	Au(mesh)_Layers_Piranha_2_Pd(0)_C(sp3)-H activation_HPLC_3	34	v	Au(mesh)	Layers	Piranha	2	Pd(0)	5	C(sp3)-H activation	HPLC	3	Yld(%)5	38	38	7955	9.0112	14.2336	9.6608	14.6944	1.1792	4.34496	1.49248	6.9616	10.8134	17.0803	11.593	17.6333	1.41504	5.21395	1.79098	8.35392	0	0.93	0.62	5	37	112	743	743	14	12	0.206
Chem Pharm Bull 67, 741(5)(table10)	437	Au(mesh)_Layers_Pd(0)	Piranha_2	10_C(sp3)-H activation_HPLC	C(sp3)-H activation_HPLC_3	Au(mesh)_Layers_Piranha_2_Pd(0)	Au(mesh)_Layers_Piranha_2_Pd(0)_C(sp3)-H activation_HPLC_3	33	t	Au(mesh)	Layers	Piranha	2	Pd(0)	10	C(sp3)-H activation	HPLC	3	Yld(%)10	32.4643	32.4643	7955	7.1296	11.392	7.5392	12.5344	0.83456	2.17632	1.01504	3.22016	8.55552	13.6704	9.04704	15.0413	1.00147	2.61158	1.21805	3.86419	0	0.93	0.62	5	37	112	480	480	14	12	0.206
Chem Pharm Bull 67, 742(1)(table11)	438	Au(mesh)_Layers_Pd(0)	Piranha_2	8_C(sp3)-H activation_HPLC	C(sp3)-H activation_HPLC_3	Au(mesh)_Layers_Piranha_2_Pd(0)	Au(mesh)_Layers_Piranha_2_Pd(0)_C(sp3)-H activation_HPLC_3	32	t	Au(mesh)	Layers	Piranha	2	Pd(0)	8	C(sp3)-H activation	HPLC	3	Yld(%)8	21.25	21.25	7955	8.9856	14.48	9.5488	14.24	1.01696	3.23296	1.41472	6.2544	10.7827	17.376	11.4586	17.088	1.22035	3.87955	1.69766	7.50528	0	0.93	0.62	5	37	112	480	480	14	12	0.206
Chem Pharm Bull 67, 742(2)(table11)	439	Au(mesh)_Layers_Pd(0)	Piranha_2	6_C(sp3)-H activation_HPLC	C(sp3)-H activation_HPLC_3	Au(mesh)_Layers_Piranha_2_Pd(0)	Au(mesh)_Layers_Piranha_2_Pd(0)_C(sp3)-H activation_HPLC_3	32	t	Au(mesh)	Layers	Piranha	2	Pd(0)	6	C(sp3)-H activation	HPLC	3	Yld(%)6	33.6	33.6	7955	8.9216	13.5936	9.3824	15.6256	1.1408	4.06688	1.34528	5.65664	10.7059	16.3123	11.2589	18.7507	1.36896	4.88026	1.61434	6.78797	0	0.93	0.62	5	37	112	570	570	14	12	0.206
Chem Pharm Bull 67, 742(3)(table11)	440	Au(mesh)_Layers_Pd(0)	Piranha_2	5_C(sp3)-H activation_HPLC	C(sp3)-H activation_HPLC_3	Au(mesh)_Layers_Piranha_2_Pd(0)	Au(mesh)_Layers_Piranha_2_Pd(0)_C(sp3)-H activation_HPLC_3	32	v	Au(mesh)	Layers	Piranha	2	Pd(0)	5	C(sp3)-H activation	HPLC	3	Yld(%)5	38	38	7955	7.2928	11.8176	7.6832	13.6544	0.576	1.0368	0.60768	1.1536	8.75136	14.1811	9.21984	16.3853	0.6912	1.24416	0.729216	1.38432	0	0.93	0.62	5	37	112	743	743	14	12	0.206
Chem Pharm Bull 67, 742(4)(table11)	441	Au(mesh)_Layers_Pd(0)	Piranha_2	6_C(sp3)-H activation_HPLC	C(sp3)-H activation_HPLC_3	Au(mesh)_Layers_Piranha_2_Pd(0)	Au(mesh)_Layers_Piranha_2_Pd(0)_C(sp3)-H activation_HPLC_3	32	t	Au(mesh)	Layers	Piranha	2	Pd(0)	6	C(sp3)-H activation	HPLC	3	Yld(%)6	33.6	33.6	7955	7.7792	12.56	8.1504	16.4256	0.63808	1.27232	0.6784	1.43808	9.33504	15.072	9.78048	19.7107	0.765696	1.52678	0.81408	1.7257	0	0.93	0.62	5	37	112	570	570	14	12	0.206
Chem Pharm Bull 67, 741(3)(table10)	442	Au(mesh)_Layers_Pd(0)	Piranha_2	2_C(sp3)-H activation_HPLC	C(sp3)-H activation_HPLC_3	Au(mesh)_Layers_Piranha_2_Pd(0)	Au(mesh)_Layers_Piranha_2_Pd(0)_C(sp3)-H activation_HPLC_3	31	t	Au(mesh)	Layers	Piranha	2	Pd(0)	2	C(sp3)-H activation	HPLC	3	Yld(%)2	40.2727	40.2727	7955	7.1296	11.392	7.5392	12.5344	0.83456	2.17632	1.01504	3.22016	8.55552	13.6704	9.04704	15.0413	1.00147	2.61158	1.21805	3.86419	0	0.93	0.62	5	37	112	1203	1203	14	12	0.206
Advanced Synthesis & Catalysis 356, 1634(10)(table3)	443	Au(mesh)_Layers_Pd(0)	Piranha_2	10_C(sp3)-H activation_HPLC	C(sp3)-H activation_HPLC_3	Au(mesh)_Layers_Piranha_2_Pd(0)	Au(mesh)_Layers_Piranha_2_Pd(0)_C(sp3)-H activation_HPLC_3	31	t	Au(mesh)	Layers	Piranha	2	Pd(0)	10	C(sp3)-H activation	HPLC	3	Yld(%)10	32.4643	32.4643	7955	7.1296	11.392	7.5392	12.5344	0.83456	2.17632	1.01504	3.22016	8.55552	13.6704	9.04704	15.0413	1.00147	2.61158	1.21805	3.86419	0	0.93	0.62	5	37	112	372	588	14	12	0.206
Chem Pharm Bull 67, 742(6)(table11)	444	Au(mesh)_Layers_Pd(0)	Piranha_2	7_C(sp3)-H activation_HPLC	C(sp3)-H activation_HPLC_3	Au(mesh)_Layers_Piranha_2_Pd(0)	Au(mesh)_Layers_Piranha_2_Pd(0)_C(sp3)-H activation_HPLC_3	31	v	Au(mesh)	Layers	Piranha	2	Pd(0)	7	C(sp3)-H activation	HPLC	3	Yld(%)7	25.875	25.875	7955	7.8976	11.7504	8.256	14.6656	0.9936	3.08544	1.05344	3.46784	9.47712	14.1005	9.9072	17.5987	1.19232	3.70253	1.26413	4.16141	0	0.93	0.62	5	37	112	303	303	14	12	0.206
Chem Pharm Bull 67, 742(7)(table11)	445	Au(mesh)_Layers_Pd(0)	Piranha_2	1_C(sp3)-H activation_HPLC	C(sp3)-H activation_HPLC_3	Au(mesh)_Layers_Piranha_2_Pd(0)	Au(mesh)_Layers_Piranha_2_Pd(0)_C(sp3)-H activation_HPLC_3	31	t	Au(mesh)	Layers	Piranha	2	Pd(0)	1	C(sp3)-H activation	HPLC	3	Yld(%)1	32.6667	32.6667	7955	8.5728	13.0976	8.9632	16.32	0.89536	2.50464	1.04832	3.4336	10.2874	15.7171	10.7558	19.584	1.07443	3.00557	1.25798	4.12032	0	0.93	0.62	5	37	112	1710	1710	14	12	0.206
Chem Pharm Bull 67, 742(7)(table11)	446	Au(mesh)_Layers_Pd(0)	Piranha_2	3_C(sp3)-H activation_HPLC	C(sp3)-H activation_HPLC_3	Au(mesh)_Layers_Piranha_2_Pd(0)	Au(mesh)_Layers_Piranha_2_Pd(0)_C(sp3)-H activation_HPLC_3	31	t	Au(mesh)	Layers	Piranha	2	Pd(0)	3	C(sp3)-H activation	HPLC	3	Yld(%)3	38.8889	38.8889	7955	8.5728	13.0976	8.9632	16.32	0.89536	2.50464	1.04832	3.4336	10.2874	15.7171	10.7558	19.584	1.07443	3.00557	1.25798	4.12032	0	0.93	0.62	5	37	112	906	906	14	12	0.206
Chem Pharm Bull 67, 742(8)(table11)	447	Au(mesh)_Layers_Pd(0)	Piranha_2	1_C(sp3)-H activation_HPLC	C(sp3)-H activation_HPLC_3	Au(mesh)_Layers_Piranha_2_Pd(0)	Au(mesh)_Layers_Piranha_2_Pd(0)_C(sp3)-H activation_HPLC_3	31	t	Au(mesh)	Layers	Piranha	2	Pd(0)	1	C(sp3)-H activation	HPLC	3	Yld(%)1	32.6667	32.6667	7955	11.9328	19.1264	12.5696	22.48	0.96352	2.90112	1.3216	5.4576	14.3194	22.9517	15.0835	26.976	1.15622	3.48134	1.58592	6.54912	0	0.93	0.62	5	37	112	1710	1710	14	12	0.206
Chem Pharm Bull 67, 741(4)(table10)	448	Au(mesh)_Layers_Pd(0)	Piranha_2	6_C(sp3)-H activation_HPLC	C(sp3)-H activation_HPLC_3	Au(mesh)_Layers_Piranha_2_Pd(0)	Au(mesh)_Layers_Piranha_2_Pd(0)_C(sp3)-H activation_HPLC_3	30	v	Au(mesh)	Layers	Piranha	2	Pd(0)	6	C(sp3)-H activation	HPLC	3	Yld(%)6	33.6	33.6	7955	7.1296	11.392	7.5392	12.5344	0.83456	2.17632	1.01504	3.22016	8.55552	13.6704	9.04704	15.0413	1.00147	2.61158	1.21805	3.86419	0	0.93	0.62	5	37	112	743	743	14	12	0.206
Chem Pharm Bull 67, 742(1)(table11)	449	Au(mesh)_Layers_Pd(0)	Piranha_2	9_C(sp3)-H activation_HPLC	C(sp3)-H activation_HPLC_3	Au(mesh)_Layers_Piranha_2_Pd(0)	Au(mesh)_Layers_Piranha_2_Pd(0)_C(sp3)-H activation_HPLC_3	30	t	Au(mesh)	Layers	Piranha	2	Pd(0)	9	C(sp3)-H activation	HPLC	3	Yld(%)9	17.125	17.125	7955	8.9856	14.48	9.5488	14.24	1.01696	3.23296	1.41472	6.2544	10.7827	17.376	11.4586	17.088	1.22035	3.87955	1.69766	7.50528	0	0.93	0.62	5	37	112	323	323	14	12	0.206
Chem Pharm Bull 67, 742(5)(table11)	450	Au(mesh)_Layers_Pd(0)	Piranha_2	6_C(sp3)-H activation_HPLC	C(sp3)-H activation_HPLC_3	Au(mesh)_Layers_Piranha_2_Pd(0)	Au(mesh)_Layers_Piranha_2_Pd(0)_C(sp3)-H activation_HPLC_3	30	t	Au(mesh)	Layers	Piranha	2	Pd(0)	6	C(sp3)-H activation	HPLC	3	Yld(%)6	33.6	33.6	7955	9.0112	14.2336	9.6608	14.6944	1.1792	4.34496	1.49248	6.9616	10.8134	17.0803	11.593	17.6333	1.41504	5.21395	1.79098	8.35392	0	0.93	0.62	5	37	112	570	570	14	12	0.206
Chem Pharm Bull 67, 742(7)(table11)	451	Au(mesh)_Layers_Pd(0)	Piranha_2	2_C(sp3)-H activation_HPLC	C(sp3)-H activation_HPLC_3	Au(mesh)_Layers_Piranha_2_Pd(0)	Au(mesh)_Layers_Piranha_2_Pd(0)_C(sp3)-H activation_HPLC_3	30	t	Au(mesh)	Layers	Piranha	2	Pd(0)	2	C(sp3)-H activation	HPLC	3	Yld(%)2	40.2727	40.2727	7955	8.5728	13.0976	8.9632	16.32	0.89536	2.50464	1.04832	3.4336	10.2874	15.7171	10.7558	19.584	1.07443	3.00557	1.25798	4.12032	0	0.93	0.62	5	37	112	1203	1203	14	12	0.206
Chem Pharm Bull 67, 742(7)(table11)	452	Au(mesh)_Layers_Pd(0)	Piranha_2	4_C(sp3)-H activation_HPLC	C(sp3)-H activation_HPLC_3	Au(mesh)_Layers_Piranha_2_Pd(0)	Au(mesh)_Layers_Piranha_2_Pd(0)_C(sp3)-H activation_HPLC_3	30	v	Au(mesh)	Layers	Piranha	2	Pd(0)	4	C(sp3)-H activation	HPLC	3	Yld(%)4	37.5385	37.5385	7955	8.5728	13.0976	8.9632	16.32	0.89536	2.50464	1.04832	3.4336	10.2874	15.7171	10.7558	19.584	1.07443	3.00557	1.25798	4.12032	0	0.93	0.62	5	37	112	570	570	14	12	0.206
Chem Pharm Bull 67, 742(8)(table11)	453	Au(mesh)_Layers_Pd(0)	Piranha_2	2_C(sp3)-H activation_HPLC	C(sp3)-H activation_HPLC_3	Au(mesh)_Layers_Piranha_2_Pd(0)	Au(mesh)_Layers_Piranha_2_Pd(0)_C(sp3)-H activation_HPLC_3	30	t	Au(mesh)	Layers	Piranha	2	Pd(0)	2	C(sp3)-H activation	HPLC	3	Yld(%)2	40.2727	40.2727	7955	11.9328	19.1264	12.5696	22.48	0.96352	2.90112	1.3216	5.4576	14.3194	22.9517	15.0835	26.976	1.15622	3.48134	1.58592	6.54912	0	0.93	0.62	5	37	112	1203	1203	14	12	0.206
Chem Pharm Bull 67, 742(7)(table11)	454	Au(mesh)_Layers_Pd(0)	Piranha_2	5_C(sp3)-H activation_HPLC	C(sp3)-H activation_HPLC_3	Au(mesh)_Layers_Piranha_2_Pd(0)	Au(mesh)_Layers_Piranha_2_Pd(0)_C(sp3)-H activation_HPLC_3	29	t	Au(mesh)	Layers	Piranha	2	Pd(0)	5	C(sp3)-H activation	HPLC	3	Yld(%)5	38	38	7955	8.5728	13.0976	8.9632	16.32	0.89536	2.50464	1.04832	3.4336	10.2874	15.7171	10.7558	19.584	1.07443	3.00557	1.25798	4.12032	0	0.93	0.62	5	37	112	743	743	14	12	0.206
Chem Pharm Bull 67, 742(8)(table11)	455	Au(mesh)_Layers_Pd(0)	Piranha_2	4_C(sp3)-H activation_HPLC	C(sp3)-H activation_HPLC_3	Au(mesh)_Layers_Piranha_2_Pd(0)	Au(mesh)_Layers_Piranha_2_Pd(0)_C(sp3)-H activation_HPLC_3	29	t	Au(mesh)	Layers	Piranha	2	Pd(0)	4	C(sp3)-H activation	HPLC	3	Yld(%)4	37.5385	37.5385	7955	11.9328	19.1264	12.5696	22.48	0.96352	2.90112	1.3216	5.4576	14.3194	22.9517	15.0835	26.976	1.15622	3.48134	1.58592	6.54912	0	0.93	0.62	5	37	112	570	570	14	12	0.206
Chem Pharm Bull 67, 740(6)(table9)	456	Au(mesh)_Layers_Pd(0)	Piranha_2	1_C(sp3)-H activation_HPLC	C(sp3)-H activation_HPLC_1	Au(mesh)_Layers_Piranha_2_Pd(0)	Au(mesh)_Layers_Piranha_2_Pd(0)_C(sp3)-H activation_HPLC_1	28	v	Au(mesh)	Layers	Piranha	2	Pd(0)	1	C(sp3)-H activation	HPLC	1	Yld(%)1	32.6667	32.6667	7955	7.1296	11.392	7.5392	12.5344	0.83456	2.17632	1.01504	3.22016	8.55552	13.6704	9.04704	15.0413	1.00147	2.61158	1.21805	3.86419	0	1.24	0.62	5	37	112	1710	1710	14	12	0.206
Chem Pharm Bull 67, 742(2)(table11)	457	Au(mesh)_Layers_Pd(0)	Piranha_2	7_C(sp3)-H activation_HPLC	C(sp3)-H activation_HPLC_3	Au(mesh)_Layers_Piranha_2_Pd(0)	Au(mesh)_Layers_Piranha_2_Pd(0)_C(sp3)-H activation_HPLC_3	27	t	Au(mesh)	Layers	Piranha	2	Pd(0)	7	C(sp3)-H activation	HPLC	3	Yld(%)7	25.875	25.875	7955	8.9216	13.5936	9.3824	15.6256	1.1408	4.06688	1.34528	5.65664	10.7059	16.3123	11.2589	18.7507	1.36896	4.88026	1.61434	6.78797	0	0.93	0.62	5	37	112	303	303	14	12	0.206
Chem Pharm Bull 67, 742(8)(table11)	458	Au(mesh)_Layers_Pd(0)	Piranha_2	5_C(sp3)-H activation_HPLC	C(sp3)-H activation_HPLC_3	Au(mesh)_Layers_Piranha_2_Pd(0)	Au(mesh)_Layers_Piranha_2_Pd(0)_C(sp3)-H activation_HPLC_3	27	t	Au(mesh)	Layers	Piranha	2	Pd(0)	5	C(sp3)-H activation	HPLC	3	Yld(%)5	38	38	7955	11.9328	19.1264	12.5696	22.48	0.96352	2.90112	1.3216	5.4576	14.3194	22.9517	15.0835	26.976	1.15622	3.48134	1.58592	6.54912	0	0.93	0.62	5	37	112	743	743	14	12	0.206
Chem Pharm Bull 67, 742(4)(table11)	459	Au(mesh)_Layers_Pd(0)	Piranha_2	7_C(sp3)-H activation_HPLC	C(sp3)-H activation_HPLC_3	Au(mesh)_Layers_Piranha_2_Pd(0)	Au(mesh)_Layers_Piranha_2_Pd(0)_C(sp3)-H activation_HPLC_3	26	t	Au(mesh)	Layers	Piranha	2	Pd(0)	7	C(sp3)-H activation	HPLC	3	Yld(%)7	25.875	25.875	7955	7.7792	12.56	8.1504	16.4256	0.63808	1.27232	0.6784	1.43808	9.33504	15.072	9.78048	19.7107	0.765696	1.52678	0.81408	1.7257	0	0.93	0.62	5	37	112	303	303	14	12	0.206
Chem Pharm Bull 67, 742(7)(table11)	460	Au(mesh)_Layers_Pd(0)	Piranha_2	6_C(sp3)-H activation_HPLC	C(sp3)-H activation_HPLC_3	Au(mesh)_Layers_Piranha_2_Pd(0)	Au(mesh)_Layers_Piranha_2_Pd(0)_C(sp3)-H activation_HPLC_3	26	v	Au(mesh)	Layers	Piranha	2	Pd(0)	6	C(sp3)-H activation	HPLC	3	Yld(%)6	33.6	33.6	7955	8.5728	13.0976	8.9632	16.32	0.89536	2.50464	1.04832	3.4336	10.2874	15.7171	10.7558	19.584	1.07443	3.00557	1.25798	4.12032	0	0.93	0.62	5	37	112	570	570	14	12	0.206
Chem Pharm Bull 67, 742(8)(table11)	461	Au(mesh)_Layers_Pd(0)	Piranha_2	3_C(sp3)-H activation_HPLC	C(sp3)-H activation_HPLC_3	Au(mesh)_Layers_Piranha_2_Pd(0)	Au(mesh)_Layers_Piranha_2_Pd(0)_C(sp3)-H activation_HPLC_3	26	t	Au(mesh)	Layers	Piranha	2	Pd(0)	3	C(sp3)-H activation	HPLC	3	Yld(%)3	38.8889	38.8889	7955	11.9328	19.1264	12.5696	22.48	0.96352	2.90112	1.3216	5.4576	14.3194	22.9517	15.0835	26.976	1.15622	3.48134	1.58592	6.54912	0	0.93	0.62	5	37	112	906	906	14	12	0.206
Advanced Synthesis & Catalysis 356, 1632(10)(table1)	462	Au(mesh)_Layers_Pd(0)	Piranha_2	3_C(sp3)-H activation_HPLC	C(sp3)-H activation_HPLC_1	Au(mesh)_Layers_Piranha_2_Pd(0)	Au(mesh)_Layers_Piranha_2_Pd(0)_C(sp3)-H activation_HPLC_1	25	t	Au(mesh)	Layers	Piranha	2	Pd(0)	3	C(sp3)-H activation	HPLC	1	Yld(%)3	38.8889	38.8889	7955	7.1296	11.392	7.5392	12.5344	0.83456	2.17632	1.01504	3.22016	8.55552	13.6704	9.04704	15.0413	1.00147	2.61158	1.21805	3.86419	0	0.93	0.62	5	37	112	1710	1710	14	12	0.206
Chem Pharm Bull 67, 741(5)(table10)	463	Au(mesh)_Layers_Pd(0)	Piranha_2	10_C(sp3)-H activation_HPLC	C(sp3)-H activation_HPLC_3	Au(mesh)_Layers_Piranha_2_Pd(0)	Au(mesh)_Layers_Piranha_2_Pd(0)_C(sp3)-H activation_HPLC_3	25	t	Au(mesh)	Layers	Piranha	2	Pd(0)	10	C(sp3)-H activation	HPLC	3	Yld(%)10	32.4643	32.4643	7955	7.1296	11.392	7.5392	12.5344	0.83456	2.17632	1.01504	3.22016	8.55552	13.6704	9.04704	15.0413	1.00147	2.61158	1.21805	3.86419	0	0.93	0.62	5	37	112	323	323	14	12	0.206
Chem Pharm Bull 67, 742(3)(table11)	464	Au(mesh)_Layers_Pd(0)	Piranha_2	6_C(sp3)-H activation_HPLC	C(sp3)-H activation_HPLC_3	Au(mesh)_Layers_Piranha_2_Pd(0)	Au(mesh)_Layers_Piranha_2_Pd(0)_C(sp3)-H activation_HPLC_3	25	v	Au(mesh)	Layers	Piranha	2	Pd(0)	6	C(sp3)-H activation	HPLC	3	Yld(%)6	33.6	33.6	7955	7.2928	11.8176	7.6832	13.6544	0.576	1.0368	0.60768	1.1536	8.75136	14.1811	9.21984	16.3853	0.6912	1.24416	0.729216	1.38432	0	0.93	0.62	5	37	112	570	570	14	12	0.206
Chem Pharm Bull 67, 740(4)(table9)	465	Au(mesh)_Layers_Pd(0)	Piranha_2	1_C(sp3)-H activation_HPLC	C(sp3)-H activation_HPLC_1	Au(mesh)_Layers_Piranha_2_Pd(0)	Au(mesh)_Layers_Piranha_2_Pd(0)_C(sp3)-H activation_HPLC_1	24	t	Au(mesh)	Layers	Piranha	2	Pd(0)	1	C(sp3)-H activation	HPLC	1	Yld(%)1	32.6667	32.6667	7955	7.1296	11.392	7.5392	12.5344	0.83456	2.17632	1.01504	3.22016	8.55552	13.6704	9.04704	15.0413	1.00147	2.61158	1.21805	3.86419	0	1.24	0.62	5	37	112	1710	1710	14	12	0.206
Chem Pharm Bull 67, 742(5)(table11)	466	Au(mesh)_Layers_Pd(0)	Piranha_2	7_C(sp3)-H activation_HPLC	C(sp3)-H activation_HPLC_3	Au(mesh)_Layers_Piranha_2_Pd(0)	Au(mesh)_Layers_Piranha_2_Pd(0)_C(sp3)-H activation_HPLC_3	24	t	Au(mesh)	Layers	Piranha	2	Pd(0)	7	C(sp3)-H activation	HPLC	3	Yld(%)7	25.875	25.875	7955	9.0112	14.2336	9.6608	14.6944	1.1792	4.34496	1.49248	6.9616	10.8134	17.0803	11.593	17.6333	1.41504	5.21395	1.79098	8.35392	0	0.93	0.62	5	37	112	303	303	14	12	0.206
Chem Pharm Bull 67, 742(6)(table11)	467	Au(mesh)_Layers_Pd(0)	Piranha_2	8_C(sp3)-H activation_HPLC	C(sp3)-H activation_HPLC_3	Au(mesh)_Layers_Piranha_2_Pd(0)	Au(mesh)_Layers_Piranha_2_Pd(0)_C(sp3)-H activation_HPLC_3	24	t	Au(mesh)	Layers	Piranha	2	Pd(0)	8	C(sp3)-H activation	HPLC	3	Yld(%)8	21.25	21.25	7955	7.8976	11.7504	8.256	14.6656	0.9936	3.08544	1.05344	3.46784	9.47712	14.1005	9.9072	17.5987	1.19232	3.70253	1.26413	4.16141	0	0.93	0.62	5	37	112	480	480	14	12	0.206
Chem Pharm Bull 67, 741(2)(table10)	468	Au(mesh)_Layers_Pd(0)	Piranha_2	4_C(sp3)-H activation_HPLC	C(sp3)-H activation_HPLC_3	Au(mesh)_Layers_Piranha_2_Pd(0)	Au(mesh)_Layers_Piranha_2_Pd(0)_C(sp3)-H activation_HPLC_3	23	v	Au(mesh)	Layers	Piranha	2	Pd(0)	4	C(sp3)-H activation	HPLC	3	Yld(%)4	37.5385	37.5385	7955	7.1296	11.392	7.5392	12.5344	0.83456	2.17632	1.01504	3.22016	8.55552	13.6704	9.04704	15.0413	1.00147	2.61158	1.21805	3.86419	0	0.93	0.62	5	37	112	570	570	14	12	0.206
Advanced Synthesis & Catalysis 356, 1634(10)(table3)	469	Au(mesh)_Layers_Pd(0)	Piranha_2	10_C(sp3)-H activation_HPLC	C(sp3)-H activation_HPLC_3	Au(mesh)_Layers_Piranha_2_Pd(0)	Au(mesh)_Layers_Piranha_2_Pd(0)_C(sp3)-H activation_HPLC_3	23	t	Au(mesh)	Layers	Piranha	2	Pd(0)	10	C(sp3)-H activation	HPLC	3	Yld(%)10	32.4643	32.4643	7955	7.1296	11.392	7.5392	12.5344	0.83456	2.17632	1.01504	3.22016	8.55552	13.6704	9.04704	15.0413	1.00147	2.61158	1.21805	3.86419	0	0.93	0.62	5	37	112	208	438	14	12	0.206
Chem Pharm Bull 67, 742(2)(table11)	470	Au(mesh)_Layers_Pd(0)	Piranha_2	8_C(sp3)-H activation_HPLC	C(sp3)-H activation_HPLC_3	Au(mesh)_Layers_Piranha_2_Pd(0)	Au(mesh)_Layers_Piranha_2_Pd(0)_C(sp3)-H activation_HPLC_3	22	t	Au(mesh)	Layers	Piranha	2	Pd(0)	8	C(sp3)-H activation	HPLC	3	Yld(%)8	21.25	21.25	7955	8.9216	13.5936	9.3824	15.6256	1.1408	4.06688	1.34528	5.65664	10.7059	16.3123	11.2589	18.7507	1.36896	4.88026	1.61434	6.78797	0	0.93	0.62	5	37	112	480	480	14	12	0.206
Chem Pharm Bull 67, 742(3)(table11)	471	Au(mesh)_Layers_Pd(0)	Piranha_2	7_C(sp3)-H activation_HPLC	C(sp3)-H activation_HPLC_3	Au(mesh)_Layers_Piranha_2_Pd(0)	Au(mesh)_Layers_Piranha_2_Pd(0)_C(sp3)-H activation_HPLC_3	22	t	Au(mesh)	Layers	Piranha	2	Pd(0)	7	C(sp3)-H activation	HPLC	3	Yld(%)7	25.875	25.875	7955	7.2928	11.8176	7.6832	13.6544	0.576	1.0368	0.60768	1.1536	8.75136	14.1811	9.21984	16.3853	0.6912	1.24416	0.729216	1.38432	0	0.93	0.62	5	37	112	303	303	14	12	0.206
Chem Pharm Bull 67, 742(4)(table11)	472	Au(mesh)_Layers_Pd(0)	Piranha_2	8_C(sp3)-H activation_HPLC	C(sp3)-H activation_HPLC_3	Au(mesh)_Layers_Piranha_2_Pd(0)	Au(mesh)_Layers_Piranha_2_Pd(0)_C(sp3)-H activation_HPLC_3	22	v	Au(mesh)	Layers	Piranha	2	Pd(0)	8	C(sp3)-H activation	HPLC	3	Yld(%)8	21.25	21.25	7955	7.7792	12.56	8.1504	16.4256	0.63808	1.27232	0.6784	1.43808	9.33504	15.072	9.78048	19.7107	0.765696	1.52678	0.81408	1.7257	0	0.93	0.62	5	37	112	480	480	14	12	0.206
Chem Pharm Bull 67, 742(8)(table11)	473	Au(mesh)_Layers_Pd(0)	Piranha_2	6_C(sp3)-H activation_HPLC	C(sp3)-H activation_HPLC_3	Au(mesh)_Layers_Piranha_2_Pd(0)	Au(mesh)_Layers_Piranha_2_Pd(0)_C(sp3)-H activation_HPLC_3	22	t	Au(mesh)	Layers	Piranha	2	Pd(0)	6	C(sp3)-H activation	HPLC	3	Yld(%)6	33.6	33.6	7955	11.9328	19.1264	12.5696	22.48	0.96352	2.90112	1.3216	5.4576	14.3194	22.9517	15.0835	26.976	1.15622	3.48134	1.58592	6.54912	0	0.93	0.62	5	37	112	570	570	14	12	0.206
Chem Pharm Bull 67, 742(1)(table11)	474	Au(mesh)_Layers_Pd(0)	Piranha_2	10_C(sp3)-H activation_HPLC	C(sp3)-H activation_HPLC_3	Au(mesh)_Layers_Piranha_2_Pd(0)	Au(mesh)_Layers_Piranha_2_Pd(0)_C(sp3)-H activation_HPLC_3	21	t	Au(mesh)	Layers	Piranha	2	Pd(0)	10	C(sp3)-H activation	HPLC	3	Yld(%)10	32.4643	32.4643	7955	8.9856	14.48	9.5488	14.24	1.01696	3.23296	1.41472	6.2544	10.7827	17.376	11.4586	17.088	1.22035	3.87955	1.69766	7.50528	0	0.93	0.62	5	37	112	233	233	14	12	0.206
Chem Pharm Bull 67, 742(7)(table11)	475	Au(mesh)_Layers_Pd(0)	Piranha_2	7_C(sp3)-H activation_HPLC	C(sp3)-H activation_HPLC_3	Au(mesh)_Layers_Piranha_2_Pd(0)	Au(mesh)_Layers_Piranha_2_Pd(0)_C(sp3)-H activation_HPLC_3	21	t	Au(mesh)	Layers	Piranha	2	Pd(0)	7	C(sp3)-H activation	HPLC	3	Yld(%)7	25.875	25.875	7955	8.5728	13.0976	8.9632	16.32	0.89536	2.50464	1.04832	3.4336	10.2874	15.7171	10.7558	19.584	1.07443	3.00557	1.25798	4.12032	0	0.93	0.62	5	37	112	303	303	14	12	0.206
Chem Pharm Bull 67, 740(7)(table9)	476	Au(mesh)_Layers_Pd(0)	Piranha_2	1_C(sp3)-H activation_HPLC	C(sp3)-H activation_HPLC_1	Au(mesh)_Layers_Piranha_2_Pd(0)	Au(mesh)_Layers_Piranha_2_Pd(0)_C(sp3)-H activation_HPLC_1	20	v	Au(mesh)	Layers	Piranha	2	Pd(0)	1	C(sp3)-H activation	HPLC	1	Yld(%)1	32.6667	32.6667	7955	7.1296	11.392	7.5392	12.5344	0.83456	2.17632	1.01504	3.22016	8.55552	13.6704	9.04704	15.0413	1.00147	2.61158	1.21805	3.86419	0	1.24	0.62	5	37	112	1710	1710	14	12	0.206
Chem Pharm Bull 67, 742(5)(table11)	477	Au(mesh)_Layers_Pd(0)	Piranha_2	8_C(sp3)-H activation_HPLC	C(sp3)-H activation_HPLC_3	Au(mesh)_Layers_Piranha_2_Pd(0)	Au(mesh)_Layers_Piranha_2_Pd(0)_C(sp3)-H activation_HPLC_3	20	t	Au(mesh)	Layers	Piranha	2	Pd(0)	8	C(sp3)-H activation	HPLC	3	Yld(%)8	21.25	21.25	7955	9.0112	14.2336	9.6608	14.6944	1.1792	4.34496	1.49248	6.9616	10.8134	17.0803	11.593	17.6333	1.41504	5.21395	1.79098	8.35392	0	0.93	0.62	5	37	112	480	480	14	12	0.206
Chem Pharm Bull 67, 742(6)(table11)	478	Au(mesh)_Layers_Pd(0)	Piranha_2	9_C(sp3)-H activation_HPLC	C(sp3)-H activation_HPLC_3	Au(mesh)_Layers_Piranha_2_Pd(0)	Au(mesh)_Layers_Piranha_2_Pd(0)_C(sp3)-H activation_HPLC_3	20	t	Au(mesh)	Layers	Piranha	2	Pd(0)	9	C(sp3)-H activation	HPLC	3	Yld(%)9	17.125	17.125	7955	7.8976	11.7504	8.256	14.6656	0.9936	3.08544	1.05344	3.46784	9.47712	14.1005	9.9072	17.5987	1.19232	3.70253	1.26413	4.16141	0	0.93	0.62	5	37	112	323	323	14	12	0.206
Chem Pharm Bull 67, 742(8)(table11)	479	Au(mesh)_Layers_Pd(0)	Piranha_2	7_C(sp3)-H activation_HPLC	C(sp3)-H activation_HPLC_3	Au(mesh)_Layers_Piranha_2_Pd(0)	Au(mesh)_Layers_Piranha_2_Pd(0)_C(sp3)-H activation_HPLC_3	19	t	Au(mesh)	Layers	Piranha	2	Pd(0)	7	C(sp3)-H activation	HPLC	3	Yld(%)7	25.875	25.875	7955	11.9328	19.1264	12.5696	22.48	0.96352	2.90112	1.3216	5.4576	14.3194	22.9517	15.0835	26.976	1.15622	3.48134	1.58592	6.54912	0	0.93	0.62	5	37	112	303	303	14	12	0.206
Chem Pharm Bull 67, 742(6)(table11)	480	Au(mesh)_Layers_Pd(0)	Piranha_2	10_C(sp3)-H activation_HPLC	C(sp3)-H activation_HPLC_3	Au(mesh)_Layers_Piranha_2_Pd(0)	Au(mesh)_Layers_Piranha_2_Pd(0)_C(sp3)-H activation_HPLC_3	18	v	Au(mesh)	Layers	Piranha	2	Pd(0)	10	C(sp3)-H activation	HPLC	3	Yld(%)10	32.4643	32.4643	7955	7.8976	11.7504	8.256	14.6656	0.9936	3.08544	1.05344	3.46784	9.47712	14.1005	9.9072	17.5987	1.19232	3.70253	1.26413	4.16141	0	0.93	0.62	5	37	112	233	233	14	12	0.206
Chem Pharm Bull 67, 742(7)(table11)	481	Au(mesh)_Layers_Pd(0)	Piranha_2	8_C(sp3)-H activation_HPLC	C(sp3)-H activation_HPLC_3	Au(mesh)_Layers_Piranha_2_Pd(0)	Au(mesh)_Layers_Piranha_2_Pd(0)_C(sp3)-H activation_HPLC_3	18	t	Au(mesh)	Layers	Piranha	2	Pd(0)	8	C(sp3)-H activation	HPLC	3	Yld(%)8	21.25	21.25	7955	8.5728	13.0976	8.9632	16.32	0.89536	2.50464	1.04832	3.4336	10.2874	15.7171	10.7558	19.584	1.07443	3.00557	1.25798	4.12032	0	0.93	0.62	5	37	112	480	480	14	12	0.206
Chem Pharm Bull 67, 741(4)(table10)	482	Au(mesh)_Layers_Pd(0)	Piranha_2	6_C(sp3)-H activation_HPLC	C(sp3)-H activation_HPLC_3	Au(mesh)_Layers_Piranha_2_Pd(0)	Au(mesh)_Layers_Piranha_2_Pd(0)_C(sp3)-H activation_HPLC_3	17	t	Au(mesh)	Layers	Piranha	2	Pd(0)	6	C(sp3)-H activation	HPLC	3	Yld(%)6	33.6	33.6	7955	7.1296	11.392	7.5392	12.5344	0.83456	2.17632	1.01504	3.22016	8.55552	13.6704	9.04704	15.0413	1.00147	2.61158	1.21805	3.86419	0	0.93	0.62	5	37	112	570	570	14	12	0.206
Chem Pharm Bull 67, 742(4)(table11)	483	Au(mesh)_Layers_Pd(0)	Piranha_2	9_C(sp3)-H activation_HPLC	C(sp3)-H activation_HPLC_3	Au(mesh)_Layers_Piranha_2_Pd(0)	Au(mesh)_Layers_Piranha_2_Pd(0)_C(sp3)-H activation_HPLC_3	17	t	Au(mesh)	Layers	Piranha	2	Pd(0)	9	C(sp3)-H activation	HPLC	3	Yld(%)9	17.125	17.125	7955	7.7792	12.56	8.1504	16.4256	0.63808	1.27232	0.6784	1.43808	9.33504	15.072	9.78048	19.7107	0.765696	1.52678	0.81408	1.7257	0	0.93	0.62	5	37	112	323	323	14	12	0.206
Chem Pharm Bull 67, 740(5)(table9)	484	Au(mesh)_Layers_Pd(0)	Piranha_2	1_C(sp3)-H activation_HPLC	C(sp3)-H activation_HPLC_1	Au(mesh)_Layers_Piranha_2_Pd(0)	Au(mesh)_Layers_Piranha_2_Pd(0)_C(sp3)-H activation_HPLC_1	16	v	Au(mesh)	Layers	Piranha	2	Pd(0)	1	C(sp3)-H activation	HPLC	1	Yld(%)1	32.6667	32.6667	7955	7.1296	11.392	7.5392	12.5344	0.83456	2.17632	1.01504	3.22016	8.55552	13.6704	9.04704	15.0413	1.00147	2.61158	1.21805	3.86419	0	1.86	0.62	5	37	112	1710	1710	14	12	0.206
Chem Pharm Bull 67, 741(5)(table10)	485	Au(mesh)_Layers_Pd(0)	Piranha_2	10_C(sp3)-H activation_HPLC	C(sp3)-H activation_HPLC_3	Au(mesh)_Layers_Piranha_2_Pd(0)	Au(mesh)_Layers_Piranha_2_Pd(0)_C(sp3)-H activation_HPLC_3	16	t	Au(mesh)	Layers	Piranha	2	Pd(0)	10	C(sp3)-H activation	HPLC	3	Yld(%)10	32.4643	32.4643	7955	7.1296	11.392	7.5392	12.5344	0.83456	2.17632	1.01504	3.22016	8.55552	13.6704	9.04704	15.0413	1.00147	2.61158	1.21805	3.86419	0	0.93	0.62	5	37	112	233	233	14	12	0.206
Chem Pharm Bull 67, 742(2)(table11)	486	Au(mesh)_Layers_Pd(0)	Piranha_2	9_C(sp3)-H activation_HPLC	C(sp3)-H activation_HPLC_3	Au(mesh)_Layers_Piranha_2_Pd(0)	Au(mesh)_Layers_Piranha_2_Pd(0)_C(sp3)-H activation_HPLC_3	16	t	Au(mesh)	Layers	Piranha	2	Pd(0)	9	C(sp3)-H activation	HPLC	3	Yld(%)9	17.125	17.125	7955	8.9216	13.5936	9.3824	15.6256	1.1408	4.06688	1.34528	5.65664	10.7059	16.3123	11.2589	18.7507	1.36896	4.88026	1.61434	6.78797	0	0.93	0.62	5	37	112	323	323	14	12	0.206
Chem Pharm Bull 67, 742(3)(table11)	487	Au(mesh)_Layers_Pd(0)	Piranha_2	8_C(sp3)-H activation_HPLC	C(sp3)-H activation_HPLC_3	Au(mesh)_Layers_Piranha_2_Pd(0)	Au(mesh)_Layers_Piranha_2_Pd(0)_C(sp3)-H activation_HPLC_3	16	t	Au(mesh)	Layers	Piranha	2	Pd(0)	8	C(sp3)-H activation	HPLC	3	Yld(%)8	21.25	21.25	7955	7.2928	11.8176	7.6832	13.6544	0.576	1.0368	0.60768	1.1536	8.75136	14.1811	9.21984	16.3853	0.6912	1.24416	0.729216	1.38432	0	0.93	0.62	5	37	112	480	480	14	12	0.206
Chem Pharm Bull 67, 742(8)(table11)	488	Au(mesh)_Layers_Pd(0)	Piranha_2	8_C(sp3)-H activation_HPLC	C(sp3)-H activation_HPLC_3	Au(mesh)_Layers_Piranha_2_Pd(0)	Au(mesh)_Layers_Piranha_2_Pd(0)_C(sp3)-H activation_HPLC_3	16	v	Au(mesh)	Layers	Piranha	2	Pd(0)	8	C(sp3)-H activation	HPLC	3	Yld(%)8	21.25	21.25	7955	11.9328	19.1264	12.5696	22.48	0.96352	2.90112	1.3216	5.4576	14.3194	22.9517	15.0835	26.976	1.15622	3.48134	1.58592	6.54912	0	0.93	0.62	5	37	112	480	480	14	12	0.206
Chem Pharm Bull 67, 742(4)(table11)	489	Au(mesh)_Layers_Pd(0)	Piranha_2	10_C(sp3)-H activation_HPLC	C(sp3)-H activation_HPLC_3	Au(mesh)_Layers_Piranha_2_Pd(0)	Au(mesh)_Layers_Piranha_2_Pd(0)_C(sp3)-H activation_HPLC_3	15	t	Au(mesh)	Layers	Piranha	2	Pd(0)	10	C(sp3)-H activation	HPLC	3	Yld(%)10	32.4643	32.4643	7955	7.7792	12.56	8.1504	16.4256	0.63808	1.27232	0.6784	1.43808	9.33504	15.072	9.78048	19.7107	0.765696	1.52678	0.81408	1.7257	0	0.93	0.62	5	37	112	233	233	14	12	0.206
Chem Pharm Bull 67, 742(7)(table11)	490	Au(mesh)_Layers_Pd(0)	Piranha_2	9_C(sp3)-H activation_HPLC	C(sp3)-H activation_HPLC_3	Au(mesh)_Layers_Piranha_2_Pd(0)	Au(mesh)_Layers_Piranha_2_Pd(0)_C(sp3)-H activation_HPLC_3	15	t	Au(mesh)	Layers	Piranha	2	Pd(0)	9	C(sp3)-H activation	HPLC	3	Yld(%)9	17.125	17.125	7955	8.5728	13.0976	8.9632	16.32	0.89536	2.50464	1.04832	3.4336	10.2874	15.7171	10.7558	19.584	1.07443	3.00557	1.25798	4.12032	0	0.93	0.62	5	37	112	323	323	14	12	0.206
Advanced Synthesis & Catalysis 356, 1634(10)(table3)	491	Au(mesh)_Layers_Pd(0)	Piranha_2	10_C(sp3)-H activation_HPLC	C(sp3)-H activation_HPLC_3	Au(mesh)_Layers_Piranha_2_Pd(0)	Au(mesh)_Layers_Piranha_2_Pd(0)_C(sp3)-H activation_HPLC_3	14	t	Au(mesh)	Layers	Piranha	2	Pd(0)	10	C(sp3)-H activation	HPLC	3	Yld(%)10	32.4643	32.4643	7955	7.1296	11.392	7.5392	12.5344	0.83456	2.17632	1.01504	3.22016	8.55552	13.6704	9.04704	15.0413	1.00147	2.61158	1.21805	3.86419	0	0.93	0.62	5	37	112	123	343	14	12	0.206
Chem Pharm Bull 67, 742(5)(table11)	492	Au(mesh)_Layers_Pd(0)	Piranha_2	9_C(sp3)-H activation_HPLC	C(sp3)-H activation_HPLC_3	Au(mesh)_Layers_Piranha_2_Pd(0)	Au(mesh)_Layers_Piranha_2_Pd(0)_C(sp3)-H activation_HPLC_3	14	v	Au(mesh)	Layers	Piranha	2	Pd(0)	9	C(sp3)-H activation	HPLC	3	Yld(%)9	17.125	17.125	7955	9.0112	14.2336	9.6608	14.6944	1.1792	4.34496	1.49248	6.9616	10.8134	17.0803	11.593	17.6333	1.41504	5.21395	1.79098	8.35392	0	0.93	0.62	5	37	112	323	323	14	12	0.206
Chem Pharm Bull 67, 742(3)(table11)	493	Au(mesh)_Layers_Pd(0)	Piranha_2	9_C(sp3)-H activation_HPLC	C(sp3)-H activation_HPLC_3	Au(mesh)_Layers_Piranha_2_Pd(0)	Au(mesh)_Layers_Piranha_2_Pd(0)_C(sp3)-H activation_HPLC_3	13	t	Au(mesh)	Layers	Piranha	2	Pd(0)	9	C(sp3)-H activation	HPLC	3	Yld(%)9	17.125	17.125	7955	7.2928	11.8176	7.6832	13.6544	0.576	1.0368	0.60768	1.1536	8.75136	14.1811	9.21984	16.3853	0.6912	1.24416	0.729216	1.38432	0	0.93	0.62	5	37	112	323	323	14	12	0.206
Chem Pharm Bull 67, 740(3)(table9)	494	Au(mesh)_Layers_Pd(0)	Piranha_2	1_C(sp3)-H activation_HPLC	C(sp3)-H activation_HPLC_1	Au(mesh)_Layers_Piranha_2_Pd(0)	Au(mesh)_Layers_Piranha_2_Pd(0)_C(sp3)-H activation_HPLC_1	12	t	Au(mesh)	Layers	Piranha	2	Pd(0)	1	C(sp3)-H activation	HPLC	1	Yld(%)1	32.6667	32.6667	7955	7.1296	11.392	7.5392	12.5344	0.83456	2.17632	1.01504	3.22016	8.55552	13.6704	9.04704	15.0413	1.00147	2.61158	1.21805	3.86419	0	0.93	0.62	5	37	112	1710	1710	14	12	0.206
Chem Pharm Bull 67, 742(2)(table11)	495	Au(mesh)_Layers_Pd(0)	Piranha_2	10_C(sp3)-H activation_HPLC	C(sp3)-H activation_HPLC_3	Au(mesh)_Layers_Piranha_2_Pd(0)	Au(mesh)_Layers_Piranha_2_Pd(0)_C(sp3)-H activation_HPLC_3	12	t	Au(mesh)	Layers	Piranha	2	Pd(0)	10	C(sp3)-H activation	HPLC	3	Yld(%)10	32.4643	32.4643	7955	8.9216	13.5936	9.3824	15.6256	1.1408	4.06688	1.34528	5.65664	10.7059	16.3123	11.2589	18.7507	1.36896	4.88026	1.61434	6.78797	0	0.93	0.62	5	37	112	233	233	14	12	0.206
Chem Pharm Bull 67, 742(8)(table11)	496	Au(mesh)_Layers_Pd(0)	Piranha_2	9_C(sp3)-H activation_HPLC	C(sp3)-H activation_HPLC_3	Au(mesh)_Layers_Piranha_2_Pd(0)	Au(mesh)_Layers_Piranha_2_Pd(0)_C(sp3)-H activation_HPLC_3	12	v	Au(mesh)	Layers	Piranha	2	Pd(0)	9	C(sp3)-H activation	HPLC	3	Yld(%)9	17.125	17.125	7955	11.9328	19.1264	12.5696	22.48	0.96352	2.90112	1.3216	5.4576	14.3194	22.9517	15.0835	26.976	1.15622	3.48134	1.58592	6.54912	0	0.93	0.62	5	37	112	323	323	14	12	0.206
Chem Pharm Bull 67, 740(2)(table9)	497	Au(mesh)_Layers_Pd(0)	Piranha_2	1_C(sp3)-H activation_HPLC	C(sp3)-H activation_HPLC_1	Au(mesh)_Layers_Piranha_2_Pd(0)	Au(mesh)_Layers_Piranha_2_Pd(0)_C(sp3)-H activation_HPLC_1	11	t	Au(mesh)	Layers	Piranha	2	Pd(0)	1	C(sp3)-H activation	HPLC	1	Yld(%)1	32.6667	32.6667	7955	7.1296	11.392	7.5392	12.5344	0.83456	2.17632	1.01504	3.22016	8.55552	13.6704	9.04704	15.0413	1.00147	2.61158	1.21805	3.86419	0	0.62	0.62	5	37	112	1710	1710	14	12	0.206
Advanced Synthesis & Catalysis 356, 1632(11)(table1)	498	Au(mesh)_Layers_Pd(0)	Piranha_2	6_C(sp3)-H activation_HPLC	C(sp3)-H activation_HPLC_1	Au(mesh)_Layers_Piranha_2_Pd(0)	Au(mesh)_Layers_Piranha_2_Pd(0)_C(sp3)-H activation_HPLC_1	11	t	Au(mesh)	Layers	Piranha	2	Pd(0)	6	C(sp3)-H activation	HPLC	1	Yld(%)6	33.6	33.6	7955	7.1296	11.392	7.5392	12.5344	0.83456	2.17632	1.01504	3.22016	8.55552	13.6704	9.04704	15.0413	1.00147	2.61158	1.21805	3.86419	0	0.93	0.62	5	37	112	1710	1710	14	12	0.206
Chem Pharm Bull 67, 742(3)(table11)	499	Au(mesh)_Layers_Pd(0)	Piranha_2	10_C(sp3)-H activation_HPLC	C(sp3)-H activation_HPLC_3	Au(mesh)_Layers_Piranha_2_Pd(0)	Au(mesh)_Layers_Piranha_2_Pd(0)_C(sp3)-H activation_HPLC_3	10	t	Au(mesh)	Layers	Piranha	2	Pd(0)	10	C(sp3)-H activation	HPLC	3	Yld(%)10	32.4643	32.4643	7955	7.2928	11.8176	7.6832	13.6544	0.576	1.0368	0.60768	1.1536	8.75136	14.1811	9.21984	16.3853	0.6912	1.24416	0.729216	1.38432	0	0.93	0.62	5	37	112	233	233	14	12	0.206
Chem Pharm Bull 67, 742(5)(table11)	500	Au(mesh)_Layers_Pd(0)	Piranha_2	10_C(sp3)-H activation_HPLC	C(sp3)-H activation_HPLC_3	Au(mesh)_Layers_Piranha_2_Pd(0)	Au(mesh)_Layers_Piranha_2_Pd(0)_C(sp3)-H activation_HPLC_3	10	v	Au(mesh)	Layers	Piranha	2	Pd(0)	10	C(sp3)-H activation	HPLC	3	Yld(%)10	32.4643	32.4643	7955	9.0112	14.2336	9.6608	14.6944	1.1792	4.34496	1.49248	6.9616	10.8134	17.0803	11.593	17.6333	1.41504	5.21395	1.79098	8.35392	0	0.93	0.62	5	37	112	233	233	14	12	0.206
Chem Pharm Bull 67, 742(7)(table11)	501	Au(mesh)_Layers_Pd(0)	Piranha_2	10_C(sp3)-H activation_HPLC	C(sp3)-H activation_HPLC_3	Au(mesh)_Layers_Piranha_2_Pd(0)	Au(mesh)_Layers_Piranha_2_Pd(0)_C(sp3)-H activation_HPLC_3	10	t	Au(mesh)	Layers	Piranha	2	Pd(0)	10	C(sp3)-H activation	HPLC	3	Yld(%)10	32.4643	32.4643	7955	8.5728	13.0976	8.9632	16.32	0.89536	2.50464	1.04832	3.4336	10.2874	15.7171	10.7558	19.584	1.07443	3.00557	1.25798	4.12032	0	0.93	0.62	5	37	112	233	233	14	12	0.206
Chem Pharm Bull 67, 742(8)(table11)	502	Au(mesh)_Layers_Pd(0)	Piranha_2	10_C(sp3)-H activation_HPLC	C(sp3)-H activation_HPLC_3	Au(mesh)_Layers_Piranha_2_Pd(0)	Au(mesh)_Layers_Piranha_2_Pd(0)_C(sp3)-H activation_HPLC_3	9	t	Au(mesh)	Layers	Piranha	2	Pd(0)	10	C(sp3)-H activation	HPLC	3	Yld(%)10	32.4643	32.4643	7955	11.9328	19.1264	12.5696	22.48	0.96352	2.90112	1.3216	5.4576	14.3194	22.9517	15.0835	26.976	1.15622	3.48134	1.58592	6.54912	0	0.93	0.62	5	37	112	233	233	14	12	0.206
Chem Pharm Bull 67, 740(1)(table9)	503	Au(mesh)_Layers_Pd(0)	Piranha_2	1_C(sp3)-H activation_HPLC	C(sp3)-H activation_HPLC_1	Au(mesh)_Layers_Piranha_2_Pd(0)	Au(mesh)_Layers_Piranha_2_Pd(0)_C(sp3)-H activation_HPLC_1	0	t	Au(mesh)	Layers	Piranha	2	Pd(0)	1	C(sp3)-H activation	HPLC	1	Yld(%)1	32.6667	32.6667	7955	7.1296	11.392	7.5392	12.5344	0.83456	2.17632	1.01504	3.22016	8.55552	13.6704	9.04704	15.0413	1.00147	2.61158	1.21805	3.86419	0	0.43	0.43	5	37	112	1710	1710	14	12	0.206
Chem Pharm Bull 67, 740(6)(table9)	504	Au(mesh)_Layers_Pd(0)	Piranha_2	1_C(sp3)-H activation_HPLC	C(sp3)-H activation_HPLC_1	Au(mesh)_Layers_Piranha_2_Pd(0)	Au(mesh)_Layers_Piranha_2_Pd(0)_C(sp3)-H activation_HPLC_1	0	v	Au(mesh)	Layers	Piranha	2	Pd(0)	1	C(sp3)-H activation	HPLC	1	Yld(%)1	32.6667	32.6667	7955	7.1296	11.392	7.5392	12.5344	0.83456	2.17632	1.01504	3.22016	8.55552	13.6704	9.04704	15.0413	1.00147	2.61158	1.21805	3.86419	0	1.24	0.62	5	37	112	1710	1710	14	12	0.206
Chem Pharm Bull 67, 740(7)(table9)	505	Au(mesh)_Layers_Pd(0)	Piranha_2	1_C(sp3)-H activation_HPLC	C(sp3)-H activation_HPLC_1	Au(mesh)_Layers_Piranha_2_Pd(0)	Au(mesh)_Layers_Piranha_2_Pd(0)_C(sp3)-H activation_HPLC_1	0	t	Au(mesh)	Layers	Piranha	2	Pd(0)	1	C(sp3)-H activation	HPLC	1	Yld(%)1	32.6667	32.6667	7955	7.1296	11.392	7.5392	12.5344	0.83456	2.17632	1.01504	3.22016	8.55552	13.6704	9.04704	15.0413	1.00147	2.61158	1.21805	3.86419	0	1.24	0.62	5	37	112	1710	1710	14	12	0.206
Advanced Synthesis & Catalysis 356, 1632(10)(table1)	506	Au(mesh)_Layers_Pd(0)	Piranha_2	4_C(sp3)-H activation_HPLC	C(sp3)-H activation_HPLC_1	Au(mesh)_Layers_Piranha_2_Pd(0)	Au(mesh)_Layers_Piranha_2_Pd(0)_C(sp3)-H activation_HPLC_1	0	t	Au(mesh)	Layers	Piranha	2	Pd(0)	4	C(sp3)-H activation	HPLC	1	Yld(%)4	37.5385	37.5385	7955	7.1296	11.392	7.5392	12.5344	0.83456	2.17632	1.01504	3.22016	8.55552	13.6704	9.04704	15.0413	1.00147	2.61158	1.21805	3.86419	0	0.93	0.62	5	37	112	1710	1710	14	12	0.206
Chem Pharm Bull 67, 743(5)(table12)	507	Au(mesh)_Layers_Pd(0)	Piranha_1	1_Double carbonylation_GC-FID	Double carbonylation_GC-FID_2	Au(mesh)_Layers_Piranha_1_Pd(0)	Au(mesh)_Layers_Piranha_1_Pd(0)_Double carbonylation_GC-FID_2	99	t	Au(mesh)	Layers	Piranha	1	Pd(0)	1	Double carbonylation	GC-FID	2	Yld(%)1	46.6707	46.6707	67725	3.6256	5.0976	4.2112	6.064	0.88896	2.46944	0.76544	1.83072	4.35072	6.11712	5.05344	7.2768	1.06675	2.96333	0.918528	2.19686	6.35	11.58	3.86	5	315	401	13000	99000	12	14	0.5
Chem Pharm Bull 67, 743(2)(table12)	508	Au(mesh)_Layers_Pd(0)	Piranha_1	1_Double carbonylation_GC-FID	Double carbonylation_GC-FID_2	Au(mesh)_Layers_Piranha_1_Pd(0)	Au(mesh)_Layers_Piranha_1_Pd(0)_Double carbonylation_GC-FID_2	94	v	Au(mesh)	Layers	Piranha	1	Pd(0)	1	Double carbonylation	GC-FID	2	Yld(%)1	46.6707	46.6707	67725	3.6256	5.0976	4.2112	6.064	0.88896	2.46944	0.76544	1.83072	4.35072	6.11712	5.05344	7.2768	1.06675	2.96333	0.918528	2.19686	6.35	11.58	3.86	5	315	401	13000	99000	12	14	0.5
Chem Pharm Bull 67, 743(10)(table13)	509	Au(mesh)_Layers_Pd(0)	Piranha_1	1_Double carbonylation_GC-FID	Double carbonylation_GC-FID_2	Au(mesh)_Layers_Piranha_1_Pd(0)	Au(mesh)_Layers_Piranha_1_Pd(0)_Double carbonylation_GC-FID_2	94	t	Au(mesh)	Layers	Piranha	1	Pd(0)	1	Double carbonylation	GC-FID	2	Yld(%)1	46.6707	46.6707	67725	4.4192	5.9872	5.0272	6.7584	0.96448	2.90752	0.93056	2.70528	5.30304	7.18464	6.03264	8.11008	1.15738	3.48902	1.11667	3.24634	6.35	11.58	3.86	5	315	401	13000	99000	12	14	0.5
Chem Pharm Bull 67, 744(1)(chart6) & Green Chemistry 17, 2360 (1) (Scheme 4)	510	Au(mesh)_Layers_Pd(0)	Piranha_1	1_Double carbonylation_GC-FID	Double carbonylation_GC-FID_2	Au(mesh)_Layers_Piranha_1_Pd(0)	Au(mesh)_Layers_Piranha_1_Pd(0)_Double carbonylation_GC-FID_2	93	t	Au(mesh)	Layers	Piranha	1	Pd(0)	1	Double carbonylation	GC-FID	2	Yld(%)1	46.6707	46.6707	40635	3.6256	5.0976	4.2112	6.064	0.88896	2.46944	0.76544	1.83072	4.35072	6.11712	5.05344	7.2768	1.06675	2.96333	0.918528	2.19686	6.35	11.58	3.86	5	189	189	46000	46000	12	14	0.5
Chem Pharm Bull 67, 744(1)(chart6) & Green Chemistry 17, 2360 (1) (Scheme 4)	511	Au(mesh)_Layers_Pd(0)	Piranha_1	1_Double carbonylation_GC-FID	Double carbonylation_GC-FID_2	Au(mesh)_Layers_Piranha_1_Pd(0)	Au(mesh)_Layers_Piranha_1_Pd(0)_Double carbonylation_GC-FID_2	92	t	Au(mesh)	Layers	Piranha	1	Pd(0)	1	Double carbonylation	GC-FID	2	Yld(%)1	46.6707	46.6707	49987.5	3.6256	5.0976	4.2112	6.064	0.88896	2.46944	0.76544	1.83072	4.35072	6.11712	5.05344	7.2768	1.06675	2.96333	0.918528	2.19686	6.35	11.58	3.86	5	232.5	232.5	29000	29000	12	14	0.5
Chem Pharm Bull 67, 743(1)(chart5)	512	Au(mesh)_Layers_Pd(0)	Piranha_1	0_Double carbonylation_GC-FID	Double carbonylation_GC-FID_2	Au(mesh)_Layers_Piranha_1_Pd(0)	Au(mesh)_Layers_Piranha_1_Pd(0)_Double carbonylation_GC-FID_2	91	v	Au(mesh)	Layers	Piranha	1	Pd(0)	0	Double carbonylation	GC-FID	2	Yld(%)1	46.6707	46.6707	67725	3.6256	5.0976	4.2112	6.064	0.88896	2.46944	0.76544	1.83072	4.35072	6.11712	5.05344	7.2768	1.06675	2.96333	0.918528	2.19686	6.35	11.58	3.86	5	315	401	13000	99000	12	14	0.5
Chem Pharm Bull 67, 744(1)(chart6) & Green Chemistry 17, 2360 (1) (Scheme 4)	513	Au(mesh)_Layers_Pd(0)	Piranha_1	1_Double carbonylation_GC-FID	Double carbonylation_GC-FID_2	Au(mesh)_Layers_Piranha_1_Pd(0)	Au(mesh)_Layers_Piranha_1_Pd(0)_Double carbonylation_GC-FID_2	91	t	Au(mesh)	Layers	Piranha	1	Pd(0)	1	Double carbonylation	GC-FID	2	Yld(%)1	46.6707	46.6707	40635	3.6256	5.0976	4.2112	6.064	0.88896	2.46944	0.76544	1.83072	4.35072	6.11712	5.05344	7.2768	1.06675	2.96333	0.918528	2.19686	6.35	11.58	3.86	5	189	189	35000	35000	12	14	0.5
Chem Pharm Bull 67, 744(1)(chart6) & Green Chemistry 17, 2360 (1) (Scheme 4)	514	Au(mesh)_Layers_Pd(0)	Piranha_1	1_Double carbonylation_GC-FID	Double carbonylation_GC-FID_2	Au(mesh)_Layers_Piranha_1_Pd(0)	Au(mesh)_Layers_Piranha_1_Pd(0)_Double carbonylation_GC-FID_2	91	t	Au(mesh)	Layers	Piranha	1	Pd(0)	1	Double carbonylation	GC-FID	2	Yld(%)1	46.6707	46.6707	8600	3.6256	5.0976	4.2112	6.064	0.88896	2.46944	0.76544	1.83072	4.35072	6.11712	5.05344	7.2768	1.06675	2.96333	0.918528	2.19686	6.35	11.58	3.86	5	40	40	28000	28000	12	14	0.5
Chem Pharm Bull 67, 744(1)(chart6) & Green Chemistry 17, 2360 (1) (Scheme 4)	515	Au(mesh)_Layers_Pd(0)	Piranha_1	1_Double carbonylation_GC-FID	Double carbonylation_GC-FID_2	Au(mesh)_Layers_Piranha_1_Pd(0)	Au(mesh)_Layers_Piranha_1_Pd(0)_Double carbonylation_GC-FID_2	90	t	Au(mesh)	Layers	Piranha	1	Pd(0)	1	Double carbonylation	GC-FID	2	Yld(%)1	46.6707	46.6707	53212.5	3.6256	5.0976	4.2112	6.064	0.88896	2.46944	0.76544	1.83072	4.35072	6.11712	5.05344	7.2768	1.06675	2.96333	0.918528	2.19686	6.35	11.58	3.86	5	247.5	247.5	11000	11000	12	14	0.5
Chem Pharm Bull 67, 744(1)(chart6) & Green Chemistry 17, 2360 (1) (Scheme 4)	516	Au(mesh)_Layers_Pd(0)	Piranha_1	1_Double carbonylation_GC-FID	Double carbonylation_GC-FID_2	Au(mesh)_Layers_Piranha_1_Pd(0)	Au(mesh)_Layers_Piranha_1_Pd(0)_Double carbonylation_GC-FID_2	90	v	Au(mesh)	Layers	Piranha	1	Pd(0)	1	Double carbonylation	GC-FID	2	Yld(%)1	46.6707	46.6707	53212.5	3.6256	5.0976	4.2112	6.064	0.88896	2.46944	0.76544	1.83072	4.35072	6.11712	5.05344	7.2768	1.06675	2.96333	0.918528	2.19686	6.35	11.58	3.86	5	247.5	247.5	22000	22000	12	14	0.5
Chem Pharm Bull 67, 744(1)(chart6) & Green Chemistry 17, 2360 (1) (Scheme 4)	517	Au(mesh)_Layers_Pd(0)	Piranha_1	1_Double carbonylation_GC-FID	Double carbonylation_GC-FID_2	Au(mesh)_Layers_Piranha_1_Pd(0)	Au(mesh)_Layers_Piranha_1_Pd(0)_Double carbonylation_GC-FID_2	90	t	Au(mesh)	Layers	Piranha	1	Pd(0)	1	Double carbonylation	GC-FID	2	Yld(%)1	46.6707	46.6707	53212.5	3.6256	5.0976	4.2112	6.064	0.88896	2.46944	0.76544	1.83072	4.35072	6.11712	5.05344	7.2768	1.06675	2.96333	0.918528	2.19686	6.35	11.58	3.86	5	247.5	247.5	15000	15000	12	14	0.5
Chem Pharm Bull 67, 744(1)(chart6) & Green Chemistry 17, 2360 (1) (Scheme 4)	518	Au(mesh)_Layers_Pd(0)	Piranha_1	1_Double carbonylation_GC-FID	Double carbonylation_GC-FID_2	Au(mesh)_Layers_Piranha_1_Pd(0)	Au(mesh)_Layers_Piranha_1_Pd(0)_Double carbonylation_GC-FID_2	90	t	Au(mesh)	Layers	Piranha	1	Pd(0)	1	Double carbonylation	GC-FID	2	Yld(%)1	46.6707	46.6707	40635	3.6256	5.0976	4.2112	6.064	0.88896	2.46944	0.76544	1.83072	4.35072	6.11712	5.05344	7.2768	1.06675	2.96333	0.918528	2.19686	6.35	11.58	3.86	5	189	189	63000	63000	12	14	0.5
Chem Pharm Bull 67, 744(1)(chart6) & Green Chemistry 17, 2360 (1) (Scheme 4)	519	Au(mesh)_Layers_Pd(0)	Piranha_1	1_Double carbonylation_GC-FID	Double carbonylation_GC-FID_2	Au(mesh)_Layers_Piranha_1_Pd(0)	Au(mesh)_Layers_Piranha_1_Pd(0)_Double carbonylation_GC-FID_2	90	t	Au(mesh)	Layers	Piranha	1	Pd(0)	1	Double carbonylation	GC-FID	2	Yld(%)1	46.6707	46.6707	49987.5	3.6256	5.0976	4.2112	6.064	0.88896	2.46944	0.76544	1.83072	4.35072	6.11712	5.05344	7.2768	1.06675	2.96333	0.918528	2.19686	6.35	11.58	3.86	5	232.5	232.5	28000	28000	12	14	0.5
Chem Pharm Bull 67, 744(1)(chart6) & Green Chemistry 17, 2360 (1) (Scheme 4)	520	Au(mesh)_Layers_Pd(0)	Piranha_1	1_Double carbonylation_GC-FID	Double carbonylation_GC-FID_2	Au(mesh)_Layers_Piranha_1_Pd(0)	Au(mesh)_Layers_Piranha_1_Pd(0)_Double carbonylation_GC-FID_2	89	v	Au(mesh)	Layers	Piranha	1	Pd(0)	1	Double carbonylation	GC-FID	2	Yld(%)1	46.6707	46.6707	18705	3.6256	5.0976	4.2112	6.064	0.88896	2.46944	0.76544	1.83072	4.35072	6.11712	5.05344	7.2768	1.06675	2.96333	0.918528	2.19686	6.35	11.58	3.86	5	87	87	5000	5000	12	14	0.5
Chem Pharm Bull 67, 744(1)(chart6) & Green Chemistry 17, 2360 (1) (Scheme 4)	521	Au(mesh)_Layers_Pd(0)	Piranha_1	1_Double carbonylation_GC-FID	Double carbonylation_GC-FID_2	Au(mesh)_Layers_Piranha_1_Pd(0)	Au(mesh)_Layers_Piranha_1_Pd(0)_Double carbonylation_GC-FID_2	89	t	Au(mesh)	Layers	Piranha	1	Pd(0)	1	Double carbonylation	GC-FID	2	Yld(%)1	46.6707	46.6707	72670	3.6256	5.0976	4.2112	6.064	0.88896	2.46944	0.76544	1.83072	4.35072	6.11712	5.05344	7.2768	1.06675	2.96333	0.918528	2.19686	6.35	11.58	3.86	5	338	338	62000	62000	12	14	0.5
Chem Pharm Bull 67, 744(1)(chart6) & Green Chemistry 17, 2360 (1) (Scheme 4)	522	Au(mesh)_Layers_Pd(0)	Piranha_1	1_Double carbonylation_GC-FID	Double carbonylation_GC-FID_2	Au(mesh)_Layers_Piranha_1_Pd(0)	Au(mesh)_Layers_Piranha_1_Pd(0)_Double carbonylation_GC-FID_2	89	t	Au(mesh)	Layers	Piranha	1	Pd(0)	1	Double carbonylation	GC-FID	2	Yld(%)1	46.6707	46.6707	29240	3.6256	5.0976	4.2112	6.064	0.88896	2.46944	0.76544	1.83072	4.35072	6.11712	5.05344	7.2768	1.06675	2.96333	0.918528	2.19686	6.35	11.58	3.86	5	136	136	36000	36000	12	14	0.5
Chem Pharm Bull 67, 744(1)(chart6) & Green Chemistry 17, 2360 (1) (Scheme 4)	523	Au(mesh)_Layers_Pd(0)	Piranha_1	1_Double carbonylation_GC-FID	Double carbonylation_GC-FID_2	Au(mesh)_Layers_Piranha_1_Pd(0)	Au(mesh)_Layers_Piranha_1_Pd(0)_Double carbonylation_GC-FID_2	88	t	Au(mesh)	Layers	Piranha	1	Pd(0)	1	Double carbonylation	GC-FID	2	Yld(%)1	46.6707	46.6707	87720	3.6256	5.0976	4.2112	6.064	0.88896	2.46944	0.76544	1.83072	4.35072	6.11712	5.05344	7.2768	1.06675	2.96333	0.918528	2.19686	6.35	11.58	3.86	5	408	408	10000	10000	12	14	0.5
Chem Pharm Bull 67, 743(4)(table12)	524	Au(mesh)_Layers_Pd(0)	Piranha_1	1_Double carbonylation_GC-FID	Double carbonylation_GC-FID_2	Au(mesh)_Layers_Piranha_1_Pd(0)	Au(mesh)_Layers_Piranha_1_Pd(0)_Double carbonylation_GC-FID_2	87	v	Au(mesh)	Layers	Piranha	1	Pd(0)	1	Double carbonylation	GC-FID	2	Yld(%)1	46.6707	46.6707	67725	3.6256	5.0976	4.2112	6.064	0.88896	2.46944	0.76544	1.83072	4.35072	6.11712	5.05344	7.2768	1.06675	2.96333	0.918528	2.19686	6.35	11.58	3.86	5	315	401	13000	99000	12	14	0.5
Chem Pharm Bull 67, 743(8)(table12)	525	Au(mesh)_Layers_Pd(0)	Piranha_1	1_Double carbonylation_GC-FID	Double carbonylation_GC-FID_2	Au(mesh)_Layers_Piranha_1_Pd(0)	Au(mesh)_Layers_Piranha_1_Pd(0)_Double carbonylation_GC-FID_2	87	t	Au(mesh)	Layers	Piranha	1	Pd(0)	1	Double carbonylation	GC-FID	2	Yld(%)1	46.6707	46.6707	67725	3.6256	5.0976	4.2112	6.064	0.88896	2.46944	0.76544	1.83072	4.35072	6.11712	5.05344	7.2768	1.06675	2.96333	0.918528	2.19686	6.35	11.58	3.86	5	315	401	13000	99000	12	14	0.5
Chem Pharm Bull 67, 743(3)(table12)	526	Au(mesh)_Layers_Pd(0)	Piranha_1	1_Double carbonylation_GC-FID	Double carbonylation_GC-FID_2	Au(mesh)_Layers_Piranha_1_Pd(0)	Au(mesh)_Layers_Piranha_1_Pd(0)_Double carbonylation_GC-FID_2	86	t	Au(mesh)	Layers	Piranha	1	Pd(0)	1	Double carbonylation	GC-FID	2	Yld(%)1	46.6707	46.6707	67725	3.6256	5.0976	4.2112	6.064	0.88896	2.46944	0.76544	1.83072	4.35072	6.11712	5.05344	7.2768	1.06675	2.96333	0.918528	2.19686	6.35	11.58	3.86	5	315	401	13000	99000	12	14	0.5
Chem Pharm Bull 67, 743(1)(chart5)	527	Au(mesh)_Layers_Pd(0)	Piranha_1	0_Double carbonylation_GC-FID	Double carbonylation_GC-FID_2	Au(mesh)_Layers_Piranha_1_Pd(0)	Au(mesh)_Layers_Piranha_1_Pd(0)_Double carbonylation_GC-FID_2	85	t	Au(mesh)	Layers	Piranha	1	Pd(0)	0	Double carbonylation	GC-FID	2	Yld(%)1	46.6707	46.6707	67725	3.6256	5.0976	4.2112	6.064	0.88896	2.46944	0.76544	1.83072	4.35072	6.11712	5.05344	7.2768	1.06675	2.96333	0.918528	2.19686	6.35	11.58	3.86	5	315	401	13000	99000	12	14	0.5
Chem Pharm Bull 67, 744(1)(chart6) & Green Chemistry 17, 2360 (1) (Scheme 4)	528	Au(mesh)_Layers_Pd(0)	Piranha_1	1_Double carbonylation_GC-FID	Double carbonylation_GC-FID_1	Au(mesh)_Layers_Piranha_1_Pd(0)	Au(mesh)_Layers_Piranha_1_Pd(0)_Double carbonylation_GC-FID_1	85	v	Au(mesh)	Layers	Piranha	1	Pd(0)	1	Double carbonylation	GC-FID	1	Yld(%)1	46.6707	46.6707	53212.5	4.4224	5.632	5.024	6.7584	1.35232	5.71616	1.06144	3.52	5.30688	6.7584	6.0288	8.11008	1.62278	6.85939	1.27373	4.224	127	231.6	3.86	5	247.5	247.5	13000	99000	12	14	10
Chem Pharm Bull 67, 743(1)(table13)	529	Au(mesh)_Layers_Pd(0)	Piranha_1	1_Double carbonylation_GC-FID	Double carbonylation_GC-FID_2	Au(mesh)_Layers_Piranha_1_Pd(0)	Au(mesh)_Layers_Piranha_1_Pd(0)_Double carbonylation_GC-FID_2	84	t	Au(mesh)	Layers	Piranha	1	Pd(0)	1	Double carbonylation	GC-FID	2	Yld(%)1	46.6707	46.6707	67725	3.6256	5.0976	4.2112	6.064	0.88896	2.46944	0.76544	1.83072	4.35072	6.11712	5.05344	7.2768	1.06675	2.96333	0.918528	2.19686	6.35	11.58	3.86	5	315	401	13000	99000	12	14	0.5
Chem Pharm Bull 67, 743(4)(table13)	530	Au(mesh)_Layers_Pd(0)	Piranha_1	1_Double carbonylation_GC-FID	Double carbonylation_GC-FID_2	Au(mesh)_Layers_Piranha_1_Pd(0)	Au(mesh)_Layers_Piranha_1_Pd(0)_Double carbonylation_GC-FID_2	84	t	Au(mesh)	Layers	Piranha	1	Pd(0)	1	Double carbonylation	GC-FID	2	Yld(%)1	46.6707	46.6707	67725	4.976	7.792	5.6288	9.3728	0.70144	1.53792	0.75488	1.7808	5.9712	9.3504	6.75456	11.2474	0.841728	1.8455	0.905856	2.13696	6.35	11.58	3.86	5	315	401	13000	99000	12	14	0.5
Chem Pharm Bull 67, 743(9)(table13)	531	Au(mesh)_Layers_Pd(0)	Piranha_1	1_Double carbonylation_GC-FID	Double carbonylation_GC-FID_2	Au(mesh)_Layers_Piranha_1_Pd(0)	Au(mesh)_Layers_Piranha_1_Pd(0)_Double carbonylation_GC-FID_2	84	t	Au(mesh)	Layers	Piranha	1	Pd(0)	1	Double carbonylation	GC-FID	2	Yld(%)1	46.6707	46.6707	67725	2.4672	2.8512	3.1456	3.7184	0.71296	1.58784	0.4736	0.70048	2.96064	3.42144	3.77472	4.46208	0.855552	1.90541	0.56832	0.840576	6.35	11.58	3.86	5	315	401	13000	99000	12	14	0.5
Chem Pharm Bull 67, 744(1)(chart6) & Green Chemistry 17, 2360 (1) (Scheme 4)	532	Au(mesh)_Layers_Pd(0)	Piranha_1	1_Double carbonylation_GC-FID	Double carbonylation_GC-FID_2	Au(mesh)_Layers_Piranha_1_Pd(0)	Au(mesh)_Layers_Piranha_1_Pd(0)_Double carbonylation_GC-FID_2	84	v	Au(mesh)	Layers	Piranha	1	Pd(0)	1	Double carbonylation	GC-FID	2	Yld(%)1	46.6707	46.6707	70735	3.6256	5.0976	4.2112	6.064	0.88896	2.46944	0.76544	1.83072	4.35072	6.11712	5.05344	7.2768	1.06675	2.96333	0.918528	2.19686	6.35	11.58	3.86	5	329	329	96000	96000	12	14	0.5
Chem Pharm Bull 67, 744(1)(chart6) & Green Chemistry 17, 2360 (1) (Scheme 4)	533	Au(mesh)_Layers_Pd(0)	Piranha_1	1_Double carbonylation_GC-FID	Double carbonylation_GC-FID_2	Au(mesh)_Layers_Piranha_1_Pd(0)	Au(mesh)_Layers_Piranha_1_Pd(0)_Double carbonylation_GC-FID_2	84	t	Au(mesh)	Layers	Piranha	1	Pd(0)	1	Double carbonylation	GC-FID	2	Yld(%)1	46.6707	46.6707	49987.5	3.6256	5.0976	4.2112	6.064	0.88896	2.46944	0.76544	1.83072	4.35072	6.11712	5.05344	7.2768	1.06675	2.96333	0.918528	2.19686	6.35	11.58	3.86	5	232.5	232.5	78000	78000	12	14	0.5
Chem Pharm Bull 67, 744(1)(chart6)	534	Au(mesh)_Layers_Pd(0)	Piranha_1	1_Double carbonylation_GC-FID	Double carbonylation_GC-FID_2	Au(mesh)_Layers_Piranha_1_Pd(0)	Au(mesh)_Layers_Piranha_1_Pd(0)_Double carbonylation_GC-FID_2	83	t	Au(mesh)	Layers	Piranha	1	Pd(0)	1	Double carbonylation	GC-FID	2	Yld(%)1	46.6707	46.6707	67725	4.4224	5.632	5.024	6.7584	1.35232	5.71616	1.06144	3.52	5.30688	6.7584	6.0288	8.11008	1.62278	6.85939	1.27373	4.224	6.35	11.58	3.86	5	315	401	13000	99000	12	14	0.5
Chem Pharm Bull 67, 743(1)(table12)	535	Au(mesh)_Layers_Pd(0)	Piranha_1	1_Double carbonylation_GC-FID	Double carbonylation_GC-FID_2	Au(mesh)_Layers_Piranha_1_Pd(0)	Au(mesh)_Layers_Piranha_1_Pd(0)_Double carbonylation_GC-FID_2	82	t	Au(mesh)	Layers	Piranha	1	Pd(0)	1	Double carbonylation	GC-FID	2	Yld(%)1	46.6707	46.6707	67725	3.6256	5.0976	4.2112	6.064	0.88896	2.46944	0.76544	1.83072	4.35072	6.11712	5.05344	7.2768	1.06675	2.96333	0.918528	2.19686	6.35	11.58	3.86	5	315	401	13000	99000	12	14	0.5
Chem Pharm Bull 67, 744(1)(chart6) & Green Chemistry 17, 2360 (2) (Scheme 4)	536	Au(mesh)_Layers_Pd(0)	Piranha_1	1_Double carbonylation_GC-FID	Double carbonylation_GC-FID_1	Au(mesh)_Layers_Piranha_1_Pd(0)	Au(mesh)_Layers_Piranha_1_Pd(0)_Double carbonylation_GC-FID_1	82	v	Au(mesh)	Layers	Piranha	1	Pd(0)	1	Double carbonylation	GC-FID	1	Yld(%)1	46.6707	46.6707	67725	4.4224	5.632	5.024	6.7584	1.35232	5.71616	1.06144	3.52	5.30688	6.7584	6.0288	8.11008	1.62278	6.85939	1.27373	4.224	127	231.6	3.86	5	315	401	13000	99000	12	14	10
Chem Pharm Bull 67, 743(11)(table13)	537	Au(mesh)_Layers_Pd(0)	Piranha_1	1_Double carbonylation_GC-FID	Double carbonylation_GC-FID_2	Au(mesh)_Layers_Piranha_1_Pd(0)	Au(mesh)_Layers_Piranha_1_Pd(0)_Double carbonylation_GC-FID_2	80	t	Au(mesh)	Layers	Piranha	1	Pd(0)	1	Double carbonylation	GC-FID	2	Yld(%)1	46.6707	46.6707	67725	4.2304	5.3824	4.784	7.0784	0.93696	2.74432	0.8304	2.15392	5.07648	6.45888	5.7408	8.49408	1.12435	3.29318	0.99648	2.5847	6.35	11.58	3.86	5	315	401	13000	99000	12	14	0.5
Chem Pharm Bull 67, 743(3)(table13)	538	Au(mesh)_Layers_Pd(0)	Piranha_1	1_Double carbonylation_GC-FID	Double carbonylation_GC-FID_2	Au(mesh)_Layers_Piranha_1_Pd(0)	Au(mesh)_Layers_Piranha_1_Pd(0)_Double carbonylation_GC-FID_2	76	t	Au(mesh)	Layers	Piranha	1	Pd(0)	1	Double carbonylation	GC-FID	2	Yld(%)1	46.6707	46.6707	67725	3.9744	5.5968	4.6304	5.4784	1.2256	4.69472	1.08192	3.65696	4.76928	6.71616	5.55648	6.57408	1.47072	5.63366	1.2983	4.38835	6.35	11.58	3.86	5	315	401	13000	99000	12	14	0.5
Chem Pharm Bull 67, 743(7)(table12)	539	Au(mesh)_Layers_Pd(0)	Piranha_1	1_Double carbonylation_GC-FID	Double carbonylation_GC-FID_2	Au(mesh)_Layers_Piranha_1_Pd(0)	Au(mesh)_Layers_Piranha_1_Pd(0)_Double carbonylation_GC-FID_2	75	t	Au(mesh)	Layers	Piranha	1	Pd(0)	1	Double carbonylation	GC-FID	2	Yld(%)1	46.6707	46.6707	67725	3.6256	5.0976	4.2112	6.064	0.88896	2.46944	0.76544	1.83072	4.35072	6.11712	5.05344	7.2768	1.06675	2.96333	0.918528	2.19686	6.35	11.58	3.86	5	315	401	13000	99000	12	14	0.5
Chem Pharm Bull 67, 743(6)(table12)	540	Au(mesh)_Layers_Pd(0)	Piranha_1	1_Double carbonylation_GC-FID	Double carbonylation_GC-FID_2	Au(mesh)_Layers_Piranha_1_Pd(0)	Au(mesh)_Layers_Piranha_1_Pd(0)_Double carbonylation_GC-FID_2	74	v	Au(mesh)	Layers	Piranha	1	Pd(0)	1	Double carbonylation	GC-FID	2	Yld(%)1	46.6707	46.6707	67725	3.6256	5.0976	4.2112	6.064	0.88896	2.46944	0.76544	1.83072	4.35072	6.11712	5.05344	7.2768	1.06675	2.96333	0.918528	2.19686	6.35	11.58	3.86	5	315	401	13000	99000	12	14	0.5
Chem Pharm Bull 67, 743(9)(table12)	541	Au(mesh)_Layers_Pd(0)	Piranha_1	1_Double carbonylation_GC-FID	Double carbonylation_GC-FID_2	Au(mesh)_Layers_Piranha_1_Pd(0)	Au(mesh)_Layers_Piranha_1_Pd(0)_Double carbonylation_GC-FID_2	70	t	Au(mesh)	Layers	Piranha	1	Pd(0)	1	Double carbonylation	GC-FID	2	Yld(%)1	46.6707	46.6707	67725	3.6256	5.0976	4.2112	6.064	0.88896	2.46944	0.76544	1.83072	4.35072	6.11712	5.05344	7.2768	1.06675	2.96333	0.918528	2.19686	6.35	11.58	3.86	5	315	401	13000	99000	12	14	0.5
Chem Pharm Bull 67, 743(5)(table13)	542	Au(mesh)_Layers_Pd(0)	Piranha_1	1_Double carbonylation_GC-FID	Double carbonylation_GC-FID_2	Au(mesh)_Layers_Piranha_1_Pd(0)	Au(mesh)_Layers_Piranha_1_Pd(0)_Double carbonylation_GC-FID_2	69	t	Au(mesh)	Layers	Piranha	1	Pd(0)	1	Double carbonylation	GC-FID	2	Yld(%)1	46.6707	46.6707	67725	2.9504	3.7504	3.5008	4.4128	1.0272	3.29664	0.77056	1.85568	3.54048	4.50048	4.20096	5.29536	1.23264	3.95597	0.924672	2.22682	6.35	11.58	3.86	5	315	401	13000	99000	12	14	0.5
Chem Pharm Bull 67, 743(6)(table13)	543	Au(mesh)_Layers_Pd(0)	Piranha_1	1_Double carbonylation_GC-FID	Double carbonylation_GC-FID_2	Au(mesh)_Layers_Piranha_1_Pd(0)	Au(mesh)_Layers_Piranha_1_Pd(0)_Double carbonylation_GC-FID_2	65	t	Au(mesh)	Layers	Piranha	1	Pd(0)	1	Double carbonylation	GC-FID	2	Yld(%)1	46.6707	46.6707	67725	3.1744	3.8528	3.776	5.6192	1.2144	4.60832	0.98336	3.02112	3.80928	4.62336	4.5312	6.74304	1.45728	5.52998	1.18003	3.62534	6.35	11.58	3.86	5	315	401	13000	99000	12	14	0.5
Chem Pharm Bull 67, 743(2)(table13)	544	Au(mesh)_Layers_Pd(0)	Piranha_1	1_Double carbonylation_NMR	Double carbonylation_NMR_2	Au(mesh)_Layers_Piranha_1_Pd(0)	Au(mesh)_Layers_Piranha_1_Pd(0)_Double carbonylation_NMR_2	55	v	Au(mesh)	Layers	Piranha	1	Pd(0)	1	Double carbonylation	NMR	2	Yld(%)1	46.6707	46.6707	67725	3.6256	5.0976	4.2112	6.064	0.88896	2.46944	0.76544	1.83072	4.35072	6.11712	5.05344	7.2768	1.06675	2.96333	0.918528	2.19686	6.35	11.58	3.86	5	315	401	13000	99000	12	14	0.5
Chem Pharm Bull 67, 743(8)(table13)	545	Au(mesh)_Layers_Pd(0)	Piranha_1	1_Double carbonylation_GC-FID	Double carbonylation_GC-FID_2	Au(mesh)_Layers_Piranha_1_Pd(0)	Au(mesh)_Layers_Piranha_1_Pd(0)_Double carbonylation_GC-FID_2	52	t	Au(mesh)	Layers	Piranha	1	Pd(0)	1	Double carbonylation	GC-FID	2	Yld(%)1	46.6707	46.6707	67725	5.104	7.5104	5.7056	10.8928	0.94112	2.76736	0.6928	1.50016	6.1248	9.01248	6.84672	13.0714	1.12934	3.32083	0.83136	1.80019	6.35	11.58	3.86	5	315	401	13000	99000	12	14	0.5
Chem Pharm Bull 67, 743(7)(table13)	546	Au(mesh)_Layers_Pd(0)	Piranha_1	1_Double carbonylation_GC-FID	Double carbonylation_GC-FID_2	Au(mesh)_Layers_Piranha_1_Pd(0)	Au(mesh)_Layers_Piranha_1_Pd(0)_Double carbonylation_GC-FID_2	46	t	Au(mesh)	Layers	Piranha	1	Pd(0)	1	Double carbonylation	GC-FID	2	Yld(%)1	46.6707	46.6707	67725	4.1088	5.8432	4.6752	8.8384	0.93504	2.73248	0.72448	1.63968	4.93056	7.01184	5.61024	10.6061	1.12205	3.27898	0.869376	1.96762	6.35	11.58	3.86	5	315	401	13000	99000	12	14	0.5
Chem Pharm Bull 67, 743(8)(table13)	547	Au(mesh)_Layers_Pd(0)	Piranha_1	1_Double carbonylation_GC-FID	Double carbonylation_GC-FID_2	Au(mesh)_Layers_Piranha_1_Pd(0)	Au(mesh)_Layers_Piranha_1_Pd(0)_Double carbonylation_GC-FID_2	44	t	Au(mesh)	Layers	Piranha	1	Pd(0)	1	Double carbonylation	GC-FID	2	Yld(%)1	46.6707	46.6707	67725	5.104	7.5104	5.7056	10.8928	0.94112	2.76736	0.6928	1.50016	6.1248	9.01248	6.84672	13.0714	1.12934	3.32083	0.83136	1.80019	6.35	11.58	3.86	5	315	401	13000	99000	12	14	0.5
Chem Pharm Bull 67, 743(7)(table13)	548	Au(mesh)_Layers_Pd(0)	Piranha_1	1_Double carbonylation_GC-FID	Double carbonylation_GC-FID_2	Au(mesh)_Layers_Piranha_1_Pd(0)	Au(mesh)_Layers_Piranha_1_Pd(0)_Double carbonylation_GC-FID_2	42	v	Au(mesh)	Layers	Piranha	1	Pd(0)	1	Double carbonylation	GC-FID	2	Yld(%)1	46.6707	46.6707	67725	4.1088	5.8432	4.6752	8.8384	0.93504	2.73248	0.72448	1.63968	4.93056	7.01184	5.61024	10.6061	1.12205	3.27898	0.869376	1.96762	6.35	11.58	3.86	5	315	401	13000	99000	12	14	0.5
Chem Pharm Bull 67, 743(1)(chart4)	549	Au(mesh)_Layers_Pd(0)	Piranha_1	0_Double carbonylation_GC-FID	Double carbonylation_GC-FID_1	Au(mesh)_Layers_Piranha_1_Pd(0)	Au(mesh)_Layers_Piranha_1_Pd(0)_Double carbonylation_GC-FID_1	40	t	Au(mesh)	Layers	Piranha	1	Pd(0)	0	Double carbonylation	GC-FID	1	Yld(%)1	46.6707	46.6707	67725	3.6256	5.0976	4.2112	6.064	0.88896	2.46944	0.76544	1.83072	4.35072	6.11712	5.05344	7.2768	1.06675	2.96333	0.918528	2.19686	6.35	11.58	3.86	5	315	401	13000	99000	12	14	0.5
Chem Pharm Bull 67, 743(2)(table13)	550	Au(mesh)_Layers_Pd(0)	Piranha_1	1_Double carbonylation_NMR	Double carbonylation_NMR_2	Au(mesh)_Layers_Piranha_1_Pd(0)	Au(mesh)_Layers_Piranha_1_Pd(0)_Double carbonylation_NMR_2	29	t	Au(mesh)	Layers	Piranha	1	Pd(0)	1	Double carbonylation	NMR	2	Yld(%)1	46.6707	46.6707	67725	3.6256	5.0976	4.2112	6.064	0.88896	2.46944	0.76544	1.83072	4.35072	6.11712	5.05344	7.2768	1.06675	2.96333	0.918528	2.19686	6.35	11.58	3.86	5	315	401	13000	99000	12	14	0.5
Chem Pharm Bull 67, 743(6)(table13)	551	Au(mesh)_Layers_Pd(0)	Piranha_1	1_Double carbonylation_GC-FID	Double carbonylation_GC-FID_2	Au(mesh)_Layers_Piranha_1_Pd(0)	Au(mesh)_Layers_Piranha_1_Pd(0)_Double carbonylation_GC-FID_2	27	t	Au(mesh)	Layers	Piranha	1	Pd(0)	1	Double carbonylation	GC-FID	2	Yld(%)1	46.6707	46.6707	67725	3.1744	3.8528	3.776	5.6192	1.2144	4.60832	0.98336	3.02112	3.80928	4.62336	4.5312	6.74304	1.45728	5.52998	1.18003	3.62534	6.35	11.58	3.86	5	315	401	13000	99000	12	14	0.5
Chem Pharm Bull 67, 743(6)(table12)	552	Au(mesh)_Layers_Pd(0)	Piranha_1	1_Double carbonylation_GC-FID	Double carbonylation_GC-FID_2	Au(mesh)_Layers_Piranha_1_Pd(0)	Au(mesh)_Layers_Piranha_1_Pd(0)_Double carbonylation_GC-FID_2	22	v	Au(mesh)	Layers	Piranha	1	Pd(0)	1	Double carbonylation	GC-FID	2	Yld(%)1	46.6707	46.6707	67725	3.6256	5.0976	4.2112	6.064	0.88896	2.46944	0.76544	1.83072	4.35072	6.11712	5.05344	7.2768	1.06675	2.96333	0.918528	2.19686	6.35	11.58	3.86	5	315	401	13000	99000	12	14	0.5
Chem Pharm Bull 67, 743(5)(table13)	553	Au(mesh)_Layers_Pd(0)	Piranha_1	1_Double carbonylation_GC-FID	Double carbonylation_GC-FID_2	Au(mesh)_Layers_Piranha_1_Pd(0)	Au(mesh)_Layers_Piranha_1_Pd(0)_Double carbonylation_GC-FID_2	21	t	Au(mesh)	Layers	Piranha	1	Pd(0)	1	Double carbonylation	GC-FID	2	Yld(%)1	46.6707	46.6707	67725	2.9504	3.7504	3.5008	4.4128	1.0272	3.29664	0.77056	1.85568	3.54048	4.50048	4.20096	5.29536	1.23264	3.95597	0.924672	2.22682	6.35	11.58	3.86	5	315	401	13000	99000	12	14	0.5
Chem Pharm Bull 67, 743(7)(table12)	554	Au(mesh)_Layers_Pd(0)	Piranha_1	1_Double carbonylation_GC-FID	Double carbonylation_GC-FID_2	Au(mesh)_Layers_Piranha_1_Pd(0)	Au(mesh)_Layers_Piranha_1_Pd(0)_Double carbonylation_GC-FID_2	20	t	Au(mesh)	Layers	Piranha	1	Pd(0)	1	Double carbonylation	GC-FID	2	Yld(%)1	46.6707	46.6707	67725	3.6256	5.0976	4.2112	6.064	0.88896	2.46944	0.76544	1.83072	4.35072	6.11712	5.05344	7.2768	1.06675	2.96333	0.918528	2.19686	6.35	11.58	3.86	5	315	401	13000	99000	12	14	0.5
Chem Pharm Bull 67, 743(11)(table13)	555	Au(mesh)_Layers_Pd(0)	Piranha_1	1_Double carbonylation_GC-FID	Double carbonylation_GC-FID_2	Au(mesh)_Layers_Piranha_1_Pd(0)	Au(mesh)_Layers_Piranha_1_Pd(0)_Double carbonylation_GC-FID_2	17	t	Au(mesh)	Layers	Piranha	1	Pd(0)	1	Double carbonylation	GC-FID	2	Yld(%)1	46.6707	46.6707	67725	4.2304	5.3824	4.784	7.0784	0.93696	2.74432	0.8304	2.15392	5.07648	6.45888	5.7408	8.49408	1.12435	3.29318	0.99648	2.5847	6.35	11.58	3.86	5	315	401	13000	99000	12	14	0.5
Chem Pharm Bull 67, 744(1)(chart6) & Green Chemistry 17, 2360 (2) (Scheme 4)	556	Au(mesh)_Layers_Pd(0)	Piranha_1	1_Double carbonylation_GC-FID	Double carbonylation_GC-FID_1	Au(mesh)_Layers_Piranha_1_Pd(0)	Au(mesh)_Layers_Piranha_1_Pd(0)_Double carbonylation_GC-FID_1	17	v	Au(mesh)	Layers	Piranha	1	Pd(0)	1	Double carbonylation	GC-FID	1	Yld(%)1	46.6707	46.6707	67725	4.4224	5.632	5.024	6.7584	1.35232	5.71616	1.06144	3.52	5.30688	6.7584	6.0288	8.11008	1.62278	6.85939	1.27373	4.224	127	231.6	3.86	5	315	401	13000	99000	12	14	10
Chem Pharm Bull 67, 743(9)(table13)	557	Au(mesh)_Layers_Pd(0)	Piranha_1	1_Double carbonylation_GC-FID	Double carbonylation_GC-FID_2	Au(mesh)_Layers_Piranha_1_Pd(0)	Au(mesh)_Layers_Piranha_1_Pd(0)_Double carbonylation_GC-FID_2	16	t	Au(mesh)	Layers	Piranha	1	Pd(0)	1	Double carbonylation	GC-FID	2	Yld(%)1	46.6707	46.6707	67725	2.4672	2.8512	3.1456	3.7184	0.71296	1.58784	0.4736	0.70048	2.96064	3.42144	3.77472	4.46208	0.855552	1.90541	0.56832	0.840576	6.35	11.58	3.86	5	315	401	13000	99000	12	14	0.5
Chem Pharm Bull 67, 744(1)(chart6)	558	Au(mesh)_Layers_Pd(0)	Piranha_1	1_Double carbonylation_GC-FID	Double carbonylation_GC-FID_2	Au(mesh)_Layers_Piranha_1_Pd(0)	Au(mesh)_Layers_Piranha_1_Pd(0)_Double carbonylation_GC-FID_2	15	t	Au(mesh)	Layers	Piranha	1	Pd(0)	1	Double carbonylation	GC-FID	2	Yld(%)1	46.6707	46.6707	67725	4.4224	5.632	5.024	6.7584	1.35232	5.71616	1.06144	3.52	5.30688	6.7584	6.0288	8.11008	1.62278	6.85939	1.27373	4.224	6.35	11.58	3.86	5	315	401	13000	99000	12	14	0.5
Chem Pharm Bull 67, 743(1)(table13)	559	Au(mesh)_Layers_Pd(0)	Piranha_1	1_Double carbonylation_GC-FID	Double carbonylation_GC-FID_2	Au(mesh)_Layers_Piranha_1_Pd(0)	Au(mesh)_Layers_Piranha_1_Pd(0)_Double carbonylation_GC-FID_2	14	t	Au(mesh)	Layers	Piranha	1	Pd(0)	1	Double carbonylation	GC-FID	2	Yld(%)1	46.6707	46.6707	67725	3.6256	5.0976	4.2112	6.064	0.88896	2.46944	0.76544	1.83072	4.35072	6.11712	5.05344	7.2768	1.06675	2.96333	0.918528	2.19686	6.35	11.58	3.86	5	315	401	13000	99000	12	14	0.5
Chem Pharm Bull 67, 743(1)(chart5)	560	Au(mesh)_Layers_Pd(0)	Piranha_1	0_Double carbonylation_GC-FID	Double carbonylation_GC-FID_2	Au(mesh)_Layers_Piranha_1_Pd(0)	Au(mesh)_Layers_Piranha_1_Pd(0)_Double carbonylation_GC-FID_2	11	v	Au(mesh)	Layers	Piranha	1	Pd(0)	0	Double carbonylation	GC-FID	2	Yld(%)1	46.6707	46.6707	67725	3.6256	5.0976	4.2112	6.064	0.88896	2.46944	0.76544	1.83072	4.35072	6.11712	5.05344	7.2768	1.06675	2.96333	0.918528	2.19686	6.35	11.58	3.86	5	315	401	13000	99000	12	14	0.5
Chem Pharm Bull 67, 743(3)(table12)	561	Au(mesh)_Layers_Pd(0)	Piranha_1	1_Double carbonylation_GC-FID	Double carbonylation_GC-FID_2	Au(mesh)_Layers_Piranha_1_Pd(0)	Au(mesh)_Layers_Piranha_1_Pd(0)_Double carbonylation_GC-FID_2	11	t	Au(mesh)	Layers	Piranha	1	Pd(0)	1	Double carbonylation	GC-FID	2	Yld(%)1	46.6707	46.6707	67725	3.6256	5.0976	4.2112	6.064	0.88896	2.46944	0.76544	1.83072	4.35072	6.11712	5.05344	7.2768	1.06675	2.96333	0.918528	2.19686	6.35	11.58	3.86	5	315	401	13000	99000	12	14	0.5
Chem Pharm Bull 67, 743(1)(table12)	562	Au(mesh)_Layers_Pd(0)	Piranha_1	1_Double carbonylation_GC-FID	Double carbonylation_GC-FID_2	Au(mesh)_Layers_Piranha_1_Pd(0)	Au(mesh)_Layers_Piranha_1_Pd(0)_Double carbonylation_GC-FID_2	10	t	Au(mesh)	Layers	Piranha	1	Pd(0)	1	Double carbonylation	GC-FID	2	Yld(%)1	46.6707	46.6707	67725	3.6256	5.0976	4.2112	6.064	0.88896	2.46944	0.76544	1.83072	4.35072	6.11712	5.05344	7.2768	1.06675	2.96333	0.918528	2.19686	6.35	11.58	3.86	5	315	401	13000	99000	12	14	0.5
Chem Pharm Bull 67, 743(1)(chart4)	563	Au(mesh)_Layers_Pd(0)	Piranha_1	0_Double carbonylation_GC-FID	Double carbonylation_GC-FID_1	Au(mesh)_Layers_Piranha_1_Pd(0)	Au(mesh)_Layers_Piranha_1_Pd(0)_Double carbonylation_GC-FID_1	9	t	Au(mesh)	Layers	Piranha	1	Pd(0)	0	Double carbonylation	GC-FID	1	Yld(%)1	46.6707	46.6707	67725	3.6256	5.0976	4.2112	6.064	0.88896	2.46944	0.76544	1.83072	4.35072	6.11712	5.05344	7.2768	1.06675	2.96333	0.918528	2.19686	6.35	11.58	3.86	5	315	401	13000	99000	12	14	0.5
Chem Pharm Bull 67, 743(1)(chart5)	564	Au(mesh)_Layers_Pd(0)	Piranha_1	0_Double carbonylation_GC-FID	Double carbonylation_GC-FID_2	Au(mesh)_Layers_Piranha_1_Pd(0)	Au(mesh)_Layers_Piranha_1_Pd(0)_Double carbonylation_GC-FID_2	9	v	Au(mesh)	Layers	Piranha	1	Pd(0)	0	Double carbonylation	GC-FID	2	Yld(%)1	46.6707	46.6707	67725	3.6256	5.0976	4.2112	6.064	0.88896	2.46944	0.76544	1.83072	4.35072	6.11712	5.05344	7.2768	1.06675	2.96333	0.918528	2.19686	6.35	11.58	3.86	5	315	401	13000	99000	12	14	0.5
Chem Pharm Bull 67, 743(4)(table12)	565	Au(mesh)_Layers_Pd(0)	Piranha_1	1_Double carbonylation_GC-FID	Double carbonylation_GC-FID_2	Au(mesh)_Layers_Piranha_1_Pd(0)	Au(mesh)_Layers_Piranha_1_Pd(0)_Double carbonylation_GC-FID_2	9	t	Au(mesh)	Layers	Piranha	1	Pd(0)	1	Double carbonylation	GC-FID	2	Yld(%)1	46.6707	46.6707	67725	3.6256	5.0976	4.2112	6.064	0.88896	2.46944	0.76544	1.83072	4.35072	6.11712	5.05344	7.2768	1.06675	2.96333	0.918528	2.19686	6.35	11.58	3.86	5	315	401	13000	99000	12	14	0.5
Chem Pharm Bull 67, 744(1)(chart6) & Green Chemistry 17, 2360 (1) (Scheme 4)	566	Au(mesh)_Layers_Pd(0)	Piranha_1	1_Double carbonylation_GC-FID	Double carbonylation_GC-FID_2	Au(mesh)_Layers_Piranha_1_Pd(0)	Au(mesh)_Layers_Piranha_1_Pd(0)_Double carbonylation_GC-FID_2	8	t	Au(mesh)	Layers	Piranha	1	Pd(0)	1	Double carbonylation	GC-FID	2	Yld(%)1	46.6707	46.6707	53212.5	3.6256	5.0976	4.2112	6.064	0.88896	2.46944	0.76544	1.83072	4.35072	6.11712	5.05344	7.2768	1.06675	2.96333	0.918528	2.19686	6.35	11.58	3.86	5	247.5	247.5	22000	22000	12	14	0.5
Chem Pharm Bull 67, 744(1)(chart6) & Green Chemistry 17, 2360 (1) (Scheme 4)	567	Au(mesh)_Layers_Pd(0)	Piranha_1	1_Double carbonylation_GC-FID	Double carbonylation_GC-FID_2	Au(mesh)_Layers_Piranha_1_Pd(0)	Au(mesh)_Layers_Piranha_1_Pd(0)_Double carbonylation_GC-FID_2	8	t	Au(mesh)	Layers	Piranha	1	Pd(0)	1	Double carbonylation	GC-FID	2	Yld(%)1	46.6707	46.6707	53212.5	3.6256	5.0976	4.2112	6.064	0.88896	2.46944	0.76544	1.83072	4.35072	6.11712	5.05344	7.2768	1.06675	2.96333	0.918528	2.19686	6.35	11.58	3.86	5	247.5	247.5	15000	15000	12	14	0.5
Chem Pharm Bull 67, 744(1)(chart6) & Green Chemistry 17, 2360 (1) (Scheme 4)	568	Au(mesh)_Layers_Pd(0)	Piranha_1	1_Double carbonylation_GC-FID	Double carbonylation_GC-FID_2	Au(mesh)_Layers_Piranha_1_Pd(0)	Au(mesh)_Layers_Piranha_1_Pd(0)_Double carbonylation_GC-FID_2	8	v	Au(mesh)	Layers	Piranha	1	Pd(0)	1	Double carbonylation	GC-FID	2	Yld(%)1	46.6707	46.6707	40635	3.6256	5.0976	4.2112	6.064	0.88896	2.46944	0.76544	1.83072	4.35072	6.11712	5.05344	7.2768	1.06675	2.96333	0.918528	2.19686	6.35	11.58	3.86	5	189	189	63000	63000	12	14	0.5
Chem Pharm Bull 67, 744(1)(chart6) & Green Chemistry 17, 2360 (1) (Scheme 4)	569	Au(mesh)_Layers_Pd(0)	Piranha_1	1_Double carbonylation_GC-FID	Double carbonylation_GC-FID_2	Au(mesh)_Layers_Piranha_1_Pd(0)	Au(mesh)_Layers_Piranha_1_Pd(0)_Double carbonylation_GC-FID_2	8	t	Au(mesh)	Layers	Piranha	1	Pd(0)	1	Double carbonylation	GC-FID	2	Yld(%)1	46.6707	46.6707	49987.5	3.6256	5.0976	4.2112	6.064	0.88896	2.46944	0.76544	1.83072	4.35072	6.11712	5.05344	7.2768	1.06675	2.96333	0.918528	2.19686	6.35	11.58	3.86	5	232.5	232.5	78000	78000	12	14	0.5
Chem Pharm Bull 67, 744(1)(chart6) & Green Chemistry 17, 2360 (1) (Scheme 4)	570	Au(mesh)_Layers_Pd(0)	Piranha_1	1_Double carbonylation_GC-FID	Double carbonylation_GC-FID_2	Au(mesh)_Layers_Piranha_1_Pd(0)	Au(mesh)_Layers_Piranha_1_Pd(0)_Double carbonylation_GC-FID_2	8	t	Au(mesh)	Layers	Piranha	1	Pd(0)	1	Double carbonylation	GC-FID	2	Yld(%)1	46.6707	46.6707	49987.5	3.6256	5.0976	4.2112	6.064	0.88896	2.46944	0.76544	1.83072	4.35072	6.11712	5.05344	7.2768	1.06675	2.96333	0.918528	2.19686	6.35	11.58	3.86	5	232.5	232.5	28000	28000	12	14	0.5
Chem Pharm Bull 67, 743(3)(table13)	571	Au(mesh)_Layers_Pd(0)	Piranha_1	1_Double carbonylation_GC-FID	Double carbonylation_GC-FID_2	Au(mesh)_Layers_Piranha_1_Pd(0)	Au(mesh)_Layers_Piranha_1_Pd(0)_Double carbonylation_GC-FID_2	7	t	Au(mesh)	Layers	Piranha	1	Pd(0)	1	Double carbonylation	GC-FID	2	Yld(%)1	46.6707	46.6707	67725	3.9744	5.5968	4.6304	5.4784	1.2256	4.69472	1.08192	3.65696	4.76928	6.71616	5.55648	6.57408	1.47072	5.63366	1.2983	4.38835	6.35	11.58	3.86	5	315	401	13000	99000	12	14	0.5
Chem Pharm Bull 67, 744(1)(chart6) & Green Chemistry 17, 2360 (1) (Scheme 4)	572	Au(mesh)_Layers_Pd(0)	Piranha_1	1_Double carbonylation_GC-FID	Double carbonylation_GC-FID_2	Au(mesh)_Layers_Piranha_1_Pd(0)	Au(mesh)_Layers_Piranha_1_Pd(0)_Double carbonylation_GC-FID_2	7	v	Au(mesh)	Layers	Piranha	1	Pd(0)	1	Double carbonylation	GC-FID	2	Yld(%)1	46.6707	46.6707	87720	3.6256	5.0976	4.2112	6.064	0.88896	2.46944	0.76544	1.83072	4.35072	6.11712	5.05344	7.2768	1.06675	2.96333	0.918528	2.19686	6.35	11.58	3.86	5	408	408	10000	10000	12	14	0.5
Chem Pharm Bull 67, 744(1)(chart6) & Green Chemistry 17, 2360 (1) (Scheme 4)	573	Au(mesh)_Layers_Pd(0)	Piranha_1	1_Double carbonylation_GC-FID	Double carbonylation_GC-FID_2	Au(mesh)_Layers_Piranha_1_Pd(0)	Au(mesh)_Layers_Piranha_1_Pd(0)_Double carbonylation_GC-FID_2	7	t	Au(mesh)	Layers	Piranha	1	Pd(0)	1	Double carbonylation	GC-FID	2	Yld(%)1	46.6707	46.6707	53212.5	3.6256	5.0976	4.2112	6.064	0.88896	2.46944	0.76544	1.83072	4.35072	6.11712	5.05344	7.2768	1.06675	2.96333	0.918528	2.19686	6.35	11.58	3.86	5	247.5	247.5	11000	11000	12	14	0.5
Chem Pharm Bull 67, 744(1)(chart6) & Green Chemistry 17, 2360 (1) (Scheme 4)	574	Au(mesh)_Layers_Pd(0)	Piranha_1	1_Double carbonylation_GC-FID	Double carbonylation_GC-FID_2	Au(mesh)_Layers_Piranha_1_Pd(0)	Au(mesh)_Layers_Piranha_1_Pd(0)_Double carbonylation_GC-FID_2	7	t	Au(mesh)	Layers	Piranha	1	Pd(0)	1	Double carbonylation	GC-FID	2	Yld(%)1	46.6707	46.6707	72670	3.6256	5.0976	4.2112	6.064	0.88896	2.46944	0.76544	1.83072	4.35072	6.11712	5.05344	7.2768	1.06675	2.96333	0.918528	2.19686	6.35	11.58	3.86	5	338	338	62000	62000	12	14	0.5
Chem Pharm Bull 67, 744(1)(chart6) & Green Chemistry 17, 2360 (1) (Scheme 4)	575	Au(mesh)_Layers_Pd(0)	Piranha_1	1_Double carbonylation_GC-FID	Double carbonylation_GC-FID_2	Au(mesh)_Layers_Piranha_1_Pd(0)	Au(mesh)_Layers_Piranha_1_Pd(0)_Double carbonylation_GC-FID_2	7	t	Au(mesh)	Layers	Piranha	1	Pd(0)	1	Double carbonylation	GC-FID	2	Yld(%)1	46.6707	46.6707	40635	3.6256	5.0976	4.2112	6.064	0.88896	2.46944	0.76544	1.83072	4.35072	6.11712	5.05344	7.2768	1.06675	2.96333	0.918528	2.19686	6.35	11.58	3.86	5	189	189	35000	35000	12	14	0.5
Chem Pharm Bull 67, 744(1)(chart6) & Green Chemistry 17, 2360 (1) (Scheme 4)	576	Au(mesh)_Layers_Pd(0)	Piranha_1	1_Double carbonylation_GC-FID	Double carbonylation_GC-FID_2	Au(mesh)_Layers_Piranha_1_Pd(0)	Au(mesh)_Layers_Piranha_1_Pd(0)_Double carbonylation_GC-FID_2	7	v	Au(mesh)	Layers	Piranha	1	Pd(0)	1	Double carbonylation	GC-FID	2	Yld(%)1	46.6707	46.6707	40635	3.6256	5.0976	4.2112	6.064	0.88896	2.46944	0.76544	1.83072	4.35072	6.11712	5.05344	7.2768	1.06675	2.96333	0.918528	2.19686	6.35	11.58	3.86	5	189	189	46000	46000	12	14	0.5
Chem Pharm Bull 67, 744(1)(chart6) & Green Chemistry 17, 2360 (1) (Scheme 4)	577	Au(mesh)_Layers_Pd(0)	Piranha_1	1_Double carbonylation_GC-FID	Double carbonylation_GC-FID_2	Au(mesh)_Layers_Piranha_1_Pd(0)	Au(mesh)_Layers_Piranha_1_Pd(0)_Double carbonylation_GC-FID_2	7	t	Au(mesh)	Layers	Piranha	1	Pd(0)	1	Double carbonylation	GC-FID	2	Yld(%)1	46.6707	46.6707	8600	3.6256	5.0976	4.2112	6.064	0.88896	2.46944	0.76544	1.83072	4.35072	6.11712	5.05344	7.2768	1.06675	2.96333	0.918528	2.19686	6.35	11.58	3.86	5	40	40	28000	28000	12	14	0.5
Chem Pharm Bull 67, 744(1)(chart6) & Green Chemistry 17, 2360 (1) (Scheme 4)	578	Au(mesh)_Layers_Pd(0)	Piranha_1	1_Double carbonylation_GC-FID	Double carbonylation_GC-FID_2	Au(mesh)_Layers_Piranha_1_Pd(0)	Au(mesh)_Layers_Piranha_1_Pd(0)_Double carbonylation_GC-FID_2	7	t	Au(mesh)	Layers	Piranha	1	Pd(0)	1	Double carbonylation	GC-FID	2	Yld(%)1	46.6707	46.6707	29240	3.6256	5.0976	4.2112	6.064	0.88896	2.46944	0.76544	1.83072	4.35072	6.11712	5.05344	7.2768	1.06675	2.96333	0.918528	2.19686	6.35	11.58	3.86	5	136	136	36000	36000	12	14	0.5
Chem Pharm Bull 67, 743(2)(table12)	579	Au(mesh)_Layers_Pd(0)	Piranha_1	1_Double carbonylation_GC-FID	Double carbonylation_GC-FID_2	Au(mesh)_Layers_Piranha_1_Pd(0)	Au(mesh)_Layers_Piranha_1_Pd(0)_Double carbonylation_GC-FID_2	6	t	Au(mesh)	Layers	Piranha	1	Pd(0)	1	Double carbonylation	GC-FID	2	Yld(%)1	46.6707	46.6707	67725	3.6256	5.0976	4.2112	6.064	0.88896	2.46944	0.76544	1.83072	4.35072	6.11712	5.05344	7.2768	1.06675	2.96333	0.918528	2.19686	6.35	11.58	3.86	5	315	401	13000	99000	12	14	0.5
Chem Pharm Bull 67, 743(10)(table13)	580	Au(mesh)_Layers_Pd(0)	Piranha_1	1_Double carbonylation_GC-FID	Double carbonylation_GC-FID_2	Au(mesh)_Layers_Piranha_1_Pd(0)	Au(mesh)_Layers_Piranha_1_Pd(0)_Double carbonylation_GC-FID_2	6	v	Au(mesh)	Layers	Piranha	1	Pd(0)	1	Double carbonylation	GC-FID	2	Yld(%)1	46.6707	46.6707	67725	4.4192	5.9872	5.0272	6.7584	0.96448	2.90752	0.93056	2.70528	5.30304	7.18464	6.03264	8.11008	1.15738	3.48902	1.11667	3.24634	6.35	11.58	3.86	5	315	401	13000	99000	12	14	0.5
Chem Pharm Bull 67, 744(1)(chart6) & Green Chemistry 17, 2360 (1) (Scheme 4)	581	Au(mesh)_Layers_Pd(0)	Piranha_1	1_Double carbonylation_GC-FID	Double carbonylation_GC-FID_2	Au(mesh)_Layers_Piranha_1_Pd(0)	Au(mesh)_Layers_Piranha_1_Pd(0)_Double carbonylation_GC-FID_2	6	t	Au(mesh)	Layers	Piranha	1	Pd(0)	1	Double carbonylation	GC-FID	2	Yld(%)1	46.6707	46.6707	18705	3.6256	5.0976	4.2112	6.064	0.88896	2.46944	0.76544	1.83072	4.35072	6.11712	5.05344	7.2768	1.06675	2.96333	0.918528	2.19686	6.35	11.58	3.86	5	87	87	5000	5000	12	14	0.5
Chem Pharm Bull 67, 744(1)(chart6) & Green Chemistry 17, 2360 (1) (Scheme 4)	582	Au(mesh)_Layers_Pd(0)	Piranha_1	1_Double carbonylation_GC-FID	Double carbonylation_GC-FID_2	Au(mesh)_Layers_Piranha_1_Pd(0)	Au(mesh)_Layers_Piranha_1_Pd(0)_Double carbonylation_GC-FID_2	6	t	Au(mesh)	Layers	Piranha	1	Pd(0)	1	Double carbonylation	GC-FID	2	Yld(%)1	46.6707	46.6707	70735	3.6256	5.0976	4.2112	6.064	0.88896	2.46944	0.76544	1.83072	4.35072	6.11712	5.05344	7.2768	1.06675	2.96333	0.918528	2.19686	6.35	11.58	3.86	5	329	329	96000	96000	12	14	0.5
Chem Pharm Bull 67, 744(1)(chart6) & Green Chemistry 17, 2360 (1) (Scheme 4)	583	Au(mesh)_Layers_Pd(0)	Piranha_1	1_Double carbonylation_GC-FID	Double carbonylation_GC-FID_2	Au(mesh)_Layers_Piranha_1_Pd(0)	Au(mesh)_Layers_Piranha_1_Pd(0)_Double carbonylation_GC-FID_2	6	t	Au(mesh)	Layers	Piranha	1	Pd(0)	1	Double carbonylation	GC-FID	2	Yld(%)1	46.6707	46.6707	49987.5	3.6256	5.0976	4.2112	6.064	0.88896	2.46944	0.76544	1.83072	4.35072	6.11712	5.05344	7.2768	1.06675	2.96333	0.918528	2.19686	6.35	11.58	3.86	5	232.5	232.5	29000	29000	12	14	0.5
Chem Pharm Bull 67, 744(1)(chart6) & Green Chemistry 17, 2360 (1) (Scheme 4)	584	Au(mesh)_Layers_Pd(0)	Piranha_1	1_Double carbonylation_GC-FID	Double carbonylation_GC-FID_1	Au(mesh)_Layers_Piranha_1_Pd(0)	Au(mesh)_Layers_Piranha_1_Pd(0)_Double carbonylation_GC-FID_1	5	v	Au(mesh)	Layers	Piranha	1	Pd(0)	1	Double carbonylation	GC-FID	1	Yld(%)1	46.6707	46.6707	53212.5	4.4224	5.632	5.024	6.7584	1.35232	5.71616	1.06144	3.52	5.30688	6.7584	6.0288	8.11008	1.62278	6.85939	1.27373	4.224	127	231.6	3.86	5	247.5	247.5	13000	99000	12	14	10
Chem Pharm Bull 67, 743(4)(table13)	585	Au(mesh)_Layers_Pd(0)	Piranha_1	1_Double carbonylation_GC-FID	Double carbonylation_GC-FID_2	Au(mesh)_Layers_Piranha_1_Pd(0)	Au(mesh)_Layers_Piranha_1_Pd(0)_Double carbonylation_GC-FID_2	4	t	Au(mesh)	Layers	Piranha	1	Pd(0)	1	Double carbonylation	GC-FID	2	Yld(%)1	46.6707	46.6707	67725	4.976	7.792	5.6288	9.3728	0.70144	1.53792	0.75488	1.7808	5.9712	9.3504	6.75456	11.2474	0.841728	1.8455	0.905856	2.13696	6.35	11.58	3.86	5	315	401	13000	99000	12	14	0.5
Chem Pharm Bull 67, 743(5)(table12)	586	Au(mesh)_Layers_Pd(0)	Piranha_1	1_Double carbonylation_GC-FID	Double carbonylation_GC-FID_2	Au(mesh)_Layers_Piranha_1_Pd(0)	Au(mesh)_Layers_Piranha_1_Pd(0)_Double carbonylation_GC-FID_2	0	t	Au(mesh)	Layers	Piranha	1	Pd(0)	1	Double carbonylation	GC-FID	2	Yld(%)1	46.6707	46.6707	67725	3.6256	5.0976	4.2112	6.064	0.88896	2.46944	0.76544	1.83072	4.35072	6.11712	5.05344	7.2768	1.06675	2.96333	0.918528	2.19686	6.35	11.58	3.86	5	315	401	13000	99000	12	14	0.5
Chem Pharm Bull 67, 743(8)(table12)	587	Au(mesh)_Layers_Pd(0)	Piranha_1	1_Double carbonylation_GC-FID	Double carbonylation_GC-FID_2	Au(mesh)_Layers_Piranha_1_Pd(0)	Au(mesh)_Layers_Piranha_1_Pd(0)_Double carbonylation_GC-FID_2	0	t	Au(mesh)	Layers	Piranha	1	Pd(0)	1	Double carbonylation	GC-FID	2	Yld(%)1	46.6707	46.6707	67725	3.6256	5.0976	4.2112	6.064	0.88896	2.46944	0.76544	1.83072	4.35072	6.11712	5.05344	7.2768	1.06675	2.96333	0.918528	2.19686	6.35	11.58	3.86	5	315	401	13000	99000	12	14	0.5
Chem Pharm Bull 67, 743(9)(table12)	588	Au(mesh)_Layers_Pd(0)	Piranha_1	1_Double carbonylation_GC-FID	Double carbonylation_GC-FID_2	Au(mesh)_Layers_Piranha_1_Pd(0)	Au(mesh)_Layers_Piranha_1_Pd(0)_Double carbonylation_GC-FID_2	0	v	Au(mesh)	Layers	Piranha	1	Pd(0)	1	Double carbonylation	GC-FID	2	Yld(%)1	46.6707	46.6707	67725	3.6256	5.0976	4.2112	6.064	0.88896	2.46944	0.76544	1.83072	4.35072	6.11712	5.05344	7.2768	1.06675	2.96333	0.918528	2.19686	6.35	11.58	3.86	5	315	401	13000	99000	12	14	0.5
Chem Pharm Bull 67, 767(12)(table41)	589	Au(mesh)_rhombohedra _Fe(II)	Piranha_2	1_Kumada_HPLC	Kumada_HPLC_1	Au(mesh)_rhombohedra _Piranha_2_Fe(II)	Au(mesh)_rhombohedra _Piranha_2_Fe(II)_Kumada_HPLC_1	98	t	Au(mesh)	rhombohedra	Piranha	2	Fe(II)	1	Kumada	HPLC	1	Yld(%)1	82.9056	82.9056	174704	2.4672	2.8512	3.1456	3.7184	0.71296	1.58784	0.4736	0.70048	2.96064	3.42144	3.77472	4.46208	0.855552	1.90541	0.56832	0.840576	0	1.75	1.75	30	716	1250	121000	121000	12	14	0.25
Chem Pharm Bull 67, 758(8)(table26)	590	Au(mesh)_Layers_Ni(0)	Piranha_2	8_Kumada_CC	Kumada_CC_1	Au(mesh)_Layers_Piranha_2_Ni(0)	Au(mesh)_Layers_Piranha_2_Ni(0)_Kumada_CC_1	97	t	Au(mesh)	Layers	Piranha	2	Ni(0)	8	Kumada	CC	1	Yld(%)8	97	97	122160	3.6256	5.0976	4.2112	6.064	0.88896	2.46944	0.76544	1.83072	4.35072	6.11712	5.05344	7.2768	1.06675	2.96333	0.918528	2.19686	0	1.4	1.75	5	509	509	12000	12000	12	14	0.25
Chem Pharm Bull 67, 767(2)(table40)	591	Au(mesh)_rhombohedra _Fe(II)	Piranha_2	2_Kumada_HPLC	Kumada_HPLC_1	Au(mesh)_rhombohedra _Piranha_2_Fe(II)	Au(mesh)_rhombohedra _Piranha_2_Fe(II)_Kumada_HPLC_1	97	t	Au(mesh)	rhombohedra	Piranha	2	Fe(II)	2	Kumada	HPLC	1	Yld(%)2	90.5	90.5	174704	3.6256	5.0976	4.2112	6.064	0.88896	2.46944	0.76544	1.83072	4.35072	6.11712	5.05344	7.2768	1.06675	2.96333	0.918528	2.19686	0	1.75	1.75	30	716	1250	66000	66000	12	14	0.25
Chem Pharm Bull 67, 767(1)(table41)	592	Au(mesh)_rhombohedra _Fe(II)	Piranha_2	1_Kumada_HPLC	Kumada_HPLC_1	Au(mesh)_rhombohedra _Piranha_2_Fe(II)	Au(mesh)_rhombohedra _Piranha_2_Fe(II)_Kumada_HPLC_1	97	v	Au(mesh)	rhombohedra	Piranha	2	Fe(II)	1	Kumada	HPLC	1	Yld(%)1	82.9056	82.9056	174704	3.6256	5.0976	4.2112	6.064	0.88896	2.46944	0.76544	1.83072	4.35072	6.11712	5.05344	7.2768	1.06675	2.96333	0.918528	2.19686	0	1.75	1.75	30	716	1250	121000	121000	12	14	0.25
Chem Pharm Bull 67, 758(7)(table26)	593	Au(mesh)_Layers_Ni(0)	Piranha_2	7_Kumada_CC	Kumada_CC_1	Au(mesh)_Layers_Piranha_2_Ni(0)	Au(mesh)_Layers_Piranha_2_Ni(0)_Kumada_CC_1	96	t	Au(mesh)	Layers	Piranha	2	Ni(0)	7	Kumada	CC	1	Yld(%)7	96	96	122160	3.6256	5.0976	4.2112	6.064	0.88896	2.46944	0.76544	1.83072	4.35072	6.11712	5.05344	7.2768	1.06675	2.96333	0.918528	2.19686	0	1.4	1.75	5	509	509	12000	12000	12	14	0.25
Chem Pharm Bull 67, 767(1)(table40)	594	Au(mesh)_rhombohedra _Fe(II)	Piranha_2	1_Kumada_HPLC	Kumada_HPLC_1	Au(mesh)_rhombohedra _Piranha_2_Fe(II)	Au(mesh)_rhombohedra _Piranha_2_Fe(II)_Kumada_HPLC_1	96	t	Au(mesh)	rhombohedra	Piranha	2	Fe(II)	1	Kumada	HPLC	1	Yld(%)1	82.9056	82.9056	174704	3.6256	5.0976	4.2112	6.064	0.88896	2.46944	0.76544	1.83072	4.35072	6.11712	5.05344	7.2768	1.06675	2.96333	0.918528	2.19686	0	1.75	1.75	30	716	1250	121000	121000	12	14	0.25
Chem Pharm Bull 67, 767(1)(table41)	595	Au(mesh)_rhombohedra _Fe(II)	Piranha_2	1_Kumada_HPLC	Kumada_HPLC_1	Au(mesh)_rhombohedra _Piranha_2_Fe(II)	Au(mesh)_rhombohedra _Piranha_2_Fe(II)_Kumada_HPLC_1	96	t	Au(mesh)	rhombohedra	Piranha	2	Fe(II)	1	Kumada	HPLC	1	Yld(%)1	82.9056	82.9056	174704	3.6256	5.0976	4.2112	6.064	0.88896	2.46944	0.76544	1.83072	4.35072	6.11712	5.05344	7.2768	1.06675	2.96333	0.918528	2.19686	0	1.75	1.75	30	716	1250	121000	121000	12	14	0.25
Chem Pharm Bull 67, 767(2)(table41)	596	Au(mesh)_rhombohedra _Fe(II)	Piranha_2	1_Kumada_HPLC	Kumada_HPLC_1	Au(mesh)_rhombohedra _Piranha_2_Fe(II)	Au(mesh)_rhombohedra _Piranha_2_Fe(II)_Kumada_HPLC_1	96	v	Au(mesh)	rhombohedra	Piranha	2	Fe(II)	1	Kumada	HPLC	1	Yld(%)1	82.9056	82.9056	174704	3.6256	5.0976	4.2112	6.064	0.88896	2.46944	0.76544	1.83072	4.35072	6.11712	5.05344	7.2768	1.06675	2.96333	0.918528	2.19686	0	1.75	1.75	30	716	1250	121000	121000	12	14	0.25
Chem Pharm Bull 67, 767(4)(table41)	597	Au(mesh)_rhombohedra _Fe(II)	Piranha_2	1_Kumada_HPLC	Kumada_HPLC_1	Au(mesh)_rhombohedra _Piranha_2_Fe(II)	Au(mesh)_rhombohedra _Piranha_2_Fe(II)_Kumada_HPLC_1	96	t	Au(mesh)	rhombohedra	Piranha	2	Fe(II)	1	Kumada	HPLC	1	Yld(%)1	82.9056	82.9056	174704	2.9504	3.7504	3.5008	4.4128	1.0272	3.29664	0.77056	1.85568	3.54048	4.50048	4.20096	5.29536	1.23264	3.95597	0.924672	2.22682	0	1.75	1.75	30	716	1250	121000	121000	12	14	0.25
Chem Pharm Bull 67, 767(8)(table41)	598	Au(mesh)_rhombohedra _Fe(II)	Piranha_2	1_Kumada_HPLC	Kumada_HPLC_1	Au(mesh)_rhombohedra _Piranha_2_Fe(II)	Au(mesh)_rhombohedra _Piranha_2_Fe(II)_Kumada_HPLC_1	96	t	Au(mesh)	rhombohedra	Piranha	2	Fe(II)	1	Kumada	HPLC	1	Yld(%)1	82.9056	82.9056	174704	2.7584	3.5008	3.2608	4.7328	0.46944	0.68896	0.5712	1.0192	3.31008	4.20096	3.91296	5.67936	0.563328	0.826752	0.68544	1.22304	0	1.75	1.75	30	716	1250	121000	121000	12	14	0.25
Chem Pharm Bull 67, 767(3)(table40)	599	Au(mesh)_rhombohedra _Fe(II)	Piranha_2	3_Kumada_HPLC	Kumada_HPLC_1	Au(mesh)_rhombohedra _Piranha_2_Fe(II)	Au(mesh)_rhombohedra _Piranha_2_Fe(II)_Kumada_HPLC_1	95	t	Au(mesh)	rhombohedra	Piranha	2	Fe(II)	3	Kumada	HPLC	1	Yld(%)3	88.5	88.5	174704	3.6256	5.0976	4.2112	6.064	0.88896	2.46944	0.76544	1.83072	4.35072	6.11712	5.05344	7.2768	1.06675	2.96333	0.918528	2.19686	0	1.75	1.75	30	716	1250	117000	117000	12	14	0.25
Chem Pharm Bull 67, 767(3)(table41)	600	Au(mesh)_rhombohedra _Fe(II)	Piranha_2	1_Kumada_HPLC	Kumada_HPLC_1	Au(mesh)_rhombohedra _Piranha_2_Fe(II)	Au(mesh)_rhombohedra _Piranha_2_Fe(II)_Kumada_HPLC_1	95	v	Au(mesh)	rhombohedra	Piranha	2	Fe(II)	1	Kumada	HPLC	1	Yld(%)1	82.9056	82.9056	174704	3.6256	5.0976	4.2112	6.064	0.88896	2.46944	0.76544	1.83072	4.35072	6.11712	5.05344	7.2768	1.06675	2.96333	0.918528	2.19686	0	1.75	1.75	30	716	1250	121000	121000	12	14	0.25
Chem Pharm Bull 67, 767(13)(table41)	601	Au(mesh)_rhombohedra _Fe(II)	Piranha_2	1_Kumada_HPLC	Kumada_HPLC_1	Au(mesh)_rhombohedra _Piranha_2_Fe(II)	Au(mesh)_rhombohedra _Piranha_2_Fe(II)_Kumada_HPLC_1	95	t	Au(mesh)	rhombohedra	Piranha	2	Fe(II)	1	Kumada	HPLC	1	Yld(%)1	82.9056	82.9056	174704	3.6256	5.0976	4.2112	6.064	0.88896	2.46944	0.76544	1.83072	4.35072	6.11712	5.05344	7.2768	1.06675	2.96333	0.918528	2.19686	0	1.75	1.75	30	716	1250	121000	121000	12	14	0.25
Chem Pharm Bull 67, 767(11)(table41)	602	Au(mesh)_rhombohedra _Fe(II)	Piranha_2	1_Kumada_HPLC	Kumada_HPLC_1	Au(mesh)_rhombohedra _Piranha_2_Fe(II)	Au(mesh)_rhombohedra _Piranha_2_Fe(II)_Kumada_HPLC_1	94	t	Au(mesh)	rhombohedra	Piranha	2	Fe(II)	1	Kumada	HPLC	1	Yld(%)1	82.9056	82.9056	174704	4.1856	6.5792	4.5088	20.3584	1.66752	8.688	1.37376	5.89696	5.02272	7.89504	5.41056	24.4301	2.00102	10.4256	1.64851	7.07635	0	1.75	1.75	30	716	1250	121000	121000	12	14	0.25
Chem Pharm Bull 67, 767(1)(table42)	603	Au(mesh)_rhombohedra _Fe(II)	Piranha_2	1_Kumada_HPLC	Kumada_HPLC_1	Au(mesh)_rhombohedra _Piranha_2_Fe(II)	Au(mesh)_rhombohedra _Piranha_2_Fe(II)_Kumada_HPLC_1	94	t	Au(mesh)	rhombohedra	Piranha	2	Fe(II)	1	Kumada	HPLC	1	Yld(%)1	82.9056	82.9056	174704	3.5168	5.1488	3.792	6.2656	0.83872	2.1984	0.81984	2.10048	4.22016	6.17856	4.5504	7.51872	1.00646	2.63808	0.983808	2.52058	0	1.75	1.75	30	716	1250	121000	121000	12	14	0.25
Chem Pharm Bull 67, 759(6)(table27)	604	Au(mesh)_Layers_Ni(0)	Piranha_2	1_Kumada_CC	Kumada_CC_1	Au(mesh)_Layers_Piranha_2_Ni(0)	Au(mesh)_Layers_Piranha_2_Ni(0)_Kumada_CC_1	93	v	Au(mesh)	Layers	Piranha	2	Ni(0)	1	Kumada	CC	1	Yld(%)1	82.9056	82.9056	122160	3.9744	5.5968	4.6304	5.4784	1.2256	4.69472	1.08192	3.65696	4.76928	6.71616	5.55648	6.57408	1.47072	5.63366	1.2983	4.38835	0	0.98	1.75	5	509	509	23000	23000	12	14	0.25
Chem Pharm Bull 67, 767(5)(table41)	605	Au(mesh)_rhombohedra _Fe(II)	Piranha_2	1_Kumada_HPLC	Kumada_HPLC_1	Au(mesh)_rhombohedra _Piranha_2_Fe(II)	Au(mesh)_rhombohedra _Piranha_2_Fe(II)_Kumada_HPLC_1	93	t	Au(mesh)	rhombohedra	Piranha	2	Fe(II)	1	Kumada	HPLC	1	Yld(%)1	82.9056	82.9056	174704	2.9856	3.9136	3.4816	6.864	1.16416	4.23552	0.83648	2.18592	3.58272	4.69632	4.17792	8.2368	1.39699	5.08262	1.00378	2.6231	0	1.75	1.75	30	716	1250	121000	121000	12	14	0.25
Chem Pharm Bull 67, 758(4)(table26)	606	Au(mesh)_Layers_Ni(0)	Piranha_2	4_Kumada_CC	Kumada_CC_1	Au(mesh)_Layers_Piranha_2_Ni(0)	Au(mesh)_Layers_Piranha_2_Ni(0)_Kumada_CC_1	92	t	Au(mesh)	Layers	Piranha	2	Ni(0)	4	Kumada	CC	1	Yld(%)4	88.5	88.5	122160	3.6256	5.0976	4.2112	6.064	0.88896	2.46944	0.76544	1.83072	4.35072	6.11712	5.05344	7.2768	1.06675	2.96333	0.918528	2.19686	0	1.4	1.75	5	509	509	17000	17000	12	14	0.25
Chem Pharm Bull 67, 767(7)(table41)	607	Au(mesh)_rhombohedra _Fe(II)	Piranha_2	1_Kumada_HPLC	Kumada_HPLC_1	Au(mesh)_rhombohedra _Piranha_2_Fe(II)	Au(mesh)_rhombohedra _Piranha_2_Fe(II)_Kumada_HPLC_1	92	t	Au(mesh)	rhombohedra	Piranha	2	Fe(II)	1	Kumada	HPLC	1	Yld(%)1	82.9056	82.9056	174704	4.4224	5.632	5.024	6.7584	1.35232	5.71616	1.06144	3.52	5.30688	6.7584	6.0288	8.11008	1.62278	6.85939	1.27373	4.224	0	1.75	1.75	30	716	1250	121000	121000	12	14	0.25
Chem Pharm Bull 67, 767(7)(table42)	608	Au(mesh)_rhombohedra _Fe(II)	Piranha_2	1_Kumada_HPLC	Kumada_HPLC_1	Au(mesh)_rhombohedra _Piranha_2_Fe(II)	Au(mesh)_rhombohedra _Piranha_2_Fe(II)_Kumada_HPLC_1	92	v	Au(mesh)	rhombohedra	Piranha	2	Fe(II)	1	Kumada	HPLC	1	Yld(%)1	82.9056	82.9056	174704	2.3584	2.9024	2.7264	3.92	0.65344	1.33472	0.528	0.87104	2.83008	3.48288	3.27168	4.704	0.784128	1.60166	0.6336	1.04525	0	1.75	1.75	30	716	1250	121000	121000	12	14	0.25
Chem Pharm Bull 67, 758(1)(table26)	609	Au(mesh)_Layers_Ni(0)	Piranha_2	1_Kumada_CC	Kumada_CC_1	Au(mesh)_Layers_Piranha_2_Ni(0)	Au(mesh)_Layers_Piranha_2_Ni(0)_Kumada_CC_1	91	t	Au(mesh)	Layers	Piranha	2	Ni(0)	1	Kumada	CC	1	Yld(%)1	82.9056	82.9056	122160	3.6256	5.0976	4.2112	6.064	0.88896	2.46944	0.76544	1.83072	4.35072	6.11712	5.05344	7.2768	1.06675	2.96333	0.918528	2.19686	0	1.4	1.75	5	509	509	23000	23000	12	14	0.25
Chem Pharm Bull 67, 767(10)(table41)	610	Au(mesh)_rhombohedra _Fe(II)	Piranha_2	1_Kumada_HPLC	Kumada_HPLC_1	Au(mesh)_rhombohedra _Piranha_2_Fe(II)	Au(mesh)_rhombohedra _Piranha_2_Fe(II)_Kumada_HPLC_1	91	t	Au(mesh)	rhombohedra	Piranha	2	Fe(II)	1	Kumada	HPLC	1	Yld(%)1	82.9056	82.9056	174704	3.9744	5.5968	4.6304	5.4784	1.2256	4.69472	1.08192	3.65696	4.76928	6.71616	5.55648	6.57408	1.47072	5.63366	1.2983	4.38835	0	1.75	1.75	30	716	1250	121000	121000	12	14	0.25
Chem Pharm Bull 67, 758(5)(table26)	611	Au(mesh)_Layers_Ni(0)	Piranha_2	5_Kumada_CC	Kumada_CC_1	Au(mesh)_Layers_Piranha_2_Ni(0)	Au(mesh)_Layers_Piranha_2_Ni(0)_Kumada_CC_1	90	t	Au(mesh)	Layers	Piranha	2	Ni(0)	5	Kumada	CC	1	Yld(%)5	90	90	122160	3.6256	5.0976	4.2112	6.064	0.88896	2.46944	0.76544	1.83072	4.35072	6.11712	5.05344	7.2768	1.06675	2.96333	0.918528	2.19686	0	1.4	1.75	5	509	509	12000	12000	12	14	0.25
Chem Pharm Bull 67, 759(1)(table27)	612	Au(mesh)_Layers_Ni(0)	Piranha_2	1_Kumada_CC	Kumada_CC_1	Au(mesh)_Layers_Piranha_2_Ni(0)	Au(mesh)_Layers_Piranha_2_Ni(0)_Kumada_CC_1	90	v	Au(mesh)	Layers	Piranha	2	Ni(0)	1	Kumada	CC	1	Yld(%)1	82.9056	82.9056	122160	4.4224	5.632	5.024	6.7584	1.35232	5.71616	1.06144	3.52	5.30688	6.7584	6.0288	8.11008	1.62278	6.85939	1.27373	4.224	0	0.98	1.75	5	509	509	23000	23000	12	14	0.25
Chem Pharm Bull 67, 767(5)(table40)	613	Au(mesh)_rhombohedra _Fe(II)	Piranha_2	5_Kumada_HPLC	Kumada_HPLC_1	Au(mesh)_rhombohedra _Piranha_2_Fe(II)	Au(mesh)_rhombohedra _Piranha_2_Fe(II)_Kumada_HPLC_1	90	t	Au(mesh)	rhombohedra	Piranha	2	Fe(II)	5	Kumada	HPLC	1	Yld(%)5	90	90	174704	3.6256	5.0976	4.2112	6.064	0.88896	2.46944	0.76544	1.83072	4.35072	6.11712	5.05344	7.2768	1.06675	2.96333	0.918528	2.19686	0	1.75	1.75	30	716	1250	60000	60000	12	14	0.25
Chem Pharm Bull 67, 767(9)(table41)	614	Au(mesh)_rhombohedra _Fe(II)	Piranha_2	1_Kumada_HPLC	Kumada_HPLC_1	Au(mesh)_rhombohedra _Piranha_2_Fe(II)	Au(mesh)_rhombohedra _Piranha_2_Fe(II)_Kumada_HPLC_1	90	t	Au(mesh)	rhombohedra	Piranha	2	Fe(II)	1	Kumada	HPLC	1	Yld(%)1	82.9056	82.9056	174704	3.6256	5.0976	4.2112	6.064	0.88896	2.46944	0.76544	1.83072	4.35072	6.11712	5.05344	7.2768	1.06675	2.96333	0.918528	2.19686	0	1.75	1.75	30	716	1250	121000	121000	12	14	0.25
Chem Pharm Bull 67, 758(9)(table26)	615	Au(mesh)_Layers_Ni(0)	Piranha_2	9_Kumada_CC	Kumada_CC_1	Au(mesh)_Layers_Piranha_2_Ni(0)	Au(mesh)_Layers_Piranha_2_Ni(0)_Kumada_CC_1	88	t	Au(mesh)	Layers	Piranha	2	Ni(0)	9	Kumada	CC	1	Yld(%)9	88	88	122160	3.6256	5.0976	4.2112	6.064	0.88896	2.46944	0.76544	1.83072	4.35072	6.11712	5.05344	7.2768	1.06675	2.96333	0.918528	2.19686	0	1.4	1.75	5	509	509	12000	12000	12	14	0.25
Chem Pharm Bull 67, 759(4)(table27)	616	Au(mesh)_Layers_Ni(0)	Piranha_2	1_Kumada_CC	Kumada_CC_1	Au(mesh)_Layers_Piranha_2_Ni(0)	Au(mesh)_Layers_Piranha_2_Ni(0)_Kumada_CC_1	88	v	Au(mesh)	Layers	Piranha	2	Ni(0)	1	Kumada	CC	1	Yld(%)1	82.9056	82.9056	122160	3.6256	5.0976	4.2112	6.064	0.88896	2.46944	0.76544	1.83072	4.35072	6.11712	5.05344	7.2768	1.06675	2.96333	0.918528	2.19686	0	1.54	1.75	5	509	509	23000	23000	12	14	0.25
Chem Pharm Bull 67, 759(9)(table27)	617	Au(mesh)_Layers_Ni(0)	Piranha_2	1_Kumada_CC	Kumada_CC_1	Au(mesh)_Layers_Piranha_2_Ni(0)	Au(mesh)_Layers_Piranha_2_Ni(0)_Kumada_CC_1	88	t	Au(mesh)	Layers	Piranha	2	Ni(0)	1	Kumada	CC	1	Yld(%)1	82.9056	82.9056	122160	3.9744	5.5968	4.6304	5.4784	1.2256	4.69472	1.08192	3.65696	4.76928	6.71616	5.55648	6.57408	1.47072	5.63366	1.2983	4.38835	0	0.98	1.75	5	509	509	23000	23000	12	14	0.25
Chem Pharm Bull 67, 767(6)(table41)	618	Au(mesh)_rhombohedra _Fe(II)	Piranha_2	1_Kumada_HPLC	Kumada_HPLC_1	Au(mesh)_rhombohedra _Piranha_2_Fe(II)	Au(mesh)_rhombohedra _Piranha_2_Fe(II)_Kumada_HPLC_1	88	t	Au(mesh)	rhombohedra	Piranha	2	Fe(II)	1	Kumada	HPLC	1	Yld(%)1	82.9056	82.9056	174704	3.568	5.1648	4.0064	12.384	1.3584	5.76736	1.07232	3.59232	4.2816	6.19776	4.80768	14.8608	1.63008	6.92083	1.28678	4.31078	0	1.75	1.75	30	716	1250	121000	121000	12	14	0.25
Chem Pharm Bull 67, 767(5)(table42)	619	Au(mesh)_rhombohedra _Fe(II)	Piranha_2	1_Kumada_HPLC	Kumada_HPLC_1	Au(mesh)_rhombohedra _Piranha_2_Fe(II)	Au(mesh)_rhombohedra _Piranha_2_Fe(II)_Kumada_HPLC_1	88	t	Au(mesh)	rhombohedra	Piranha	2	Fe(II)	1	Kumada	HPLC	1	Yld(%)1	82.9056	82.9056	174704	2.6464	3.552	2.8416	4.9344	0.41376	0.53536	0.53184	0.88384	3.17568	4.2624	3.40992	5.92128	0.496512	0.642432	0.638208	1.06061	0	1.75	1.75	30	716	1250	121000	121000	12	14	0.25
Chem Pharm Bull 67, 758(6)(table26)	620	Au(mesh)_Layers_Ni(0)	Piranha_2	6_Kumada_CC	Kumada_CC_1	Au(mesh)_Layers_Piranha_2_Ni(0)	Au(mesh)_Layers_Piranha_2_Ni(0)_Kumada_CC_1	86	v	Au(mesh)	Layers	Piranha	2	Ni(0)	6	Kumada	CC	1	Yld(%)6	86	86	122160	3.6256	5.0976	4.2112	6.064	0.88896	2.46944	0.76544	1.83072	4.35072	6.11712	5.05344	7.2768	1.06675	2.96333	0.918528	2.19686	0	1.4	1.75	5	509	509	12000	12000	12	14	0.25
Chem Pharm Bull 67, 767(2)(table42)	621	Au(mesh)_rhombohedra _Fe(II)	Piranha_2	1_Kumada_HPLC	Kumada_HPLC_1	Au(mesh)_rhombohedra _Piranha_2_Fe(II)	Au(mesh)_rhombohedra _Piranha_2_Fe(II)_Kumada_HPLC_1	86	t	Au(mesh)	rhombohedra	Piranha	2	Fe(II)	1	Kumada	HPLC	1	Yld(%)1	82.9056	82.9056	174704	4.6272	8.1088	4.8288	19.36	0.46336	0.67136	1.12256	3.93856	5.55264	9.73056	5.79456	23.232	0.556032	0.805632	1.34707	4.72627	0	1.75	1.75	30	716	1250	121000	121000	12	14	0.25
Chem Pharm Bull 67, 767(4)(table40)	622	Au(mesh)_rhombohedra _Fe(II)	Piranha_2	4_Kumada_HPLC	Kumada_HPLC_1	Au(mesh)_rhombohedra _Piranha_2_Fe(II)	Au(mesh)_rhombohedra _Piranha_2_Fe(II)_Kumada_HPLC_1	85	t	Au(mesh)	rhombohedra	Piranha	2	Fe(II)	4	Kumada	HPLC	1	Yld(%)4	88.5	88.5	174704	3.6256	5.0976	4.2112	6.064	0.88896	2.46944	0.76544	1.83072	4.35072	6.11712	5.05344	7.2768	1.06675	2.96333	0.918528	2.19686	0	1.75	1.75	30	716	1250	47000	47000	12	14	0.25
Chem Pharm Bull 67, 758(2)(table26)	623	Au(mesh)_Layers_Ni(0)	Piranha_2	2_Kumada_CC	Kumada_CC_1	Au(mesh)_Layers_Piranha_2_Ni(0)	Au(mesh)_Layers_Piranha_2_Ni(0)_Kumada_CC_1	84	t	Au(mesh)	Layers	Piranha	2	Ni(0)	2	Kumada	CC	1	Yld(%)2	90.5	90.5	122160	3.6256	5.0976	4.2112	6.064	0.88896	2.46944	0.76544	1.83072	4.35072	6.11712	5.05344	7.2768	1.06675	2.96333	0.918528	2.19686	0	1.4	1.75	5	509	509	13000	13000	12	14	0.25
Chem Pharm Bull 67, 758(10)(table26)	624	Au(mesh)_Layers_Ni(0)	Piranha_2	10_Kumada_CC	Kumada_CC_1	Au(mesh)_Layers_Piranha_2_Ni(0)	Au(mesh)_Layers_Piranha_2_Ni(0)_Kumada_CC_1	84	v	Au(mesh)	Layers	Piranha	2	Ni(0)	10	Kumada	CC	1	Yld(%)10	84	84	122160	3.6256	5.0976	4.2112	6.064	0.88896	2.46944	0.76544	1.83072	4.35072	6.11712	5.05344	7.2768	1.06675	2.96333	0.918528	2.19686	0	1.4	1.75	5	509	509	14000	14000	12	14	0.25
Chem Pharm Bull 67, 767(14)(table41)	625	Au(mesh)_rhombohedra _Fe(II)	Piranha_2	1_Kumada_HPLC	Kumada_HPLC_1	Au(mesh)_rhombohedra _Piranha_2_Fe(II)	Au(mesh)_rhombohedra _Piranha_2_Fe(II)_Kumada_HPLC_1	83	t	Au(mesh)	rhombohedra	Piranha	2	Fe(II)	1	Kumada	HPLC	1	Yld(%)1	82.9056	82.9056	174704	4.4224	5.632	5.024	6.7584	1.35232	5.71616	1.06144	3.52	5.30688	6.7584	6.0288	8.11008	1.62278	6.85939	1.27373	4.224	0	1.75	1.75	30	716	1250	121000	121000	12	14	0.25
Chem Pharm Bull 67, 767(8)(table42)	626	Au(mesh)_rhombohedra _Fe(II)	Piranha_2	1_Kumada_HPLC	Kumada_HPLC_1	Au(mesh)_rhombohedra _Piranha_2_Fe(II)	Au(mesh)_rhombohedra _Piranha_2_Fe(II)_Kumada_HPLC_1	83	t	Au(mesh)	rhombohedra	Piranha	2	Fe(II)	1	Kumada	HPLC	1	Yld(%)1	82.9056	82.9056	174704	3.9936	5.3632	4.288	5.9872	1.13056	3.99456	0.81536	2.07808	4.79232	6.43584	5.1456	7.18464	1.35667	4.79347	0.978432	2.4937	0	1.75	1.75	30	716	1250	121000	121000	12	14	0.25
Chem Pharm Bull 67, 758(3)(table26)	627	Au(mesh)_Layers_Ni(0)	Piranha_2	3_Kumada_CC	Kumada_CC_1	Au(mesh)_Layers_Piranha_2_Ni(0)	Au(mesh)_Layers_Piranha_2_Ni(0)_Kumada_CC_1	82	t	Au(mesh)	Layers	Piranha	2	Ni(0)	3	Kumada	CC	1	Yld(%)3	88.5	88.5	122160	3.6256	5.0976	4.2112	6.064	0.88896	2.46944	0.76544	1.83072	4.35072	6.11712	5.05344	7.2768	1.06675	2.96333	0.918528	2.19686	0	1.4	1.75	5	509	509	17000	17000	12	14	0.25
Chem Pharm Bull 67, 759(5)(table27)	628	Au(mesh)_Layers_Ni(0)	Piranha_2	1_Kumada_CC	Kumada_CC_1	Au(mesh)_Layers_Piranha_2_Ni(0)	Au(mesh)_Layers_Piranha_2_Ni(0)_Kumada_CC_1	82	v	Au(mesh)	Layers	Piranha	2	Ni(0)	1	Kumada	CC	1	Yld(%)1	82.9056	82.9056	122160	3.6256	5.0976	4.2112	6.064	0.88896	2.46944	0.76544	1.83072	4.35072	6.11712	5.05344	7.2768	1.06675	2.96333	0.918528	2.19686	0	1.54	1.75	5	509	509	23000	23000	12	14	0.25
Chem Pharm Bull 67, 767(9)(table42)	629	Au(mesh)_rhombohedra _Fe(II)	Piranha_2	1_Kumada_HPLC	Kumada_HPLC_1	Au(mesh)_rhombohedra _Piranha_2_Fe(II)	Au(mesh)_rhombohedra _Piranha_2_Fe(II)_Kumada_HPLC_1	82	t	Au(mesh)	rhombohedra	Piranha	2	Fe(II)	1	Kumada	HPLC	1	Yld(%)1	82.9056	82.9056	174704	8.32	9.28	8.32	18.24	1.79904	10.1158	1.85312	10.7312	9.984	11.136	9.984	21.888	2.15885	12.139	2.22374	12.8774	0	1.75	1.75	30	716	1250	121000	121000	12	14	0.25
Chem Pharm Bull 67, 759(2)(table27)	630	Au(mesh)_Layers_Ni(0)	Piranha_2	1_Kumada_CC	Kumada_CC_1	Au(mesh)_Layers_Piranha_2_Ni(0)	Au(mesh)_Layers_Piranha_2_Ni(0)_Kumada_CC_1	80	t	Au(mesh)	Layers	Piranha	2	Ni(0)	1	Kumada	CC	1	Yld(%)1	82.9056	82.9056	122160	3.4624	4.672	4.064	4.944	1.12864	3.98048	0.92608	2.68096	4.15488	5.6064	4.8768	5.9328	1.35437	4.77658	1.1113	3.21715	0	0.98	1.75	5	509	509	23000	23000	12	14	0.25
Chem Pharm Bull 67, 759(8)(table27)	631	Au(mesh)_Layers_Ni(0)	Piranha_2	1_Kumada_CC	Kumada_CC_1	Au(mesh)_Layers_Piranha_2_Ni(0)	Au(mesh)_Layers_Piranha_2_Ni(0)_Kumada_CC_1	80	t	Au(mesh)	Layers	Piranha	2	Ni(0)	1	Kumada	CC	1	Yld(%)1	82.9056	82.9056	122160	2.9504	3.7504	3.5008	4.4128	1.0272	3.29664	0.77056	1.85568	3.54048	4.50048	4.20096	5.29536	1.23264	3.95597	0.924672	2.22682	0	0.98	1.75	5	509	509	23000	23000	12	14	0.25
Chem Pharm Bull 67, 767(6)(table42)	632	Au(mesh)_rhombohedra _Fe(II)	Piranha_2	1_Kumada_HPLC	Kumada_HPLC_1	Au(mesh)_rhombohedra _Piranha_2_Fe(II)	Au(mesh)_rhombohedra _Piranha_2_Fe(II)_Kumada_HPLC_1	78	v	Au(mesh)	rhombohedra	Piranha	2	Fe(II)	1	Kumada	HPLC	1	Yld(%)1	82.9056	82.9056	174704	3.7568	6.3104	3.7696	19.5872	1.32448	5.4832	0.88864	2.46784	4.50816	7.57248	4.52352	23.5046	1.58938	6.57984	1.06637	2.96141	0	1.75	1.75	30	716	1250	121000	121000	12	14	0.25
Chem Pharm Bull 67, 759(7)(table27)	633	Au(mesh)_Layers_Ni(0)	Piranha_2	1_Kumada_CC	Kumada_CC_1	Au(mesh)_Layers_Piranha_2_Ni(0)	Au(mesh)_Layers_Piranha_2_Ni(0)_Kumada_CC_1	77	t	Au(mesh)	Layers	Piranha	2	Ni(0)	1	Kumada	CC	1	Yld(%)1	82.9056	82.9056	122160	3.4624	4.672	4.064	4.944	1.12864	3.98048	0.92608	2.68096	4.15488	5.6064	4.8768	5.9328	1.35437	4.77658	1.1113	3.21715	0	1.12	1.75	5	509	509	23000	23000	12	14	0.25
Chem Pharm Bull 67, 759(10)(table27)	634	Au(mesh)_Layers_Ni(0)	Piranha_2	1_Kumada_CC	Kumada_CC_1	Au(mesh)_Layers_Piranha_2_Ni(0)	Au(mesh)_Layers_Piranha_2_Ni(0)_Kumada_CC_1	52	t	Au(mesh)	Layers	Piranha	2	Ni(0)	1	Kumada	CC	1	Yld(%)1	82.9056	82.9056	122160	3.6256	5.0976	4.2112	6.064	0.88896	2.46944	0.76544	1.83072	4.35072	6.11712	5.05344	7.2768	1.06675	2.96333	0.918528	2.19686	0	0.98	1.75	5	509	509	23000	23000	12	14	0.25
Chem Pharm Bull 67, 759(3)(table27)	635	Au(mesh)_Layers_Ni(0)	Piranha_2	1_Kumada_CC	Kumada_CC_1	Au(mesh)_Layers_Piranha_2_Ni(0)	Au(mesh)_Layers_Piranha_2_Ni(0)_Kumada_CC_1	47	t	Au(mesh)	Layers	Piranha	2	Ni(0)	1	Kumada	CC	1	Yld(%)1	82.9056	82.9056	122160	3.1744	3.8528	3.776	5.6192	1.2144	4.60832	0.98336	3.02112	3.80928	4.62336	4.5312	6.74304	1.45728	5.52998	1.18003	3.62534	0	0.98	1.75	5	509	509	23000	23000	12	14	0.25
Chem Pharm Bull 67, 767(4)(table42)	636	Au(mesh)_rhombohedra _Fe(II)	Piranha_2	1_Kumada_HPLC	Kumada_HPLC_1	Au(mesh)_rhombohedra _Piranha_2_Fe(II)	Au(mesh)_rhombohedra _Piranha_2_Fe(II)_Kumada_HPLC_1	13	v	Au(mesh)	rhombohedra	Piranha	2	Fe(II)	1	Kumada	HPLC	1	Yld(%)1	82.9056	82.9056	174704	2.7168	3.8304	2.9248	5.0496	0.92032	2.64704	0.79808	1.99104	3.26016	4.59648	3.50976	6.05952	1.10438	3.17645	0.957696	2.38925	0	1.75	1.75	30	716	1250	121000	121000	12	14	0.25
Chem Pharm Bull 67, 767(3)(table42)	637	Au(mesh)_rhombohedra _Fe(II)	Piranha_2	1_Kumada_HPLC	Kumada_HPLC_1	Au(mesh)_rhombohedra _Piranha_2_Fe(II)	Au(mesh)_rhombohedra _Piranha_2_Fe(II)_Kumada_HPLC_1	4.6	t	Au(mesh)	rhombohedra	Piranha	2	Fe(II)	1	Kumada	HPLC	1	Yld(%)1	82.9056	82.9056	174704	3.392	5.1808	3.6352	6.7008	0.78752	1.9376	0.79296	1.9648	4.0704	6.21696	4.36224	8.04096	0.945024	2.32512	0.951552	2.35776	0	1.75	1.75	30	716	1250	121000	121000	12	14	0.25
Chem Pharm Bull 67, 759(1)(chart 15)	638	Au(mesh)_Layers_Ni(0)	Piranha_2	1_Negishi_CC	Negishi_CC_1	Au(mesh)_Layers_Piranha_2_Ni(0)	Au(mesh)_Layers_Piranha_2_Ni(0)_Negishi_CC_1	95	t	Au(mesh)	Layers	Piranha	2	Ni(0)	1	Negishi	CC	1	Yld(%)1	63.5	63.5	122160	3.6256	5.0976	4.2112	6.064	0.88896	2.46944	0.76544	1.83072	4.35072	6.11712	5.05344	7.2768	1.06675	2.96333	0.918528	2.19686	0	1.6625	1.75	5	509	509	2000	2000	12	14	0.25
Chem Pharm Bull 67, 760(1)(table29)	639	Au(mesh)_Layers_Ni(0)	Piranha_2	5_Negishi_CC	Negishi_CC_1	Au(mesh)_Layers_Piranha_2_Ni(0)	Au(mesh)_Layers_Piranha_2_Ni(0)_Negishi_CC_1	80	t	Au(mesh)	Layers	Piranha	2	Ni(0)	5	Negishi	CC	1	Yld(%)5	80	80	122160	3.6256	5.0976	4.2112	6.064	0.88896	2.46944	0.76544	1.83072	4.35072	6.11712	5.05344	7.2768	1.06675	2.96333	0.918528	2.19686	0	1.75	1.75	5	509	509	2000	2000	12	14	0.25
Chem Pharm Bull 67, 760(1)(table29)	640	Au(mesh)_Layers_Ni(0)	Piranha_2	1_Negishi_CC	Negishi_CC_1	Au(mesh)_Layers_Piranha_2_Ni(0)	Au(mesh)_Layers_Piranha_2_Ni(0)_Negishi_CC_1	79	v	Au(mesh)	Layers	Piranha	2	Ni(0)	1	Negishi	CC	1	Yld(%)1	63.5	63.5	122160	3.6256	5.0976	4.2112	6.064	0.88896	2.46944	0.76544	1.83072	4.35072	6.11712	5.05344	7.2768	1.06675	2.96333	0.918528	2.19686	0	1.75	1.75	5	509	509	2000	2000	12	14	0.25
Chem Pharm Bull 67, 759(8)(table28)	641	Au(mesh)_Layers_Ni(0)	Piranha_2	1_Negishi_CC	Negishi_CC_1	Au(mesh)_Layers_Piranha_2_Ni(0)	Au(mesh)_Layers_Piranha_2_Ni(0)_Negishi_CC_1	78	t	Au(mesh)	Layers	Piranha	2	Ni(0)	1	Negishi	CC	1	Yld(%)1	63.5	63.5	122160	2.8768	3.9648	3.0624	7.0656	1.11296	3.87008	0.89088	2.48	3.45216	4.75776	3.67488	8.47872	1.33555	4.6441	1.06906	2.976	0	1.05	1.75	5	509	509	2000	2000	12	14	0.25
Chem Pharm Bull 67, 760(1)(table29)	642	Au(mesh)_Layers_Ni(0)	Piranha_2	2_Negishi_CC	Negishi_CC_1	Au(mesh)_Layers_Piranha_2_Ni(0)	Au(mesh)_Layers_Piranha_2_Ni(0)_Negishi_CC_1	78	t	Au(mesh)	Layers	Piranha	2	Ni(0)	2	Negishi	CC	1	Yld(%)2	78	78	122160	3.6256	5.0976	4.2112	6.064	0.88896	2.46944	0.76544	1.83072	4.35072	6.11712	5.05344	7.2768	1.06675	2.96333	0.918528	2.19686	0	1.75	1.75	5	509	509	2000	2000	12	14	0.25
Chem Pharm Bull 67, 759(5)(table28)	643	Au(mesh)_Layers_Ni(0)	Piranha_2	1_Negishi_CC	Negishi_CC_1	Au(mesh)_Layers_Piranha_2_Ni(0)	Au(mesh)_Layers_Piranha_2_Ni(0)_Negishi_CC_1	77	t	Au(mesh)	Layers	Piranha	2	Ni(0)	1	Negishi	CC	1	Yld(%)1	63.5	63.5	122160	4.4224	5.632	5.024	6.7584	1.35232	5.71616	1.06144	3.52	5.30688	6.7584	6.0288	8.11008	1.62278	6.85939	1.27373	4.224	0	1.05	1.75	5	509	509	2000	2000	12	14	0.25
Chem Pharm Bull 67, 759(7)(table28)	644	Au(mesh)_Layers_Ni(0)	Piranha_2	1_Negishi_CC	Negishi_CC_1	Au(mesh)_Layers_Piranha_2_Ni(0)	Au(mesh)_Layers_Piranha_2_Ni(0)_Negishi_CC_1	77	v	Au(mesh)	Layers	Piranha	2	Ni(0)	1	Negishi	CC	1	Yld(%)1	63.5	63.5	122160	4.8672	7.8432	5.2096	9.5744	0.65536	1.34208	0.80928	2.04704	5.84064	9.41184	6.25152	11.4893	0.786432	1.6105	0.971136	2.45645	0	1.05	1.75	5	509	509	2000	2000	12	14	0.25
Chem Pharm Bull 67, 759(1)(table28)	645	Au(mesh)_Layers_Ni(0)	Piranha_2	1_Negishi_CC	Negishi_CC_1	Au(mesh)_Layers_Piranha_2_Ni(0)	Au(mesh)_Layers_Piranha_2_Ni(0)_Negishi_CC_1	75	t	Au(mesh)	Layers	Piranha	2	Ni(0)	1	Negishi	CC	1	Yld(%)1	63.5	63.5	122160	3.6256	5.0976	4.2112	6.064	0.88896	2.46944	0.76544	1.83072	4.35072	6.11712	5.05344	7.2768	1.06675	2.96333	0.918528	2.19686	0	1.05	1.75	5	509	509	2000	2000	12	14	0.25
Chem Pharm Bull 67, 759(2)(table28)	646	Au(mesh)_Layers_Ni(0)	Piranha_2	1_Negishi_CC	Negishi_CC_1	Au(mesh)_Layers_Piranha_2_Ni(0)	Au(mesh)_Layers_Piranha_2_Ni(0)_Negishi_CC_1	75	t	Au(mesh)	Layers	Piranha	2	Ni(0)	1	Negishi	CC	1	Yld(%)1	63.5	63.5	122160	3.5168	5.1488	3.792	6.2656	0.83872	2.1984	0.81984	2.10048	4.22016	6.17856	4.5504	7.51872	1.00646	2.63808	0.983808	2.52058	0	1.05	1.75	5	509	509	2000	2000	12	14	0.25
Chem Pharm Bull 67, 759(4)(table28)	647	Au(mesh)_Layers_Ni(0)	Piranha_2	1_Negishi_CC	Negishi_CC_1	Au(mesh)_Layers_Piranha_2_Ni(0)	Au(mesh)_Layers_Piranha_2_Ni(0)_Negishi_CC_1	72	t	Au(mesh)	Layers	Piranha	2	Ni(0)	1	Negishi	CC	1	Yld(%)1	63.5	63.5	122160	3.68	6	3.9232	6.0256	0.70176	1.53856	0.736	1.69248	4.416	7.2	4.70784	7.23072	0.842112	1.84627	0.8832	2.03098	0	1.05	1.75	5	509	509	2000	2000	12	14	0.25
Chem Pharm Bull 67, 760(1)(table29)	648	Au(mesh)_Layers_Ni(0)	Piranha_2	3_Negishi_CC	Negishi_CC_1	Au(mesh)_Layers_Piranha_2_Ni(0)	Au(mesh)_Layers_Piranha_2_Ni(0)_Negishi_CC_1	72	v	Au(mesh)	Layers	Piranha	2	Ni(0)	3	Negishi	CC	1	Yld(%)3	72	72	122160	3.6256	5.0976	4.2112	6.064	0.88896	2.46944	0.76544	1.83072	4.35072	6.11712	5.05344	7.2768	1.06675	2.96333	0.918528	2.19686	0	1.75	1.75	5	509	509	3000	3000	12	14	0.25
Chem Pharm Bull 67, 760(1)(table29)	649	Au(mesh)_Layers_Ni(0)	Piranha_2	4_Negishi_CC	Negishi_CC_1	Au(mesh)_Layers_Piranha_2_Ni(0)	Au(mesh)_Layers_Piranha_2_Ni(0)_Negishi_CC_1	64	t	Au(mesh)	Layers	Piranha	2	Ni(0)	4	Negishi	CC	1	Yld(%)4	64	64	122160	3.6256	5.0976	4.2112	6.064	0.88896	2.46944	0.76544	1.83072	4.35072	6.11712	5.05344	7.2768	1.06675	2.96333	0.918528	2.19686	0	1.75	1.75	5	509	509	2000	2000	12	14	0.25
Chem Pharm Bull 67, 759(9)(table28)	650	Au(mesh)_Layers_Ni(0)	Piranha_2	1_Negishi_CC	Negishi_CC_1	Au(mesh)_Layers_Piranha_2_Ni(0)	Au(mesh)_Layers_Piranha_2_Ni(0)_Negishi_CC_1	55	t	Au(mesh)	Layers	Piranha	2	Ni(0)	1	Negishi	CC	1	Yld(%)1	63.5	63.5	122160	4.6208	6.7648	5.2416	9.3184	1.02848	3.30464	0.83584	2.184	5.54496	8.11776	6.28992	11.1821	1.23418	3.96557	1.00301	2.6208	0	1.05	1.75	5	509	509	2000	2000	12	14	0.25
Chem Pharm Bull 67, 759(6)(table28)	651	Au(mesh)_Layers_Ni(0)	Piranha_2	1_Negishi_CC	Negishi_CC_1	Au(mesh)_Layers_Piranha_2_Ni(0)	Au(mesh)_Layers_Piranha_2_Ni(0)_Negishi_CC_1	37	t	Au(mesh)	Layers	Piranha	2	Ni(0)	1	Negishi	CC	1	Yld(%)1	63.5	63.5	122160	3.8624	5.648	4.2112	5.68	1.1776	4.33408	1.13632	4.03456	4.63488	6.7776	5.05344	6.816	1.41312	5.2009	1.36358	4.84147	0	1.05	1.75	5	509	509	2000	2000	12	14	0.25
Chem Pharm Bull 67, 760(1)(chart 16)	652	Au(mesh)_Layers_Ni(0)	Piranha_2	1_Negishi_CC	Negishi_CC_1	Au(mesh)_Layers_Piranha_2_Ni(0)	Au(mesh)_Layers_Piranha_2_Ni(0)_Negishi_CC_1	32	v	Au(mesh)	Layers	Piranha	2	Ni(0)	1	Negishi	CC	1	Yld(%)1	63.5	63.5	122160	3.6256	5.0976	4.2112	6.064	0.88896	2.46944	0.76544	1.83072	4.35072	6.11712	5.05344	7.2768	1.06675	2.96333	0.918528	2.19686	0	1.75	1.75	5	509	509	2000	2000	12	14	0.25
Chem Pharm Bull 67, 759(3)(table28)	653	Au(mesh)_Layers_Ni(0)	Piranha_2	1_Negishi_CC	Negishi_CC_1	Au(mesh)_Layers_Piranha_2_Ni(0)	Au(mesh)_Layers_Piranha_2_Ni(0)_Negishi_CC_1	10	t	Au(mesh)	Layers	Piranha	2	Ni(0)	1	Negishi	CC	1	Yld(%)1	63.5	63.5	122160	3.392	5.1808	3.6352	6.7008	0.78752	1.9376	0.79296	1.9648	4.0704	6.21696	4.36224	8.04096	0.945024	2.32512	0.951552	2.35776	0	1.05	1.75	5	509	509	2000	2000	12	14	0.25
Chem Pharm Bull 67, 735 (1) (table1)	654	Au(111)/mica_Layers_Pd(0)	Piranha_1	6_Suzuki-Miyaura_HPLC	Suzuki-Miyaura_HPLC_1	Au(111)/mica_Layers_Piranha_1_Pd(0)	Au(111)/mica_Layers_Piranha_1_Pd(0)_Suzuki-Miyaura_HPLC_1	99	t	Au(111)/mica	Layers	Piranha	1	Pd(0)	6	Suzuki-Miyaura	HPLC	1	Yld(%)6	95.6923	95.6923	20425	2.9504	3.7504	3.5008	4.4128	1.0272	3.29664	0.77056	1.85568	3.54048	4.50048	4.20096	5.29536	1.23264	3.95597	0.924672	2.22682	6.35	5.07	1.69	3	95	95	90	90	10	11	0.5
Chem Pharm Bull 67, 735 (1) (table1)	655	Au(111)/mica_Layers_Pd(0)	Piranha_1	7_Suzuki-Miyaura_HPLC	Suzuki-Miyaura_HPLC_1	Au(111)/mica_Layers_Piranha_1_Pd(0)	Au(111)/mica_Layers_Piranha_1_Pd(0)_Suzuki-Miyaura_HPLC_1	99	t	Au(111)/mica	Layers	Piranha	1	Pd(0)	7	Suzuki-Miyaura	HPLC	1	Yld(%)7	95.2821	95.2821	20425	2.9504	3.7504	3.5008	4.4128	1.0272	3.29664	0.77056	1.85568	3.54048	4.50048	4.20096	5.29536	1.23264	3.95597	0.924672	2.22682	6.35	5.07	1.69	3	95	95	90	90	10	11	0.5
Chem Pharm Bull 67, 735 (1) (table1)	656	Au(111)/mica_Layers_Pd(0)	Piranha_1	10_Suzuki-Miyaura_HPLC	Suzuki-Miyaura_HPLC_1	Au(111)/mica_Layers_Piranha_1_Pd(0)	Au(111)/mica_Layers_Piranha_1_Pd(0)_Suzuki-Miyaura_HPLC_1	99	v	Au(111)/mica	Layers	Piranha	1	Pd(0)	10	Suzuki-Miyaura	HPLC	1	Yld(%)10	95.2051	95.2051	20425	2.9504	3.7504	3.5008	4.4128	1.0272	3.29664	0.77056	1.85568	3.54048	4.50048	4.20096	5.29536	1.23264	3.95597	0.924672	2.22682	6.35	5.07	1.69	3	95	95	90	90	10	11	0.5
Chem Pharm Bull 67, 735 (2) (table1)	657	Au(foil)_Layers_Pd(0)	Piranha_1	8_Suzuki-Miyaura_HPLC	Suzuki-Miyaura_HPLC_1	Au(foil)_Layers_Piranha_1_Pd(0)	Au(foil)_Layers_Piranha_1_Pd(0)_Suzuki-Miyaura_HPLC_1	99	t	Au(foil)	Layers	Piranha	1	Pd(0)	8	Suzuki-Miyaura	HPLC	1	Yld(%)8	96.0256	96.0256	20425	2.9504	3.7504	3.5008	4.4128	1.0272	3.29664	0.77056	1.85568	3.54048	4.50048	4.20096	5.29536	1.23264	3.95597	0.924672	2.22682	6.35	5.07	1.69	3	95	95	110	110	10	10	0.5
Chem Pharm Bull 67, 735 (3) (table1)	658	Au(mesh)_Layers_Pd(0)	Piranha_1	1_Suzuki-Miyaura_HPLC	Suzuki-Miyaura_HPLC_1	Au(mesh)_Layers_Piranha_1_Pd(0)	Au(mesh)_Layers_Piranha_1_Pd(0)_Suzuki-Miyaura_HPLC_1	99	t	Au(mesh)	Layers	Piranha	1	Pd(0)	1	Suzuki-Miyaura	HPLC	1	Yld(%)1	86.2992	86.2992	17200	2.9504	3.7504	3.5008	4.4128	1.0272	3.29664	0.77056	1.85568	3.54048	4.50048	4.20096	5.29536	1.23264	3.95597	0.924672	2.22682	6.35	5.07	1.69	3	80	80	60	60	14	12	0.5
Chem Pharm Bull 67, 735 (3) (table1)	659	Au(mesh)_Layers_Pd(0)	Piranha_1	2_Suzuki-Miyaura_HPLC	Suzuki-Miyaura_HPLC_1	Au(mesh)_Layers_Piranha_1_Pd(0)	Au(mesh)_Layers_Piranha_1_Pd(0)_Suzuki-Miyaura_HPLC_1	99	t	Au(mesh)	Layers	Piranha	1	Pd(0)	2	Suzuki-Miyaura	HPLC	1	Yld(%)2	95.175	95.175	17200	2.9504	3.7504	3.5008	4.4128	1.0272	3.29664	0.77056	1.85568	3.54048	4.50048	4.20096	5.29536	1.23264	3.95597	0.924672	2.22682	6.35	5.07	1.69	3	80	80	80	80	14	12	0.5
Chem Pharm Bull 67, 735 (3) (table1)	660	Au(mesh)_Layers_Pd(0)	Piranha_1	3_Suzuki-Miyaura_HPLC	Suzuki-Miyaura_HPLC_1	Au(mesh)_Layers_Piranha_1_Pd(0)	Au(mesh)_Layers_Piranha_1_Pd(0)_Suzuki-Miyaura_HPLC_1	99	v	Au(mesh)	Layers	Piranha	1	Pd(0)	3	Suzuki-Miyaura	HPLC	1	Yld(%)3	93.475	93.475	17200	2.9504	3.7504	3.5008	4.4128	1.0272	3.29664	0.77056	1.85568	3.54048	4.50048	4.20096	5.29536	1.23264	3.95597	0.924672	2.22682	6.35	5.07	1.69	3	80	80	70	70	14	12	0.5
Chem Pharm Bull 67, 735 (3) (table1)	661	Au(mesh)_Layers_Pd(0)	Piranha_1	4_Suzuki-Miyaura_HPLC	Suzuki-Miyaura_HPLC_1	Au(mesh)_Layers_Piranha_1_Pd(0)	Au(mesh)_Layers_Piranha_1_Pd(0)_Suzuki-Miyaura_HPLC_1	99	t	Au(mesh)	Layers	Piranha	1	Pd(0)	4	Suzuki-Miyaura	HPLC	1	Yld(%)4	93.45	93.45	17200	2.9504	3.7504	3.5008	4.4128	1.0272	3.29664	0.77056	1.85568	3.54048	4.50048	4.20096	5.29536	1.23264	3.95597	0.924672	2.22682	6.35	5.07	1.69	3	80	80	70	70	14	12	0.5
Chem Pharm Bull 67, 735 (3) (table1)	662	Au(mesh)_Layers_Pd(0)	Piranha_1	5_Suzuki-Miyaura_HPLC	Suzuki-Miyaura_HPLC_1	Au(mesh)_Layers_Piranha_1_Pd(0)	Au(mesh)_Layers_Piranha_1_Pd(0)_Suzuki-Miyaura_HPLC_1	99	t	Au(mesh)	Layers	Piranha	1	Pd(0)	5	Suzuki-Miyaura	HPLC	1	Yld(%)5	95.9487	95.9487	17200	2.9504	3.7504	3.5008	4.4128	1.0272	3.29664	0.77056	1.85568	3.54048	4.50048	4.20096	5.29536	1.23264	3.95597	0.924672	2.22682	6.35	5.07	1.69	3	80	80	30	30	14	12	0.5
Chem Pharm Bull 67, 735 (3) (table1)	663	Au(mesh)_Layers_Pd(0)	Piranha_1	6_Suzuki-Miyaura_HPLC	Suzuki-Miyaura_HPLC_1	Au(mesh)_Layers_Piranha_1_Pd(0)	Au(mesh)_Layers_Piranha_1_Pd(0)_Suzuki-Miyaura_HPLC_1	99	t	Au(mesh)	Layers	Piranha	1	Pd(0)	6	Suzuki-Miyaura	HPLC	1	Yld(%)6	95.6923	95.6923	17200	2.9504	3.7504	3.5008	4.4128	1.0272	3.29664	0.77056	1.85568	3.54048	4.50048	4.20096	5.29536	1.23264	3.95597	0.924672	2.22682	6.35	5.07	1.69	3	80	80	60	60	14	12	0.5
Chem Pharm Bull 67, 735 (3) (table1)	664	Au(mesh)_Layers_Pd(0)	Piranha_1	7_Suzuki-Miyaura_HPLC	Suzuki-Miyaura_HPLC_1	Au(mesh)_Layers_Piranha_1_Pd(0)	Au(mesh)_Layers_Piranha_1_Pd(0)_Suzuki-Miyaura_HPLC_1	99	v	Au(mesh)	Layers	Piranha	1	Pd(0)	7	Suzuki-Miyaura	HPLC	1	Yld(%)7	95.2821	95.2821	17200	2.9504	3.7504	3.5008	4.4128	1.0272	3.29664	0.77056	1.85568	3.54048	4.50048	4.20096	5.29536	1.23264	3.95597	0.924672	2.22682	6.35	5.07	1.69	3	80	80	20	20	14	12	0.5
Chem Pharm Bull 67, 735 (3) (table1)	665	Au(mesh)_Layers_Pd(0)	Piranha_1	8_Suzuki-Miyaura_HPLC	Suzuki-Miyaura_HPLC_1	Au(mesh)_Layers_Piranha_1_Pd(0)	Au(mesh)_Layers_Piranha_1_Pd(0)_Suzuki-Miyaura_HPLC_1	99	t	Au(mesh)	Layers	Piranha	1	Pd(0)	8	Suzuki-Miyaura	HPLC	1	Yld(%)8	96.0256	96.0256	17200	2.9504	3.7504	3.5008	4.4128	1.0272	3.29664	0.77056	1.85568	3.54048	4.50048	4.20096	5.29536	1.23264	3.95597	0.924672	2.22682	6.35	5.07	1.69	3	80	80	50	50	14	12	0.5
Chem Pharm Bull 67, 735 (3) (table1)	666	Au(mesh)_Layers_Pd(0)	Piranha_1	9_Suzuki-Miyaura_HPLC	Suzuki-Miyaura_HPLC_1	Au(mesh)_Layers_Piranha_1_Pd(0)	Au(mesh)_Layers_Piranha_1_Pd(0)_Suzuki-Miyaura_HPLC_1	99	t	Au(mesh)	Layers	Piranha	1	Pd(0)	9	Suzuki-Miyaura	HPLC	1	Yld(%)9	96.3846	96.3846	17200	2.9504	3.7504	3.5008	4.4128	1.0272	3.29664	0.77056	1.85568	3.54048	4.50048	4.20096	5.29536	1.23264	3.95597	0.924672	2.22682	6.35	5.07	1.69	3	80	80	30	30	14	12	0.5
Chem Pharm Bull 67, 735 (3) (table1)	667	Au(mesh)_Layers_Pd(0)	Piranha_1	10_Suzuki-Miyaura_HPLC	Suzuki-Miyaura_HPLC_1	Au(mesh)_Layers_Piranha_1_Pd(0)	Au(mesh)_Layers_Piranha_1_Pd(0)_Suzuki-Miyaura_HPLC_1	99	t	Au(mesh)	Layers	Piranha	1	Pd(0)	10	Suzuki-Miyaura	HPLC	1	Yld(%)10	95.2051	95.2051	17200	2.9504	3.7504	3.5008	4.4128	1.0272	3.29664	0.77056	1.85568	3.54048	4.50048	4.20096	5.29536	1.23264	3.95597	0.924672	2.22682	6.35	5.07	1.69	3	80	80	10	10	14	12	0.5
Chem Pharm Bull 67, 735 (4) (table1)	668	Au(mesh)_Layers_Pd(0)	Piranha_1	1_Suzuki-Miyaura_HPLC	Suzuki-Miyaura_HPLC_1	Au(mesh)_Layers_Piranha_1_Pd(0)	Au(mesh)_Layers_Piranha_1_Pd(0)_Suzuki-Miyaura_HPLC_1	99	v	Au(mesh)	Layers	Piranha	1	Pd(0)	1	Suzuki-Miyaura	HPLC	1	Yld(%)1	86.2992	86.2992	6235	2.9504	3.7504	3.5008	4.4128	1.0272	3.29664	0.77056	1.85568	3.54048	4.50048	4.20096	5.29536	1.23264	3.95597	0.924672	2.22682	6.35	5.07	1.69	3	29	47	21	51	14	12	0.5
Chem Pharm Bull 67, 735 (4) (table1)	669	Au(mesh)_Layers_Pd(0)	Piranha_1	3_Suzuki-Miyaura_HPLC	Suzuki-Miyaura_HPLC_1	Au(mesh)_Layers_Piranha_1_Pd(0)	Au(mesh)_Layers_Piranha_1_Pd(0)_Suzuki-Miyaura_HPLC_1	99	t	Au(mesh)	Layers	Piranha	1	Pd(0)	3	Suzuki-Miyaura	HPLC	1	Yld(%)3	93.475	93.475	6235	2.9504	3.7504	3.5008	4.4128	1.0272	3.29664	0.77056	1.85568	3.54048	4.50048	4.20096	5.29536	1.23264	3.95597	0.924672	2.22682	6.35	5.07	1.69	3	29	47	14	36	14	12	0.5
Chem Pharm Bull 67, 735 (4) (table1)	670	Au(mesh)_Layers_Pd(0)	Piranha_1	4_Suzuki-Miyaura_HPLC	Suzuki-Miyaura_HPLC_1	Au(mesh)_Layers_Piranha_1_Pd(0)	Au(mesh)_Layers_Piranha_1_Pd(0)_Suzuki-Miyaura_HPLC_1	99	t	Au(mesh)	Layers	Piranha	1	Pd(0)	4	Suzuki-Miyaura	HPLC	1	Yld(%)4	93.45	93.45	6235	2.9504	3.7504	3.5008	4.4128	1.0272	3.29664	0.77056	1.85568	3.54048	4.50048	4.20096	5.29536	1.23264	3.95597	0.924672	2.22682	6.35	5.07	1.69	3	29	47	5	51	14	12	0.5
Chem Pharm Bull 67, 735 (4) (table1)	671	Au(mesh)_Layers_Pd(0)	Piranha_1	5_Suzuki-Miyaura_HPLC	Suzuki-Miyaura_HPLC_1	Au(mesh)_Layers_Piranha_1_Pd(0)	Au(mesh)_Layers_Piranha_1_Pd(0)_Suzuki-Miyaura_HPLC_1	99	t	Au(mesh)	Layers	Piranha	1	Pd(0)	5	Suzuki-Miyaura	HPLC	1	Yld(%)5	95.9487	95.9487	6235	2.9504	3.7504	3.5008	4.4128	1.0272	3.29664	0.77056	1.85568	3.54048	4.50048	4.20096	5.29536	1.23264	3.95597	0.924672	2.22682	6.35	5.07	1.69	3	29	47	9	39	14	12	0.5
Chem Pharm Bull 67, 735 (4) (table1)	672	Au(mesh)_Layers_Pd(0)	Piranha_1	7_Suzuki-Miyaura_HPLC	Suzuki-Miyaura_HPLC_1	Au(mesh)_Layers_Piranha_1_Pd(0)	Au(mesh)_Layers_Piranha_1_Pd(0)_Suzuki-Miyaura_HPLC_1	99	v	Au(mesh)	Layers	Piranha	1	Pd(0)	7	Suzuki-Miyaura	HPLC	1	Yld(%)7	95.2821	95.2821	6235	2.9504	3.7504	3.5008	4.4128	1.0272	3.29664	0.77056	1.85568	3.54048	4.50048	4.20096	5.29536	1.23264	3.95597	0.924672	2.22682	6.35	5.07	1.69	3	29	47	11	27	14	12	0.5
Chem Pharm Bull 67, 735 (4) (table1)	673	Au(mesh)_Layers_Pd(0)	Piranha_1	9_Suzuki-Miyaura_HPLC	Suzuki-Miyaura_HPLC_1	Au(mesh)_Layers_Piranha_1_Pd(0)	Au(mesh)_Layers_Piranha_1_Pd(0)_Suzuki-Miyaura_HPLC_1	99	t	Au(mesh)	Layers	Piranha	1	Pd(0)	9	Suzuki-Miyaura	HPLC	1	Yld(%)9	96.3846	96.3846	6235	2.9504	3.7504	3.5008	4.4128	1.0272	3.29664	0.77056	1.85568	3.54048	4.50048	4.20096	5.29536	1.23264	3.95597	0.924672	2.22682	6.35	5.07	1.69	3	29	47	13	37	14	12	0.5
Chem Pharm Bull 67, 735 (4) (table1)	674	Au(mesh)_Layers_Pd(0)	Piranha_1	10_Suzuki-Miyaura_HPLC	Suzuki-Miyaura_HPLC_1	Au(mesh)_Layers_Piranha_1_Pd(0)	Au(mesh)_Layers_Piranha_1_Pd(0)_Suzuki-Miyaura_HPLC_1	99	t	Au(mesh)	Layers	Piranha	1	Pd(0)	10	Suzuki-Miyaura	HPLC	1	Yld(%)10	95.2051	95.2051	6235	2.9504	3.7504	3.5008	4.4128	1.0272	3.29664	0.77056	1.85568	3.54048	4.50048	4.20096	5.29536	1.23264	3.95597	0.924672	2.22682	6.35	5.07	1.69	3	29	47	10	36	14	12	0.5
Chem Pharm Bull 67, 736 (2)(table2)	675	Au(mesh)_Layers_Pd(0)	Piranha_1	2_Suzuki-Miyaura_NA	Suzuki-Miyaura_NA_1	Au(mesh)_Layers_Piranha_1_Pd(0)	Au(mesh)_Layers_Piranha_1_Pd(0)_Suzuki-Miyaura_NA_1	99	t	Au(mesh)	Layers	Piranha	1	Pd(0)	2	Suzuki-Miyaura	NA	1	Yld(%)2	95.175	95.175	6235	2.9504	3.7504	3.5008	4.4128	1.0272	3.29664	0.77056	1.85568	3.54048	4.50048	4.20096	5.29536	1.23264	3.95597	0.924672	2.22682	6.35	5.07	1.69	3	29	47	51	51	14	12	0.5
Chem Pharm Bull 67, 736 (2)(table2)	676	Au(mesh)_Layers_Pd(0)	Piranha_1	5_Suzuki-Miyaura_NA	Suzuki-Miyaura_NA_1	Au(mesh)_Layers_Piranha_1_Pd(0)	Au(mesh)_Layers_Piranha_1_Pd(0)_Suzuki-Miyaura_NA_1	99	v	Au(mesh)	Layers	Piranha	1	Pd(0)	5	Suzuki-Miyaura	NA	1	Yld(%)5	95.9487	95.9487	6235	2.9504	3.7504	3.5008	4.4128	1.0272	3.29664	0.77056	1.85568	3.54048	4.50048	4.20096	5.29536	1.23264	3.95597	0.924672	2.22682	6.35	5.07	1.69	3	29	47	51	51	14	12	0.5
Chem Pharm Bull 67, 736 (2)(table2)	677	Au(mesh)_Layers_Pd(0)	Piranha_1	9_Suzuki-Miyaura_NA	Suzuki-Miyaura_NA_1	Au(mesh)_Layers_Piranha_1_Pd(0)	Au(mesh)_Layers_Piranha_1_Pd(0)_Suzuki-Miyaura_NA_1	99	t	Au(mesh)	Layers	Piranha	1	Pd(0)	9	Suzuki-Miyaura	NA	1	Yld(%)9	96.3846	96.3846	6235	2.9504	3.7504	3.5008	4.4128	1.0272	3.29664	0.77056	1.85568	3.54048	4.50048	4.20096	5.29536	1.23264	3.95597	0.924672	2.22682	6.35	5.07	1.69	3	29	47	51	51	14	12	0.5
Chem Pharm Bull 67, 736 (4)(table2)	678	Au(mesh)_Layers_Pd(0)	Piranha_1	1_Suzuki-Miyaura_NA	Suzuki-Miyaura_NA_1	Au(mesh)_Layers_Piranha_1_Pd(0)	Au(mesh)_Layers_Piranha_1_Pd(0)_Suzuki-Miyaura_NA_1	99	t	Au(mesh)	Layers	Piranha	1	Pd(0)	1	Suzuki-Miyaura	NA	1	Yld(%)1	86.2992	86.2992	6235	2.9504	3.7504	3.5008	4.4128	1.0272	3.29664	0.77056	1.85568	3.54048	4.50048	4.20096	5.29536	1.23264	3.95597	0.924672	2.22682	6.35	5.07	1.69	3	29	47	39.5	51	14	12	0.5
Chem Pharm Bull 67, 736 (4)(table2)	679	Au(mesh)_Layers_Pd(0)	Piranha_1	3_Suzuki-Miyaura_NA	Suzuki-Miyaura_NA_1	Au(mesh)_Layers_Piranha_1_Pd(0)	Au(mesh)_Layers_Piranha_1_Pd(0)_Suzuki-Miyaura_NA_1	99	t	Au(mesh)	Layers	Piranha	1	Pd(0)	3	Suzuki-Miyaura	NA	1	Yld(%)3	93.475	93.475	6235	2.9504	3.7504	3.5008	4.4128	1.0272	3.29664	0.77056	1.85568	3.54048	4.50048	4.20096	5.29536	1.23264	3.95597	0.924672	2.22682	6.35	5.07	1.69	3	29	47	39.5	51	14	12	0.5
Chem Pharm Bull 67, 736 (4)(table2)	680	Au(mesh)_Layers_Pd(0)	Piranha_1	6_Suzuki-Miyaura_NA	Suzuki-Miyaura_NA_1	Au(mesh)_Layers_Piranha_1_Pd(0)	Au(mesh)_Layers_Piranha_1_Pd(0)_Suzuki-Miyaura_NA_1	99	v	Au(mesh)	Layers	Piranha	1	Pd(0)	6	Suzuki-Miyaura	NA	1	Yld(%)6	95.6923	95.6923	6235	2.9504	3.7504	3.5008	4.4128	1.0272	3.29664	0.77056	1.85568	3.54048	4.50048	4.20096	5.29536	1.23264	3.95597	0.924672	2.22682	6.35	5.07	1.69	3	29	47	39.5	51	14	12	0.5
Chem Pharm Bull 67, 736 (4)(table2)	681	Au(mesh)_Layers_Pd(0)	Piranha_1	7_Suzuki-Miyaura_NA	Suzuki-Miyaura_NA_1	Au(mesh)_Layers_Piranha_1_Pd(0)	Au(mesh)_Layers_Piranha_1_Pd(0)_Suzuki-Miyaura_NA_1	99	t	Au(mesh)	Layers	Piranha	1	Pd(0)	7	Suzuki-Miyaura	NA	1	Yld(%)7	95.2821	95.2821	6235	2.9504	3.7504	3.5008	4.4128	1.0272	3.29664	0.77056	1.85568	3.54048	4.50048	4.20096	5.29536	1.23264	3.95597	0.924672	2.22682	6.35	5.07	1.69	3	29	47	39.5	51	14	12	0.5
Chem Pharm Bull 67, 736 (4)(table2)	682	Au(mesh)_Layers_Pd(0)	Piranha_1	10_Suzuki-Miyaura_NA	Suzuki-Miyaura_NA_1	Au(mesh)_Layers_Piranha_1_Pd(0)	Au(mesh)_Layers_Piranha_1_Pd(0)_Suzuki-Miyaura_NA_1	99	t	Au(mesh)	Layers	Piranha	1	Pd(0)	10	Suzuki-Miyaura	NA	1	Yld(%)10	95.2051	95.2051	6235	2.9504	3.7504	3.5008	4.4128	1.0272	3.29664	0.77056	1.85568	3.54048	4.50048	4.20096	5.29536	1.23264	3.95597	0.924672	2.22682	6.35	5.07	1.69	3	29	47	39.5	51	14	12	0.5
Chem Pharm Bull 67, 736 (5)(table2)	683	Au(mesh)_Layers_Pd(0)	Piranha_1	5_Suzuki-Miyaura_NA	Suzuki-Miyaura_NA_1	Au(mesh)_Layers_Piranha_1_Pd(0)	Au(mesh)_Layers_Piranha_1_Pd(0)_Suzuki-Miyaura_NA_1	99	t	Au(mesh)	Layers	Piranha	1	Pd(0)	5	Suzuki-Miyaura	NA	1	Yld(%)5	95.9487	95.9487	6235	3.4048	4.6688	3.872	9.424	0.90944	2.58496	0.78272	1.91456	4.08576	5.60256	4.6464	11.3088	1.09133	3.10195	0.939264	2.29747	6.35	5.07	1.69	3	29	47	801	801	14	12	0.5
Chem Pharm Bull 67, 736 (5)(table2)	684	Au(mesh)_Layers_Pd(0)	Piranha_1	8_Suzuki-Miyaura_NA	Suzuki-Miyaura_NA_1	Au(mesh)_Layers_Piranha_1_Pd(0)	Au(mesh)_Layers_Piranha_1_Pd(0)_Suzuki-Miyaura_NA_1	99	v	Au(mesh)	Layers	Piranha	1	Pd(0)	8	Suzuki-Miyaura	NA	1	Yld(%)8	96.0256	96.0256	6235	3.4048	4.6688	3.872	9.424	0.90944	2.58496	0.78272	1.91456	4.08576	5.60256	4.6464	11.3088	1.09133	3.10195	0.939264	2.29747	6.35	5.07	1.69	3	29	47	801	801	14	12	0.5
Chem Pharm Bull 67, 736 (5)(table2)	685	Au(mesh)_Layers_Pd(0)	Piranha_1	9_Suzuki-Miyaura_NA	Suzuki-Miyaura_NA_1	Au(mesh)_Layers_Piranha_1_Pd(0)	Au(mesh)_Layers_Piranha_1_Pd(0)_Suzuki-Miyaura_NA_1	99	t	Au(mesh)	Layers	Piranha	1	Pd(0)	9	Suzuki-Miyaura	NA	1	Yld(%)9	96.3846	96.3846	6235	3.4048	4.6688	3.872	9.424	0.90944	2.58496	0.78272	1.91456	4.08576	5.60256	4.6464	11.3088	1.09133	3.10195	0.939264	2.29747	6.35	5.07	1.69	3	29	47	801	801	14	12	0.5
Chem Pharm Bull 67, 736 (5)(table2)	686	Au(mesh)_Layers_Pd(0)	Piranha_1	10_Suzuki-Miyaura_NA	Suzuki-Miyaura_NA_1	Au(mesh)_Layers_Piranha_1_Pd(0)	Au(mesh)_Layers_Piranha_1_Pd(0)_Suzuki-Miyaura_NA_1	99	t	Au(mesh)	Layers	Piranha	1	Pd(0)	10	Suzuki-Miyaura	NA	1	Yld(%)10	95.2051	95.2051	6235	3.4048	4.6688	3.872	9.424	0.90944	2.58496	0.78272	1.91456	4.08576	5.60256	4.6464	11.3088	1.09133	3.10195	0.939264	2.29747	6.35	5.07	1.69	3	29	47	295	295	14	12	0.5
Chem Pharm Bull 67, 736 (6)(table2)	687	Au(mesh)_Layers_Pd(0)	Piranha_1	3_Suzuki-Miyaura_NA	Suzuki-Miyaura_NA_1	Au(mesh)_Layers_Piranha_1_Pd(0)	Au(mesh)_Layers_Piranha_1_Pd(0)_Suzuki-Miyaura_NA_1	99	t	Au(mesh)	Layers	Piranha	1	Pd(0)	3	Suzuki-Miyaura	NA	1	Yld(%)3	93.475	93.475	6235	3.4048	4.6688	3.872	9.424	0.90944	2.58496	0.78272	1.91456	4.08576	5.60256	4.6464	11.3088	1.09133	3.10195	0.939264	2.29747	6.35	5.07	1.69	3	29	47	801	801	14	12	0.5
Chem Pharm Bull 67, 736 (6)(table2)	688	Au(mesh)_Layers_Pd(0)	Piranha_1	6_Suzuki-Miyaura_NA	Suzuki-Miyaura_NA_1	Au(mesh)_Layers_Piranha_1_Pd(0)	Au(mesh)_Layers_Piranha_1_Pd(0)_Suzuki-Miyaura_NA_1	99	v	Au(mesh)	Layers	Piranha	1	Pd(0)	6	Suzuki-Miyaura	NA	1	Yld(%)6	95.6923	95.6923	6235	3.4048	4.6688	3.872	9.424	0.90944	2.58496	0.78272	1.91456	4.08576	5.60256	4.6464	11.3088	1.09133	3.10195	0.939264	2.29747	6.35	5.07	1.69	3	29	47	801	801	14	12	0.5
Chem Pharm Bull 67, 736 (6)(table2)	689	Au(mesh)_Layers_Pd(0)	Piranha_1	9_Suzuki-Miyaura_NA	Suzuki-Miyaura_NA_1	Au(mesh)_Layers_Piranha_1_Pd(0)	Au(mesh)_Layers_Piranha_1_Pd(0)_Suzuki-Miyaura_NA_1	99	t	Au(mesh)	Layers	Piranha	1	Pd(0)	9	Suzuki-Miyaura	NA	1	Yld(%)9	96.3846	96.3846	6235	3.4048	4.6688	3.872	9.424	0.90944	2.58496	0.78272	1.91456	4.08576	5.60256	4.6464	11.3088	1.09133	3.10195	0.939264	2.29747	6.35	5.07	1.69	3	29	47	801	801	14	12	0.5
Chem Pharm Bull 67, 736 (7)(table2)	690	Au(mesh)_Layers_Pd(0)	Piranha_1	2_Suzuki-Miyaura_NA	Suzuki-Miyaura_NA_1	Au(mesh)_Layers_Piranha_1_Pd(0)	Au(mesh)_Layers_Piranha_1_Pd(0)_Suzuki-Miyaura_NA_1	99	t	Au(mesh)	Layers	Piranha	1	Pd(0)	2	Suzuki-Miyaura	NA	1	Yld(%)2	95.175	95.175	6235	3.4048	4.6688	3.872	9.424	0.90944	2.58496	0.78272	1.91456	4.08576	5.60256	4.6464	11.3088	1.09133	3.10195	0.939264	2.29747	6.35	5.07	1.69	3	29	47	801	801	14	12	0.5
Chem Pharm Bull 67, 736 (7)(table2)	691	Au(mesh)_Layers_Pd(0)	Piranha_1	4_Suzuki-Miyaura_NA	Suzuki-Miyaura_NA_1	Au(mesh)_Layers_Piranha_1_Pd(0)	Au(mesh)_Layers_Piranha_1_Pd(0)_Suzuki-Miyaura_NA_1	99	t	Au(mesh)	Layers	Piranha	1	Pd(0)	4	Suzuki-Miyaura	NA	1	Yld(%)4	93.45	93.45	6235	3.4048	4.6688	3.872	9.424	0.90944	2.58496	0.78272	1.91456	4.08576	5.60256	4.6464	11.3088	1.09133	3.10195	0.939264	2.29747	6.35	5.07	1.69	3	29	47	801	801	14	12	0.5
Chem Pharm Bull 67, 736 (7)(table2)	692	Au(mesh)_Layers_Pd(0)	Piranha_1	9_Suzuki-Miyaura_NA	Suzuki-Miyaura_NA_1	Au(mesh)_Layers_Piranha_1_Pd(0)	Au(mesh)_Layers_Piranha_1_Pd(0)_Suzuki-Miyaura_NA_1	99	v	Au(mesh)	Layers	Piranha	1	Pd(0)	9	Suzuki-Miyaura	NA	1	Yld(%)9	96.3846	96.3846	6235	3.4048	4.6688	3.872	9.424	0.90944	2.58496	0.78272	1.91456	4.08576	5.60256	4.6464	11.3088	1.09133	3.10195	0.939264	2.29747	6.35	5.07	1.69	3	29	47	801	801	14	12	0.5
Chem Pharm Bull 67, 736 (8)(table2)	693	Au(mesh)_Layers_Pd(0)	Piranha_1	2_Suzuki-Miyaura_NA	Suzuki-Miyaura_NA_1	Au(mesh)_Layers_Piranha_1_Pd(0)	Au(mesh)_Layers_Piranha_1_Pd(0)_Suzuki-Miyaura_NA_1	99	t	Au(mesh)	Layers	Piranha	1	Pd(0)	2	Suzuki-Miyaura	NA	1	Yld(%)2	95.175	95.175	6235	3.4048	4.6688	3.872	9.424	0.90944	2.58496	0.78272	1.91456	4.08576	5.60256	4.6464	11.3088	1.09133	3.10195	0.939264	2.29747	6.35	5.07	1.69	3	29	47	801	801	14	12	0.5
Chem Pharm Bull 67, 736 (10)(table2)	694	Au(mesh)_Layers_Pd(0)	Piranha_1	1_Suzuki-Miyaura_NA	Suzuki-Miyaura_NA_1	Au(mesh)_Layers_Piranha_1_Pd(0)	Au(mesh)_Layers_Piranha_1_Pd(0)_Suzuki-Miyaura_NA_1	99	t	Au(mesh)	Layers	Piranha	1	Pd(0)	1	Suzuki-Miyaura	NA	1	Yld(%)1	86.2992	86.2992	6235	3.6256	5.0976	4.2112	6.064	0.88896	2.46944	0.76544	1.83072	4.35072	6.11712	5.05344	7.2768	1.06675	2.96333	0.918528	2.19686	6.35	5.07	1.69	3	29	47	54	641	14	12	0.5
Chem Pharm Bull 67, 736 (10)(table2)	695	Au(mesh)_Layers_Pd(0)	Piranha_1	2_Suzuki-Miyaura_NA	Suzuki-Miyaura_NA_1	Au(mesh)_Layers_Piranha_1_Pd(0)	Au(mesh)_Layers_Piranha_1_Pd(0)_Suzuki-Miyaura_NA_1	99	t	Au(mesh)	Layers	Piranha	1	Pd(0)	2	Suzuki-Miyaura	NA	1	Yld(%)2	95.175	95.175	6235	3.6256	5.0976	4.2112	6.064	0.88896	2.46944	0.76544	1.83072	4.35072	6.11712	5.05344	7.2768	1.06675	2.96333	0.918528	2.19686	6.35	5.07	1.69	3	29	47	54	641	14	12	0.5
Chem Pharm Bull 67, 736 (10)(table2)	696	Au(mesh)_Layers_Pd(0)	Piranha_1	3_Suzuki-Miyaura_NA	Suzuki-Miyaura_NA_1	Au(mesh)_Layers_Piranha_1_Pd(0)	Au(mesh)_Layers_Piranha_1_Pd(0)_Suzuki-Miyaura_NA_1	99	v	Au(mesh)	Layers	Piranha	1	Pd(0)	3	Suzuki-Miyaura	NA	1	Yld(%)3	93.475	93.475	6235	3.6256	5.0976	4.2112	6.064	0.88896	2.46944	0.76544	1.83072	4.35072	6.11712	5.05344	7.2768	1.06675	2.96333	0.918528	2.19686	6.35	5.07	1.69	3	29	47	54	641	14	12	0.5
Chem Pharm Bull 67, 736 (10)(table2)	697	Au(mesh)_Layers_Pd(0)	Piranha_1	4_Suzuki-Miyaura_NA	Suzuki-Miyaura_NA_1	Au(mesh)_Layers_Piranha_1_Pd(0)	Au(mesh)_Layers_Piranha_1_Pd(0)_Suzuki-Miyaura_NA_1	99	t	Au(mesh)	Layers	Piranha	1	Pd(0)	4	Suzuki-Miyaura	NA	1	Yld(%)4	93.45	93.45	6235	3.6256	5.0976	4.2112	6.064	0.88896	2.46944	0.76544	1.83072	4.35072	6.11712	5.05344	7.2768	1.06675	2.96333	0.918528	2.19686	6.35	5.07	1.69	3	29	47	54	641	14	12	0.5
Chem Pharm Bull 67, 736 (10)(table2)	698	Au(mesh)_Layers_Pd(0)	Piranha_1	6_Suzuki-Miyaura_NA	Suzuki-Miyaura_NA_1	Au(mesh)_Layers_Piranha_1_Pd(0)	Au(mesh)_Layers_Piranha_1_Pd(0)_Suzuki-Miyaura_NA_1	99	t	Au(mesh)	Layers	Piranha	1	Pd(0)	6	Suzuki-Miyaura	NA	1	Yld(%)6	95.6923	95.6923	6235	3.6256	5.0976	4.2112	6.064	0.88896	2.46944	0.76544	1.83072	4.35072	6.11712	5.05344	7.2768	1.06675	2.96333	0.918528	2.19686	6.35	5.07	1.69	3	29	47	54	641	14	12	0.5
Chem Pharm Bull 67, 736 (10)(table2)	699	Au(mesh)_Layers_Pd(0)	Piranha_1	7_Suzuki-Miyaura_NA	Suzuki-Miyaura_NA_1	Au(mesh)_Layers_Piranha_1_Pd(0)	Au(mesh)_Layers_Piranha_1_Pd(0)_Suzuki-Miyaura_NA_1	99	t	Au(mesh)	Layers	Piranha	1	Pd(0)	7	Suzuki-Miyaura	NA	1	Yld(%)7	95.2821	95.2821	6235	3.6256	5.0976	4.2112	6.064	0.88896	2.46944	0.76544	1.83072	4.35072	6.11712	5.05344	7.2768	1.06675	2.96333	0.918528	2.19686	6.35	5.07	1.69	3	29	47	54	641	14	12	0.5
Chem Pharm Bull 67, 736 (10)(table2)	700	Au(mesh)_Layers_Pd(0)	Piranha_1	8_Suzuki-Miyaura_NA	Suzuki-Miyaura_NA_1	Au(mesh)_Layers_Piranha_1_Pd(0)	Au(mesh)_Layers_Piranha_1_Pd(0)_Suzuki-Miyaura_NA_1	99	v	Au(mesh)	Layers	Piranha	1	Pd(0)	8	Suzuki-Miyaura	NA	1	Yld(%)8	96.0256	96.0256	6235	3.6256	5.0976	4.2112	6.064	0.88896	2.46944	0.76544	1.83072	4.35072	6.11712	5.05344	7.2768	1.06675	2.96333	0.918528	2.19686	6.35	5.07	1.69	3	29	47	54	641	14	12	0.5
Chem Pharm Bull 67, 736 (10)(table2)	701	Au(mesh)_Layers_Pd(0)	Piranha_1	9_Suzuki-Miyaura_NA	Suzuki-Miyaura_NA_1	Au(mesh)_Layers_Piranha_1_Pd(0)	Au(mesh)_Layers_Piranha_1_Pd(0)_Suzuki-Miyaura_NA_1	99	t	Au(mesh)	Layers	Piranha	1	Pd(0)	9	Suzuki-Miyaura	NA	1	Yld(%)9	96.3846	96.3846	6235	3.6256	5.0976	4.2112	6.064	0.88896	2.46944	0.76544	1.83072	4.35072	6.11712	5.05344	7.2768	1.06675	2.96333	0.918528	2.19686	6.35	5.07	1.69	3	29	47	54	641	14	12	0.5
Chem Pharm Bull 67, 736 (11)(table2)	702	Au(mesh)_Layers_Pd(0)	Piranha_1	1_Suzuki-Miyaura_NA	Suzuki-Miyaura_NA_1	Au(mesh)_Layers_Piranha_1_Pd(0)	Au(mesh)_Layers_Piranha_1_Pd(0)_Suzuki-Miyaura_NA_1	99	t	Au(mesh)	Layers	Piranha	1	Pd(0)	1	Suzuki-Miyaura	NA	1	Yld(%)1	86.2992	86.2992	6235	3.6256	5.0976	4.2112	6.064	0.88896	2.46944	0.76544	1.83072	4.35072	6.11712	5.05344	7.2768	1.06675	2.96333	0.918528	2.19686	6.35	5.07	1.69	3	29	47	54	641	14	12	0.5
Chem Pharm Bull 67, 736 (11)(table2)	703	Au(mesh)_Layers_Pd(0)	Piranha_1	2_Suzuki-Miyaura_NA	Suzuki-Miyaura_NA_1	Au(mesh)_Layers_Piranha_1_Pd(0)	Au(mesh)_Layers_Piranha_1_Pd(0)_Suzuki-Miyaura_NA_1	99	t	Au(mesh)	Layers	Piranha	1	Pd(0)	2	Suzuki-Miyaura	NA	1	Yld(%)2	95.175	95.175	6235	3.6256	5.0976	4.2112	6.064	0.88896	2.46944	0.76544	1.83072	4.35072	6.11712	5.05344	7.2768	1.06675	2.96333	0.918528	2.19686	6.35	5.07	1.69	3	29	47	54	641	14	12	0.5
Chem Pharm Bull 67, 736 (11)(table2)	704	Au(mesh)_Layers_Pd(0)	Piranha_1	7_Suzuki-Miyaura_NA	Suzuki-Miyaura_NA_1	Au(mesh)_Layers_Piranha_1_Pd(0)	Au(mesh)_Layers_Piranha_1_Pd(0)_Suzuki-Miyaura_NA_1	99	v	Au(mesh)	Layers	Piranha	1	Pd(0)	7	Suzuki-Miyaura	NA	1	Yld(%)7	95.2821	95.2821	6235	3.6256	5.0976	4.2112	6.064	0.88896	2.46944	0.76544	1.83072	4.35072	6.11712	5.05344	7.2768	1.06675	2.96333	0.918528	2.19686	6.35	5.07	1.69	3	29	47	54	641	14	12	0.5
Chem Pharm Bull 67, 736 (12)(table2)	705	Au(mesh)_Layers_Pd(0)	Piranha_1	3_Suzuki-Miyaura_HPLC	Suzuki-Miyaura_HPLC_1	Au(mesh)_Layers_Piranha_1_Pd(0)	Au(mesh)_Layers_Piranha_1_Pd(0)_Suzuki-Miyaura_HPLC_1	99	t	Au(mesh)	Layers	Piranha	1	Pd(0)	3	Suzuki-Miyaura	HPLC	1	Yld(%)3	93.475	93.475	6235	3.6256	5.0976	4.2112	6.064	0.88896	2.46944	0.76544	1.83072	4.35072	6.11712	5.05344	7.2768	1.06675	2.96333	0.918528	2.19686	6.35	5.07	1.69	3	29	47	54	641	14	12	0.5
Chem Pharm Bull 67, 736 (12)(table2)	706	Au(mesh)_Layers_Pd(0)	Piranha_1	4_Suzuki-Miyaura_HPLC	Suzuki-Miyaura_HPLC_1	Au(mesh)_Layers_Piranha_1_Pd(0)	Au(mesh)_Layers_Piranha_1_Pd(0)_Suzuki-Miyaura_HPLC_1	99	t	Au(mesh)	Layers	Piranha	1	Pd(0)	4	Suzuki-Miyaura	HPLC	1	Yld(%)4	93.45	93.45	6235	3.6256	5.0976	4.2112	6.064	0.88896	2.46944	0.76544	1.83072	4.35072	6.11712	5.05344	7.2768	1.06675	2.96333	0.918528	2.19686	6.35	5.07	1.69	3	29	47	54	641	14	12	0.5
Chem Pharm Bull 67, 736 (12)(table2)	707	Au(mesh)_Layers_Pd(0)	Piranha_1	5_Suzuki-Miyaura_HPLC	Suzuki-Miyaura_HPLC_1	Au(mesh)_Layers_Piranha_1_Pd(0)	Au(mesh)_Layers_Piranha_1_Pd(0)_Suzuki-Miyaura_HPLC_1	99	t	Au(mesh)	Layers	Piranha	1	Pd(0)	5	Suzuki-Miyaura	HPLC	1	Yld(%)5	95.9487	95.9487	6235	3.6256	5.0976	4.2112	6.064	0.88896	2.46944	0.76544	1.83072	4.35072	6.11712	5.05344	7.2768	1.06675	2.96333	0.918528	2.19686	6.35	5.07	1.69	3	29	47	54	641	14	12	0.5
Chem Pharm Bull 67, 736 (13)(table2)	708	Au(mesh)_Layers_Pd(0)	Piranha_1	1_Suzuki-Miyaura_NA	Suzuki-Miyaura_NA_1	Au(mesh)_Layers_Piranha_1_Pd(0)	Au(mesh)_Layers_Piranha_1_Pd(0)_Suzuki-Miyaura_NA_1	99	v	Au(mesh)	Layers	Piranha	1	Pd(0)	1	Suzuki-Miyaura	NA	1	Yld(%)1	86.2992	86.2992	6235	3.296	4.72	3.4528	9.6256	0.85696	2.29408	0.83712	2.1904	3.9552	5.664	4.14336	11.5507	1.02835	2.7529	1.00454	2.62848	6.35	5.07	1.69	3	29	47	482	482	14	12	0.5
Chem Pharm Bull 67, 736 (13)(table2)	709	Au(mesh)_Layers_Pd(0)	Piranha_1	3_Suzuki-Miyaura_NA	Suzuki-Miyaura_NA_1	Au(mesh)_Layers_Piranha_1_Pd(0)	Au(mesh)_Layers_Piranha_1_Pd(0)_Suzuki-Miyaura_NA_1	99	t	Au(mesh)	Layers	Piranha	1	Pd(0)	3	Suzuki-Miyaura	NA	1	Yld(%)3	93.475	93.475	6235	3.296	4.72	3.4528	9.6256	0.85696	2.29408	0.83712	2.1904	3.9552	5.664	4.14336	11.5507	1.02835	2.7529	1.00454	2.62848	6.35	5.07	1.69	3	29	47	299	299	14	12	0.5
Chem Pharm Bull 67, 736 (13)(table2)	710	Au(mesh)_Layers_Pd(0)	Piranha_1	4_Suzuki-Miyaura_NA	Suzuki-Miyaura_NA_1	Au(mesh)_Layers_Piranha_1_Pd(0)	Au(mesh)_Layers_Piranha_1_Pd(0)_Suzuki-Miyaura_NA_1	99	t	Au(mesh)	Layers	Piranha	1	Pd(0)	4	Suzuki-Miyaura	NA	1	Yld(%)4	93.45	93.45	6235	3.296	4.72	3.4528	9.6256	0.85696	2.29408	0.83712	2.1904	3.9552	5.664	4.14336	11.5507	1.02835	2.7529	1.00454	2.62848	6.35	5.07	1.69	3	29	47	299	299	14	12	0.5
Chem Pharm Bull 67, 736 (13)(table2)	711	Au(mesh)_Layers_Pd(0)	Piranha_1	5_Suzuki-Miyaura_NA	Suzuki-Miyaura_NA_1	Au(mesh)_Layers_Piranha_1_Pd(0)	Au(mesh)_Layers_Piranha_1_Pd(0)_Suzuki-Miyaura_NA_1	99	t	Au(mesh)	Layers	Piranha	1	Pd(0)	5	Suzuki-Miyaura	NA	1	Yld(%)5	95.9487	95.9487	6235	3.296	4.72	3.4528	9.6256	0.85696	2.29408	0.83712	2.1904	3.9552	5.664	4.14336	11.5507	1.02835	2.7529	1.00454	2.62848	6.35	5.07	1.69	3	29	47	299	299	14	12	0.5
Chem Pharm Bull 67, 736 (13)(table2)	712	Au(mesh)_Layers_Pd(0)	Piranha_1	6_Suzuki-Miyaura_NA	Suzuki-Miyaura_NA_1	Au(mesh)_Layers_Piranha_1_Pd(0)	Au(mesh)_Layers_Piranha_1_Pd(0)_Suzuki-Miyaura_NA_1	99	v	Au(mesh)	Layers	Piranha	1	Pd(0)	6	Suzuki-Miyaura	NA	1	Yld(%)6	95.6923	95.6923	6235	3.296	4.72	3.4528	9.6256	0.85696	2.29408	0.83712	2.1904	3.9552	5.664	4.14336	11.5507	1.02835	2.7529	1.00454	2.62848	6.35	5.07	1.69	3	29	47	299	299	14	12	0.5
Chem Pharm Bull 67, 736 (13)(table2)	713	Au(mesh)_Layers_Pd(0)	Piranha_1	7_Suzuki-Miyaura_NA	Suzuki-Miyaura_NA_1	Au(mesh)_Layers_Piranha_1_Pd(0)	Au(mesh)_Layers_Piranha_1_Pd(0)_Suzuki-Miyaura_NA_1	99	t	Au(mesh)	Layers	Piranha	1	Pd(0)	7	Suzuki-Miyaura	NA	1	Yld(%)7	95.2821	95.2821	6235	3.296	4.72	3.4528	9.6256	0.85696	2.29408	0.83712	2.1904	3.9552	5.664	4.14336	11.5507	1.02835	2.7529	1.00454	2.62848	6.35	5.07	1.69	3	29	47	299	299	14	12	0.5
Chem Pharm Bull 67, 736 (13)(table2)	714	Au(mesh)_Layers_Pd(0)	Piranha_1	8_Suzuki-Miyaura_NA	Suzuki-Miyaura_NA_1	Au(mesh)_Layers_Piranha_1_Pd(0)	Au(mesh)_Layers_Piranha_1_Pd(0)_Suzuki-Miyaura_NA_1	99	t	Au(mesh)	Layers	Piranha	1	Pd(0)	8	Suzuki-Miyaura	NA	1	Yld(%)8	96.0256	96.0256	6235	3.296	4.72	3.4528	9.6256	0.85696	2.29408	0.83712	2.1904	3.9552	5.664	4.14336	11.5507	1.02835	2.7529	1.00454	2.62848	6.35	5.07	1.69	3	29	47	299	299	14	12	0.5
Chem Pharm Bull 67, 736 (13)(table2)	715	Au(mesh)_Layers_Pd(0)	Piranha_1	9_Suzuki-Miyaura_NA	Suzuki-Miyaura_NA_1	Au(mesh)_Layers_Piranha_1_Pd(0)	Au(mesh)_Layers_Piranha_1_Pd(0)_Suzuki-Miyaura_NA_1	99	t	Au(mesh)	Layers	Piranha	1	Pd(0)	9	Suzuki-Miyaura	NA	1	Yld(%)9	96.3846	96.3846	6235	3.296	4.72	3.4528	9.6256	0.85696	2.29408	0.83712	2.1904	3.9552	5.664	4.14336	11.5507	1.02835	2.7529	1.00454	2.62848	6.35	5.07	1.69	3	29	47	299	299	14	12	0.5
Chem Pharm Bull 67, 736 (13)(table2)	716	Au(mesh)_Layers_Pd(0)	Piranha_1	10_Suzuki-Miyaura_NA	Suzuki-Miyaura_NA_1	Au(mesh)_Layers_Piranha_1_Pd(0)	Au(mesh)_Layers_Piranha_1_Pd(0)_Suzuki-Miyaura_NA_1	99	v	Au(mesh)	Layers	Piranha	1	Pd(0)	10	Suzuki-Miyaura	NA	1	Yld(%)10	95.2051	95.2051	6235	3.296	4.72	3.4528	9.6256	0.85696	2.29408	0.83712	2.1904	3.9552	5.664	4.14336	11.5507	1.02835	2.7529	1.00454	2.62848	6.35	5.07	1.69	3	29	47	116	116	14	12	0.5
Chem Pharm Bull 67, 736 (14)(table2)	717	Au(mesh)_Layers_Pd(0)	Piranha_1	3_Suzuki-Miyaura_NA	Suzuki-Miyaura_NA_1	Au(mesh)_Layers_Piranha_1_Pd(0)	Au(mesh)_Layers_Piranha_1_Pd(0)_Suzuki-Miyaura_NA_1	99	t	Au(mesh)	Layers	Piranha	1	Pd(0)	3	Suzuki-Miyaura	NA	1	Yld(%)3	93.475	93.475	6235	3.8368	5.4688	4.112	7.92	0.90912	2.5824	0.74176	1.72	4.60416	6.56256	4.9344	9.504	1.09094	3.09888	0.890112	2.064	6.35	5.07	1.69	3	29	47	324.5	324.5	14	12	0.5
Chem Pharm Bull 67, 736 (14)(table2)	718	Au(mesh)_Layers_Pd(0)	Piranha_1	4_Suzuki-Miyaura_NA	Suzuki-Miyaura_NA_1	Au(mesh)_Layers_Piranha_1_Pd(0)	Au(mesh)_Layers_Piranha_1_Pd(0)_Suzuki-Miyaura_NA_1	99	t	Au(mesh)	Layers	Piranha	1	Pd(0)	4	Suzuki-Miyaura	NA	1	Yld(%)4	93.45	93.45	6235	3.8368	5.4688	4.112	7.92	0.90912	2.5824	0.74176	1.72	4.60416	6.56256	4.9344	9.504	1.09094	3.09888	0.890112	2.064	6.35	5.07	1.69	3	29	47	324.5	324.5	14	12	0.5
Chem Pharm Bull 67, 736 (14)(table2)	719	Au(mesh)_Layers_Pd(0)	Piranha_1	5_Suzuki-Miyaura_NA	Suzuki-Miyaura_NA_1	Au(mesh)_Layers_Piranha_1_Pd(0)	Au(mesh)_Layers_Piranha_1_Pd(0)_Suzuki-Miyaura_NA_1	99	t	Au(mesh)	Layers	Piranha	1	Pd(0)	5	Suzuki-Miyaura	NA	1	Yld(%)5	95.9487	95.9487	6235	3.8368	5.4688	4.112	7.92	0.90912	2.5824	0.74176	1.72	4.60416	6.56256	4.9344	9.504	1.09094	3.09888	0.890112	2.064	6.35	5.07	1.69	3	29	47	324.5	324.5	14	12	0.5
Chem Pharm Bull 67, 736 (15)(table2)	720	Au(mesh)_Layers_Pd(0)	Piranha_1	8_Suzuki-Miyaura_NA	Suzuki-Miyaura_NA_1	Au(mesh)_Layers_Piranha_1_Pd(0)	Au(mesh)_Layers_Piranha_1_Pd(0)_Suzuki-Miyaura_NA_1	99	v	Au(mesh)	Layers	Piranha	1	Pd(0)	8	Suzuki-Miyaura	NA	1	Yld(%)8	96.0256	96.0256	6235	3.4624	4.672	4.064	4.944	1.12864	3.98048	0.92608	2.68096	4.15488	5.6064	4.8768	5.9328	1.35437	4.77658	1.1113	3.21715	6.35	5.07	1.69	3	29	47	324.5	324.5	14	12	0.5
Chem Pharm Bull 67, 736 (16)(table2)	721	Au(mesh)_Layers_Pd(0)	Piranha_1	8_Suzuki-Miyaura_NA	Suzuki-Miyaura_NA_1	Au(mesh)_Layers_Piranha_1_Pd(0)	Au(mesh)_Layers_Piranha_1_Pd(0)_Suzuki-Miyaura_NA_1	99	t	Au(mesh)	Layers	Piranha	1	Pd(0)	8	Suzuki-Miyaura	NA	1	Yld(%)8	96.0256	96.0256	6235	3.1136	4.176	3.648	6.224	0.78752	1.9376	0.68512	1.46656	3.73632	5.0112	4.3776	7.4688	0.945024	2.32512	0.822144	1.75987	6.35	5.07	1.69	3	29	47	324.5	324.5	14	12	0.5
Chem Pharm Bull 67, 750(1)(table17)	722	Au(mesh)_Layers_Pd(0)	Piranha/Semi flow synthesis_2	1_Suzuki-Miyaura_HPLC	Suzuki-Miyaura_HPLC_2	Au(mesh)_Layers_Piranha/Semi flow synthesis_2_Pd(0)	Au(mesh)_Layers_Piranha/Semi flow synthesis_2_Pd(0)_Suzuki-Miyaura_HPLC_2	99	t	Au(mesh)	Layers	Piranha/Semi flow synthesis	2	Pd(0)	1	Suzuki-Miyaura	HPLC	2	Yld(%)1	86.2992	86.2992	11610	2.9504	3.7504	3.5008	4.4128	1.0272	3.29664	0.77056	1.85568	3.54048	4.50048	4.20096	5.29536	1.23264	3.95597	0.924672	2.22682	0	3.38	1.69	5	54	108	0	351	14	12	0.5
Chem Pharm Bull 67, 750(2)(table17)	723	Au(mesh)_Layers_Pd(0)	Piranha/Semi flow synthesis_2	2_Suzuki-Miyaura_HPLC	Suzuki-Miyaura_HPLC_2	Au(mesh)_Layers_Piranha/Semi flow synthesis_2_Pd(0)	Au(mesh)_Layers_Piranha/Semi flow synthesis_2_Pd(0)_Suzuki-Miyaura_HPLC_2	99	t	Au(mesh)	Layers	Piranha/Semi flow synthesis	2	Pd(0)	2	Suzuki-Miyaura	HPLC	2	Yld(%)2	95.175	95.175	12577.5	2.9504	3.7504	3.5008	4.4128	1.0272	3.29664	0.77056	1.85568	3.54048	4.50048	4.20096	5.29536	1.23264	3.95597	0.924672	2.22682	0	3.38	1.69	5	58.5	115.5	1	287	14	12	0.5
Chem Pharm Bull 67, 750(4)(table17)	724	Au(mesh)_Layers_Pd(0)	Piranha/Semi flow synthesis_2	4_Suzuki-Miyaura_HPLC	Suzuki-Miyaura_HPLC_2	Au(mesh)_Layers_Piranha/Semi flow synthesis_2_Pd(0)	Au(mesh)_Layers_Piranha/Semi flow synthesis_2_Pd(0)_Suzuki-Miyaura_HPLC_2	99	v	Au(mesh)	Layers	Piranha/Semi flow synthesis	2	Pd(0)	4	Suzuki-Miyaura	HPLC	2	Yld(%)4	93.45	93.45	12577.5	2.9504	3.7504	3.5008	4.4128	1.0272	3.29664	0.77056	1.85568	3.54048	4.50048	4.20096	5.29536	1.23264	3.95597	0.924672	2.22682	0	3.38	1.69	5	58.5	115.5	7	233	14	12	0.5
Chem Pharm Bull 67, 750(6)(table17)	725	Au(mesh)_Layers_Pd(0)	Piranha/Semi flow synthesis_2	6_Suzuki-Miyaura_HPLC	Suzuki-Miyaura_HPLC_2	Au(mesh)_Layers_Piranha/Semi flow synthesis_2_Pd(0)	Au(mesh)_Layers_Piranha/Semi flow synthesis_2_Pd(0)_Suzuki-Miyaura_HPLC_2	99	t	Au(mesh)	Layers	Piranha/Semi flow synthesis	2	Pd(0)	6	Suzuki-Miyaura	HPLC	2	Yld(%)6	95.6923	95.6923	12577.5	2.9504	3.7504	3.5008	4.4128	1.0272	3.29664	0.77056	1.85568	3.54048	4.50048	4.20096	5.29536	1.23264	3.95597	0.924672	2.22682	0	3.38	1.69	5	58.5	115.5	42	88	14	12	0.5
Chem Pharm Bull 67, 750(7)(table17)	726	Au(mesh)_Layers_Pd(0)	Piranha/Semi flow synthesis_2	7_Suzuki-Miyaura_HPLC	Suzuki-Miyaura_HPLC_2	Au(mesh)_Layers_Piranha/Semi flow synthesis_2_Pd(0)	Au(mesh)_Layers_Piranha/Semi flow synthesis_2_Pd(0)_Suzuki-Miyaura_HPLC_2	99	t	Au(mesh)	Layers	Piranha/Semi flow synthesis	2	Pd(0)	7	Suzuki-Miyaura	HPLC	2	Yld(%)7	95.2821	95.2821	12577.5	2.9504	3.7504	3.5008	4.4128	1.0272	3.29664	0.77056	1.85568	3.54048	4.50048	4.20096	5.29536	1.23264	3.95597	0.924672	2.22682	0	3.38	1.69	5	58.5	115.5	24	148	14	12	0.5
Chem Pharm Bull 67, 750(9)(table17)	727	Au(mesh)_Layers_Pd(0)	Piranha/Semi flow synthesis_2	9_Suzuki-Miyaura_HPLC	Suzuki-Miyaura_HPLC_2	Au(mesh)_Layers_Piranha/Semi flow synthesis_2_Pd(0)	Au(mesh)_Layers_Piranha/Semi flow synthesis_2_Pd(0)_Suzuki-Miyaura_HPLC_2	99	t	Au(mesh)	Layers	Piranha/Semi flow synthesis	2	Pd(0)	9	Suzuki-Miyaura	HPLC	2	Yld(%)9	96.3846	96.3846	12577.5	2.9504	3.7504	3.5008	4.4128	1.0272	3.29664	0.77056	1.85568	3.54048	4.50048	4.20096	5.29536	1.23264	3.95597	0.924672	2.22682	0	3.38	1.69	5	58.5	115.5	32	80	14	12	0.5
Chem Pharm Bull 67, 750(10)(table17)	728	Au(mesh)_Layers_Pd(0)	Piranha/Semi flow synthesis_2	10_Suzuki-Miyaura_HPLC	Suzuki-Miyaura_HPLC_2	Au(mesh)_Layers_Piranha/Semi flow synthesis_2_Pd(0)	Au(mesh)_Layers_Piranha/Semi flow synthesis_2_Pd(0)_Suzuki-Miyaura_HPLC_2	99	v	Au(mesh)	Layers	Piranha/Semi flow synthesis	2	Pd(0)	10	Suzuki-Miyaura	HPLC	2	Yld(%)10	95.2051	95.2051	13545	2.9504	3.7504	3.5008	4.4128	1.0272	3.29664	0.77056	1.85568	3.54048	4.50048	4.20096	5.29536	1.23264	3.95597	0.924672	2.22682	0	3.38	1.69	5	63	123	36	88	14	12	0.5
Chem Pharm Bull 67, 750(1)(table18)	729	Au(mesh)_Layers_Pd(0)	Piranha/Semi flow synthesis_2	1_Suzuki-Miyaura_HPLC	Suzuki-Miyaura_HPLC_2	Au(mesh)_Layers_Piranha/Semi flow synthesis_2_Pd(0)	Au(mesh)_Layers_Piranha/Semi flow synthesis_2_Pd(0)_Suzuki-Miyaura_HPLC_2	99	t	Au(mesh)	Layers	Piranha/Semi flow synthesis	2	Pd(0)	1	Suzuki-Miyaura	HPLC	2	Yld(%)1	86.2992	86.2992	12470	2.8416	3.8016	3.0848	4.6144	0.9744	2.96736	0.82496	2.12736	3.40992	4.56192	3.70176	5.53728	1.16928	3.56083	0.989952	2.55283	0	7.72	3.86	5	58	104	334	640	14	12	0.5
Chem Pharm Bull 67, 750(2)(table18)	730	Au(mesh)_Layers_Pd(0)	Piranha/Semi flow synthesis_2	2_Suzuki-Miyaura_HPLC	Suzuki-Miyaura_HPLC_2	Au(mesh)_Layers_Piranha/Semi flow synthesis_2_Pd(0)	Au(mesh)_Layers_Piranha/Semi flow synthesis_2_Pd(0)_Suzuki-Miyaura_HPLC_2	99	t	Au(mesh)	Layers	Piranha/Semi flow synthesis	2	Pd(0)	2	Suzuki-Miyaura	HPLC	2	Yld(%)2	95.175	95.175	10105	2.8416	3.8016	3.0848	4.6144	0.9744	2.96736	0.82496	2.12736	3.40992	4.56192	3.70176	5.53728	1.16928	3.56083	0.989952	2.55283	0	7.72	3.86	5	47	83	195	1837	14	12	0.5
Chem Pharm Bull 67, 750(3)(table18)	731	Au(mesh)_Layers_Pd(0)	Piranha/Semi flow synthesis_2	3_Suzuki-Miyaura_HPLC	Suzuki-Miyaura_HPLC_2	Au(mesh)_Layers_Piranha/Semi flow synthesis_2_Pd(0)	Au(mesh)_Layers_Piranha/Semi flow synthesis_2_Pd(0)_Suzuki-Miyaura_HPLC_2	99	t	Au(mesh)	Layers	Piranha/Semi flow synthesis	2	Pd(0)	3	Suzuki-Miyaura	HPLC	2	Yld(%)3	93.475	93.475	10105	2.8416	3.8016	3.0848	4.6144	0.9744	2.96736	0.82496	2.12736	3.40992	4.56192	3.70176	5.53728	1.16928	3.56083	0.989952	2.55283	0	7.72	3.86	5	47	83	351	2291	14	12	0.5
Chem Pharm Bull 67, 750(4)(table18)	732	Au(mesh)_Layers_Pd(0)	Piranha/Semi flow synthesis_2	4_Suzuki-Miyaura_HPLC	Suzuki-Miyaura_HPLC_2	Au(mesh)_Layers_Piranha/Semi flow synthesis_2_Pd(0)	Au(mesh)_Layers_Piranha/Semi flow synthesis_2_Pd(0)_Suzuki-Miyaura_HPLC_2	99	v	Au(mesh)	Layers	Piranha/Semi flow synthesis	2	Pd(0)	4	Suzuki-Miyaura	HPLC	2	Yld(%)4	93.45	93.45	10105	2.8416	3.8016	3.0848	4.6144	0.9744	2.96736	0.82496	2.12736	3.40992	4.56192	3.70176	5.53728	1.16928	3.56083	0.989952	2.55283	0	7.72	3.86	5	47	83	393	941	14	12	0.5
Chem Pharm Bull 67, 750(5)(table18)	733	Au(mesh)_Layers_Pd(0)	Piranha/Semi flow synthesis_2	5_Suzuki-Miyaura_HPLC	Suzuki-Miyaura_HPLC_2	Au(mesh)_Layers_Piranha/Semi flow synthesis_2_Pd(0)	Au(mesh)_Layers_Piranha/Semi flow synthesis_2_Pd(0)_Suzuki-Miyaura_HPLC_2	99	t	Au(mesh)	Layers	Piranha/Semi flow synthesis	2	Pd(0)	5	Suzuki-Miyaura	HPLC	2	Yld(%)5	95.9487	95.9487	10105	2.8416	3.8016	3.0848	4.6144	0.9744	2.96736	0.82496	2.12736	3.40992	4.56192	3.70176	5.53728	1.16928	3.56083	0.989952	2.55283	0	7.72	3.86	5	47	83	417	1307	14	12	0.5
Chem Pharm Bull 67, 750(6)(table18)	734	Au(mesh)_Layers_Pd(0)	Piranha/Semi flow synthesis_2	6_Suzuki-Miyaura_HPLC	Suzuki-Miyaura_HPLC_2	Au(mesh)_Layers_Piranha/Semi flow synthesis_2_Pd(0)	Au(mesh)_Layers_Piranha/Semi flow synthesis_2_Pd(0)_Suzuki-Miyaura_HPLC_2	99	t	Au(mesh)	Layers	Piranha/Semi flow synthesis	2	Pd(0)	6	Suzuki-Miyaura	HPLC	2	Yld(%)6	95.6923	95.6923	10105	2.8416	3.8016	3.0848	4.6144	0.9744	2.96736	0.82496	2.12736	3.40992	4.56192	3.70176	5.53728	1.16928	3.56083	0.989952	2.55283	0	7.72	3.86	5	47	83	301	1719	14	12	0.5
Chem Pharm Bull 67, 750(7)(table18)	735	Au(mesh)_Layers_Pd(0)	Piranha/Semi flow synthesis_2	7_Suzuki-Miyaura_HPLC	Suzuki-Miyaura_HPLC_2	Au(mesh)_Layers_Piranha/Semi flow synthesis_2_Pd(0)	Au(mesh)_Layers_Piranha/Semi flow synthesis_2_Pd(0)_Suzuki-Miyaura_HPLC_2	99	t	Au(mesh)	Layers	Piranha/Semi flow synthesis	2	Pd(0)	7	Suzuki-Miyaura	HPLC	2	Yld(%)7	95.2821	95.2821	10105	2.8416	3.8016	3.0848	4.6144	0.9744	2.96736	0.82496	2.12736	3.40992	4.56192	3.70176	5.53728	1.16928	3.56083	0.989952	2.55283	0	7.72	3.86	5	47	83	227	1219	14	12	0.5
Chem Pharm Bull 67, 750(8)(table18)	736	Au(mesh)_Layers_Pd(0)	Piranha/Semi flow synthesis_2	8_Suzuki-Miyaura_HPLC	Suzuki-Miyaura_HPLC_2	Au(mesh)_Layers_Piranha/Semi flow synthesis_2_Pd(0)	Au(mesh)_Layers_Piranha/Semi flow synthesis_2_Pd(0)_Suzuki-Miyaura_HPLC_2	99	v	Au(mesh)	Layers	Piranha/Semi flow synthesis	2	Pd(0)	8	Suzuki-Miyaura	HPLC	2	Yld(%)8	96.0256	96.0256	10105	2.8416	3.8016	3.0848	4.6144	0.9744	2.96736	0.82496	2.12736	3.40992	4.56192	3.70176	5.53728	1.16928	3.56083	0.989952	2.55283	0	7.72	3.86	5	47	83	109	1313	14	12	0.5
Chem Pharm Bull 67, 750(9)(table18)	737	Au(mesh)_Layers_Pd(0)	Piranha/Semi flow synthesis_2	9_Suzuki-Miyaura_HPLC	Suzuki-Miyaura_HPLC_2	Au(mesh)_Layers_Piranha/Semi flow synthesis_2_Pd(0)	Au(mesh)_Layers_Piranha/Semi flow synthesis_2_Pd(0)_Suzuki-Miyaura_HPLC_2	99	t	Au(mesh)	Layers	Piranha/Semi flow synthesis	2	Pd(0)	9	Suzuki-Miyaura	HPLC	2	Yld(%)9	96.3846	96.3846	10105	2.8416	3.8016	3.0848	4.6144	0.9744	2.96736	0.82496	2.12736	3.40992	4.56192	3.70176	5.53728	1.16928	3.56083	0.989952	2.55283	0	7.72	3.86	5	47	83	166	900	14	12	0.5
Chem Pharm Bull 67, 750(10)(table18)	738	Au(mesh)_Layers_Pd(0)	Piranha/Semi flow synthesis_2	10_Suzuki-Miyaura_HPLC	Suzuki-Miyaura_HPLC_2	Au(mesh)_Layers_Piranha/Semi flow synthesis_2_Pd(0)	Au(mesh)_Layers_Piranha/Semi flow synthesis_2_Pd(0)_Suzuki-Miyaura_HPLC_2	99	t	Au(mesh)	Layers	Piranha/Semi flow synthesis	2	Pd(0)	10	Suzuki-Miyaura	HPLC	2	Yld(%)10	95.2051	95.2051	7740	2.8416	3.8016	3.0848	4.6144	0.9744	2.96736	0.82496	2.12736	3.40992	4.56192	3.70176	5.53728	1.16928	3.56083	0.989952	2.55283	0	7.72	3.86	5	36	62	156	564	14	12	0.5
Chem Pharm Bull 67, 751(1)(table19)	739	Au(mesh)_Layers_Pd(0)	Piranha/Semi flow synthesis_2	2_Suzuki-Miyaura_HPLC	Suzuki-Miyaura_HPLC_2	Au(mesh)_Layers_Piranha/Semi flow synthesis_2_Pd(0)	Au(mesh)_Layers_Piranha/Semi flow synthesis_2_Pd(0)_Suzuki-Miyaura_HPLC_2	99	t	Au(mesh)	Layers	Piranha/Semi flow synthesis	2	Pd(0)	2	Suzuki-Miyaura	HPLC	2	Yld(%)2	95.175	95.175	10105	3.5168	5.1488	3.792	6.2656	0.83872	2.1984	0.81984	2.10048	4.22016	6.17856	4.5504	7.51872	1.00646	2.63808	0.983808	2.52058	0	7.72	3.86	5	47	83	195	1837	14	12	0.5
Chem Pharm Bull 67, 751(1)(table19)	740	Au(mesh)_Layers_Pd(0)	Piranha/Semi flow synthesis_2	4_Suzuki-Miyaura_HPLC	Suzuki-Miyaura_HPLC_2	Au(mesh)_Layers_Piranha/Semi flow synthesis_2_Pd(0)	Au(mesh)_Layers_Piranha/Semi flow synthesis_2_Pd(0)_Suzuki-Miyaura_HPLC_2	99	v	Au(mesh)	Layers	Piranha/Semi flow synthesis	2	Pd(0)	4	Suzuki-Miyaura	HPLC	2	Yld(%)4	93.45	93.45	10105	3.5168	5.1488	3.792	6.2656	0.83872	2.1984	0.81984	2.10048	4.22016	6.17856	4.5504	7.51872	1.00646	2.63808	0.983808	2.52058	0	7.72	3.86	5	47	83	393	941	14	12	0.5
Chem Pharm Bull 67, 751(3)(table19)	741	Au(mesh)_Layers_Pd(0)	Piranha/Semi flow synthesis_2	2_Suzuki-Miyaura_HPLC	Suzuki-Miyaura_HPLC_2	Au(mesh)_Layers_Piranha/Semi flow synthesis_2_Pd(0)	Au(mesh)_Layers_Piranha/Semi flow synthesis_2_Pd(0)_Suzuki-Miyaura_HPLC_2	99	t	Au(mesh)	Layers	Piranha/Semi flow synthesis	2	Pd(0)	2	Suzuki-Miyaura	HPLC	2	Yld(%)2	95.175	95.175	10105	3.296	4.72	3.4528	9.6256	0.85696	2.29408	0.83712	2.1904	3.9552	5.664	4.14336	11.5507	1.02835	2.7529	1.00454	2.62848	0	7.72	3.86	5	47	83	195	1837	14	12	0.5
Chem Pharm Bull 67, 751(3)(table19)	742	Au(mesh)_Layers_Pd(0)	Piranha/Semi flow synthesis_2	3_Suzuki-Miyaura_HPLC	Suzuki-Miyaura_HPLC_2	Au(mesh)_Layers_Piranha/Semi flow synthesis_2_Pd(0)	Au(mesh)_Layers_Piranha/Semi flow synthesis_2_Pd(0)_Suzuki-Miyaura_HPLC_2	99	t	Au(mesh)	Layers	Piranha/Semi flow synthesis	2	Pd(0)	3	Suzuki-Miyaura	HPLC	2	Yld(%)3	93.475	93.475	10105	3.296	4.72	3.4528	9.6256	0.85696	2.29408	0.83712	2.1904	3.9552	5.664	4.14336	11.5507	1.02835	2.7529	1.00454	2.62848	0	7.72	3.86	5	47	83	351	2291	14	12	0.5
Chem Pharm Bull 67, 751(3)(table19)	743	Au(mesh)_Layers_Pd(0)	Piranha/Semi flow synthesis_2	4_Suzuki-Miyaura_HPLC	Suzuki-Miyaura_HPLC_2	Au(mesh)_Layers_Piranha/Semi flow synthesis_2_Pd(0)	Au(mesh)_Layers_Piranha/Semi flow synthesis_2_Pd(0)_Suzuki-Miyaura_HPLC_2	99	t	Au(mesh)	Layers	Piranha/Semi flow synthesis	2	Pd(0)	4	Suzuki-Miyaura	HPLC	2	Yld(%)4	93.45	93.45	10105	3.296	4.72	3.4528	9.6256	0.85696	2.29408	0.83712	2.1904	3.9552	5.664	4.14336	11.5507	1.02835	2.7529	1.00454	2.62848	0	7.72	3.86	5	47	83	393	941	14	12	0.5
Chem Pharm Bull 67, 751(3)(table19)	744	Au(mesh)_Layers_Pd(0)	Piranha/Semi flow synthesis_2	7_Suzuki-Miyaura_HPLC	Suzuki-Miyaura_HPLC_2	Au(mesh)_Layers_Piranha/Semi flow synthesis_2_Pd(0)	Au(mesh)_Layers_Piranha/Semi flow synthesis_2_Pd(0)_Suzuki-Miyaura_HPLC_2	99	v	Au(mesh)	Layers	Piranha/Semi flow synthesis	2	Pd(0)	7	Suzuki-Miyaura	HPLC	2	Yld(%)7	95.2821	95.2821	10105	3.296	4.72	3.4528	9.6256	0.85696	2.29408	0.83712	2.1904	3.9552	5.664	4.14336	11.5507	1.02835	2.7529	1.00454	2.62848	0	7.72	3.86	5	47	83	227	1219	14	12	0.5
Chem Pharm Bull 67, 751(3)(table19)	745	Au(mesh)_Layers_Pd(0)	Piranha/Semi flow synthesis_2	8_Suzuki-Miyaura_HPLC	Suzuki-Miyaura_HPLC_2	Au(mesh)_Layers_Piranha/Semi flow synthesis_2_Pd(0)	Au(mesh)_Layers_Piranha/Semi flow synthesis_2_Pd(0)_Suzuki-Miyaura_HPLC_2	99	t	Au(mesh)	Layers	Piranha/Semi flow synthesis	2	Pd(0)	8	Suzuki-Miyaura	HPLC	2	Yld(%)8	96.0256	96.0256	10105	3.296	4.72	3.4528	9.6256	0.85696	2.29408	0.83712	2.1904	3.9552	5.664	4.14336	11.5507	1.02835	2.7529	1.00454	2.62848	0	7.72	3.86	5	47	83	109	1313	14	12	0.5
Chem Pharm Bull 67, 751(3)(table19)	746	Au(mesh)_Layers_Pd(0)	Piranha/Semi flow synthesis_2	9_Suzuki-Miyaura_HPLC	Suzuki-Miyaura_HPLC_2	Au(mesh)_Layers_Piranha/Semi flow synthesis_2_Pd(0)	Au(mesh)_Layers_Piranha/Semi flow synthesis_2_Pd(0)_Suzuki-Miyaura_HPLC_2	99	t	Au(mesh)	Layers	Piranha/Semi flow synthesis	2	Pd(0)	9	Suzuki-Miyaura	HPLC	2	Yld(%)9	96.3846	96.3846	10105	3.296	4.72	3.4528	9.6256	0.85696	2.29408	0.83712	2.1904	3.9552	5.664	4.14336	11.5507	1.02835	2.7529	1.00454	2.62848	0	7.72	3.86	5	47	83	166	900	14	12	0.5
Chem Pharm Bull 67, 751(4)(table19)	747	Au(mesh)_Layers_Pd(0)	Piranha/Semi flow synthesis_2	1_Suzuki-Miyaura_HPLC	Suzuki-Miyaura_HPLC_2	Au(mesh)_Layers_Piranha/Semi flow synthesis_2_Pd(0)	Au(mesh)_Layers_Piranha/Semi flow synthesis_2_Pd(0)_Suzuki-Miyaura_HPLC_2	99	t	Au(mesh)	Layers	Piranha/Semi flow synthesis	2	Pd(0)	1	Suzuki-Miyaura	HPLC	2	Yld(%)1	86.2992	86.2992	10105	3.2864	4.192	3.4816	7.2256	0.80992	2.0496	0.78624	1.93216	3.94368	5.0304	4.17792	8.67072	0.971904	2.45952	0.943488	2.31859	0	7.72	3.86	5	47	83	334	640	14	12	0.5
Chem Pharm Bull 67, 751(4)(table19)	748	Au(mesh)_Layers_Pd(0)	Piranha/Semi flow synthesis_2	2_Suzuki-Miyaura_HPLC	Suzuki-Miyaura_HPLC_2	Au(mesh)_Layers_Piranha/Semi flow synthesis_2_Pd(0)	Au(mesh)_Layers_Piranha/Semi flow synthesis_2_Pd(0)_Suzuki-Miyaura_HPLC_2	99	v	Au(mesh)	Layers	Piranha/Semi flow synthesis	2	Pd(0)	2	Suzuki-Miyaura	HPLC	2	Yld(%)2	95.175	95.175	10105	3.2864	4.192	3.4816	7.2256	0.80992	2.0496	0.78624	1.93216	3.94368	5.0304	4.17792	8.67072	0.971904	2.45952	0.943488	2.31859	0	7.72	3.86	5	47	83	195	1837	14	12	0.5
Chem Pharm Bull 67, 751(4)(table19)	749	Au(mesh)_Layers_Pd(0)	Piranha/Semi flow synthesis_2	4_Suzuki-Miyaura_HPLC	Suzuki-Miyaura_HPLC_2	Au(mesh)_Layers_Piranha/Semi flow synthesis_2_Pd(0)	Au(mesh)_Layers_Piranha/Semi flow synthesis_2_Pd(0)_Suzuki-Miyaura_HPLC_2	99	t	Au(mesh)	Layers	Piranha/Semi flow synthesis	2	Pd(0)	4	Suzuki-Miyaura	HPLC	2	Yld(%)4	93.45	93.45	10105	3.2864	4.192	3.4816	7.2256	0.80992	2.0496	0.78624	1.93216	3.94368	5.0304	4.17792	8.67072	0.971904	2.45952	0.943488	2.31859	0	7.72	3.86	5	47	83	393	941	14	12	0.5
Chem Pharm Bull 67, 751(4)(table19)	750	Au(mesh)_Layers_Pd(0)	Piranha/Semi flow synthesis_2	7_Suzuki-Miyaura_HPLC	Suzuki-Miyaura_HPLC_2	Au(mesh)_Layers_Piranha/Semi flow synthesis_2_Pd(0)	Au(mesh)_Layers_Piranha/Semi flow synthesis_2_Pd(0)_Suzuki-Miyaura_HPLC_2	99	t	Au(mesh)	Layers	Piranha/Semi flow synthesis	2	Pd(0)	7	Suzuki-Miyaura	HPLC	2	Yld(%)7	95.2821	95.2821	10105	3.2864	4.192	3.4816	7.2256	0.80992	2.0496	0.78624	1.93216	3.94368	5.0304	4.17792	8.67072	0.971904	2.45952	0.943488	2.31859	0	7.72	3.86	5	47	83	227	1219	14	12	0.5
Chem Pharm Bull 67, 751(4)(table19)	751	Au(mesh)_Layers_Pd(0)	Piranha/Semi flow synthesis_2	8_Suzuki-Miyaura_HPLC	Suzuki-Miyaura_HPLC_2	Au(mesh)_Layers_Piranha/Semi flow synthesis_2_Pd(0)	Au(mesh)_Layers_Piranha/Semi flow synthesis_2_Pd(0)_Suzuki-Miyaura_HPLC_2	99	t	Au(mesh)	Layers	Piranha/Semi flow synthesis	2	Pd(0)	8	Suzuki-Miyaura	HPLC	2	Yld(%)8	96.0256	96.0256	10105	3.2864	4.192	3.4816	7.2256	0.80992	2.0496	0.78624	1.93216	3.94368	5.0304	4.17792	8.67072	0.971904	2.45952	0.943488	2.31859	0	7.72	3.86	5	47	83	109	1313	14	12	0.5
Chem Pharm Bull 67, 751(4)(table19)	752	Au(mesh)_Layers_Pd(0)	Piranha/Semi flow synthesis_2	10_Suzuki-Miyaura_HPLC	Suzuki-Miyaura_HPLC_2	Au(mesh)_Layers_Piranha/Semi flow synthesis_2_Pd(0)	Au(mesh)_Layers_Piranha/Semi flow synthesis_2_Pd(0)_Suzuki-Miyaura_HPLC_2	99	v	Au(mesh)	Layers	Piranha/Semi flow synthesis	2	Pd(0)	10	Suzuki-Miyaura	HPLC	2	Yld(%)10	95.2051	95.2051	10105	3.2864	4.192	3.4816	7.2256	0.80992	2.0496	0.78624	1.93216	3.94368	5.0304	4.17792	8.67072	0.971904	2.45952	0.943488	2.31859	0	7.72	3.86	5	47	83	156	564	14	12	0.5
Chem Pharm Bull 67, 751(6)(table19)	753	Au(mesh)_Layers_Pd(0)	Piranha/Semi flow synthesis_2	1_Suzuki-Miyaura_HPLC	Suzuki-Miyaura_HPLC_2	Au(mesh)_Layers_Piranha/Semi flow synthesis_2_Pd(0)	Au(mesh)_Layers_Piranha/Semi flow synthesis_2_Pd(0)_Suzuki-Miyaura_HPLC_2	99	t	Au(mesh)	Layers	Piranha/Semi flow synthesis	2	Pd(0)	1	Suzuki-Miyaura	HPLC	2	Yld(%)1	86.2992	86.2992	10105	2.8416	3.8016	3.0848	4.6144	0.9744	2.96736	0.82496	2.12736	3.40992	4.56192	3.70176	5.53728	1.16928	3.56083	0.989952	2.55283	0	7.72	3.86	5	47	83	334	640	14	12	0.5
Chem Pharm Bull 67, 751(6)(table19)	754	Au(mesh)_Layers_Pd(0)	Piranha/Semi flow synthesis_2	8_Suzuki-Miyaura_HPLC	Suzuki-Miyaura_HPLC_2	Au(mesh)_Layers_Piranha/Semi flow synthesis_2_Pd(0)	Au(mesh)_Layers_Piranha/Semi flow synthesis_2_Pd(0)_Suzuki-Miyaura_HPLC_2	99	t	Au(mesh)	Layers	Piranha/Semi flow synthesis	2	Pd(0)	8	Suzuki-Miyaura	HPLC	2	Yld(%)8	96.0256	96.0256	10105	2.8416	3.8016	3.0848	4.6144	0.9744	2.96736	0.82496	2.12736	3.40992	4.56192	3.70176	5.53728	1.16928	3.56083	0.989952	2.55283	0	7.72	3.86	5	47	83	109	1313	14	12	0.5
Chem Pharm Bull 67, 751(9)(table19)	755	Au(mesh)_Layers_Pd(0)	Piranha/Semi flow synthesis_2	1_Suzuki-Miyaura_HPLC	Suzuki-Miyaura_HPLC_2	Au(mesh)_Layers_Piranha/Semi flow synthesis_2_Pd(0)	Au(mesh)_Layers_Piranha/Semi flow synthesis_2_Pd(0)_Suzuki-Miyaura_HPLC_2	99	t	Au(mesh)	Layers	Piranha/Semi flow synthesis	2	Pd(0)	1	Suzuki-Miyaura	HPLC	2	Yld(%)1	86.2992	86.2992	12577.5	4.1088	5.8432	4.6752	8.8384	0.93504	2.73248	0.69632	1.5152	4.93056	7.01184	5.61024	10.6061	1.12205	3.27898	0.835584	1.81824	0	3.38	1.69	5	58.5	115.5	0	351	14	12	0.5
Chem Pharm Bull 67, 751(9)(table19)	756	Au(mesh)_Layers_Pd(0)	Piranha/Semi flow synthesis_2	2_Suzuki-Miyaura_HPLC	Suzuki-Miyaura_HPLC_2	Au(mesh)_Layers_Piranha/Semi flow synthesis_2_Pd(0)	Au(mesh)_Layers_Piranha/Semi flow synthesis_2_Pd(0)_Suzuki-Miyaura_HPLC_2	99	v	Au(mesh)	Layers	Piranha/Semi flow synthesis	2	Pd(0)	2	Suzuki-Miyaura	HPLC	2	Yld(%)2	95.175	95.175	12577.5	4.1088	5.8432	4.6752	8.8384	0.93504	2.73248	0.69632	1.5152	4.93056	7.01184	5.61024	10.6061	1.12205	3.27898	0.835584	1.81824	0	3.38	1.69	5	58.5	115.5	1	287	14	12	0.5
Chem Pharm Bull 67, 751(9)(table19)	757	Au(mesh)_Layers_Pd(0)	Piranha/Semi flow synthesis_2	4_Suzuki-Miyaura_HPLC	Suzuki-Miyaura_HPLC_2	Au(mesh)_Layers_Piranha/Semi flow synthesis_2_Pd(0)	Au(mesh)_Layers_Piranha/Semi flow synthesis_2_Pd(0)_Suzuki-Miyaura_HPLC_2	99	t	Au(mesh)	Layers	Piranha/Semi flow synthesis	2	Pd(0)	4	Suzuki-Miyaura	HPLC	2	Yld(%)4	93.45	93.45	12577.5	4.1088	5.8432	4.6752	8.8384	0.93504	2.73248	0.69632	1.5152	4.93056	7.01184	5.61024	10.6061	1.12205	3.27898	0.835584	1.81824	0	3.38	1.69	5	58.5	115.5	7	233	14	12	0.5
Chem Pharm Bull 67, 751(9)(table19)	758	Au(mesh)_Layers_Pd(0)	Piranha/Semi flow synthesis_2	5_Suzuki-Miyaura_HPLC	Suzuki-Miyaura_HPLC_2	Au(mesh)_Layers_Piranha/Semi flow synthesis_2_Pd(0)	Au(mesh)_Layers_Piranha/Semi flow synthesis_2_Pd(0)_Suzuki-Miyaura_HPLC_2	99	t	Au(mesh)	Layers	Piranha/Semi flow synthesis	2	Pd(0)	5	Suzuki-Miyaura	HPLC	2	Yld(%)5	95.9487	95.9487	12577.5	4.1088	5.8432	4.6752	8.8384	0.93504	2.73248	0.69632	1.5152	4.93056	7.01184	5.61024	10.6061	1.12205	3.27898	0.835584	1.81824	0	3.38	1.69	5	58.5	115.5	50	156	14	12	0.5
Chem Pharm Bull 67, 751(9)(table19)	759	Au(mesh)_Layers_Pd(0)	Piranha/Semi flow synthesis_2	7_Suzuki-Miyaura_HPLC	Suzuki-Miyaura_HPLC_2	Au(mesh)_Layers_Piranha/Semi flow synthesis_2_Pd(0)	Au(mesh)_Layers_Piranha/Semi flow synthesis_2_Pd(0)_Suzuki-Miyaura_HPLC_2	99	t	Au(mesh)	Layers	Piranha/Semi flow synthesis	2	Pd(0)	7	Suzuki-Miyaura	HPLC	2	Yld(%)7	95.2821	95.2821	12577.5	4.1088	5.8432	4.6752	8.8384	0.93504	2.73248	0.69632	1.5152	4.93056	7.01184	5.61024	10.6061	1.12205	3.27898	0.835584	1.81824	0	3.38	1.69	5	58.5	115.5	24	148	14	12	0.5
Chem Pharm Bull 67, 751(9)(table19)	760	Au(mesh)_Layers_Pd(0)	Piranha/Semi flow synthesis_2	10_Suzuki-Miyaura_HPLC	Suzuki-Miyaura_HPLC_2	Au(mesh)_Layers_Piranha/Semi flow synthesis_2_Pd(0)	Au(mesh)_Layers_Piranha/Semi flow synthesis_2_Pd(0)_Suzuki-Miyaura_HPLC_2	99	v	Au(mesh)	Layers	Piranha/Semi flow synthesis	2	Pd(0)	10	Suzuki-Miyaura	HPLC	2	Yld(%)10	95.2051	95.2051	12577.5	4.1088	5.8432	4.6752	8.8384	0.93504	2.73248	0.69632	1.5152	4.93056	7.01184	5.61024	10.6061	1.12205	3.27898	0.835584	1.81824	0	3.38	1.69	5	58.5	115.5	36	88	14	12	0.5
Chem Pharm Bull 67, 751(10)(table19)	761	Au(mesh)_Layers_Pd(0)	Piranha/Semi flow synthesis_2	1_Suzuki-Miyaura_HPLC	Suzuki-Miyaura_HPLC_2	Au(mesh)_Layers_Piranha/Semi flow synthesis_2_Pd(0)	Au(mesh)_Layers_Piranha/Semi flow synthesis_2_Pd(0)_Suzuki-Miyaura_HPLC_2	99	t	Au(mesh)	Layers	Piranha/Semi flow synthesis	2	Pd(0)	1	Suzuki-Miyaura	HPLC	2	Yld(%)1	86.2992	86.2992	12577.5	3.4048	4.6688	3.872	9.424	0.90944	2.58496	0.78272	1.91456	4.08576	5.60256	4.6464	11.3088	1.09133	3.10195	0.939264	2.29747	0	3.38	1.69	5	58.5	115.5	0	351	14	12	0.5
Chem Pharm Bull 67, 751(10)(table19)	762	Au(mesh)_Layers_Pd(0)	Piranha/Semi flow synthesis_2	2_Suzuki-Miyaura_HPLC	Suzuki-Miyaura_HPLC_2	Au(mesh)_Layers_Piranha/Semi flow synthesis_2_Pd(0)	Au(mesh)_Layers_Piranha/Semi flow synthesis_2_Pd(0)_Suzuki-Miyaura_HPLC_2	99	t	Au(mesh)	Layers	Piranha/Semi flow synthesis	2	Pd(0)	2	Suzuki-Miyaura	HPLC	2	Yld(%)2	95.175	95.175	12577.5	3.4048	4.6688	3.872	9.424	0.90944	2.58496	0.78272	1.91456	4.08576	5.60256	4.6464	11.3088	1.09133	3.10195	0.939264	2.29747	0	3.38	1.69	5	58.5	115.5	1	287	14	12	0.5
Chem Pharm Bull 67, 751(10)(table19)	763	Au(mesh)_Layers_Pd(0)	Piranha/Semi flow synthesis_2	3_Suzuki-Miyaura_HPLC	Suzuki-Miyaura_HPLC_2	Au(mesh)_Layers_Piranha/Semi flow synthesis_2_Pd(0)	Au(mesh)_Layers_Piranha/Semi flow synthesis_2_Pd(0)_Suzuki-Miyaura_HPLC_2	99	t	Au(mesh)	Layers	Piranha/Semi flow synthesis	2	Pd(0)	3	Suzuki-Miyaura	HPLC	2	Yld(%)3	93.475	93.475	12577.5	3.4048	4.6688	3.872	9.424	0.90944	2.58496	0.78272	1.91456	4.08576	5.60256	4.6464	11.3088	1.09133	3.10195	0.939264	2.29747	0	3.38	1.69	5	58.5	115.5	23	191	14	12	0.5
Chem Pharm Bull 67, 751(10)(table19)	764	Au(mesh)_Layers_Pd(0)	Piranha/Semi flow synthesis_2	7_Suzuki-Miyaura_HPLC	Suzuki-Miyaura_HPLC_2	Au(mesh)_Layers_Piranha/Semi flow synthesis_2_Pd(0)	Au(mesh)_Layers_Piranha/Semi flow synthesis_2_Pd(0)_Suzuki-Miyaura_HPLC_2	99	v	Au(mesh)	Layers	Piranha/Semi flow synthesis	2	Pd(0)	7	Suzuki-Miyaura	HPLC	2	Yld(%)7	95.2821	95.2821	12577.5	3.4048	4.6688	3.872	9.424	0.90944	2.58496	0.78272	1.91456	4.08576	5.60256	4.6464	11.3088	1.09133	3.10195	0.939264	2.29747	0	3.38	1.69	5	58.5	115.5	24	148	14	12	0.5
Chem Pharm Bull 67, 751(10)(table19)	765	Au(mesh)_Layers_Pd(0)	Piranha/Semi flow synthesis_2	8_Suzuki-Miyaura_HPLC	Suzuki-Miyaura_HPLC_2	Au(mesh)_Layers_Piranha/Semi flow synthesis_2_Pd(0)	Au(mesh)_Layers_Piranha/Semi flow synthesis_2_Pd(0)_Suzuki-Miyaura_HPLC_2	99	t	Au(mesh)	Layers	Piranha/Semi flow synthesis	2	Pd(0)	8	Suzuki-Miyaura	HPLC	2	Yld(%)8	96.0256	96.0256	12577.5	3.4048	4.6688	3.872	9.424	0.90944	2.58496	0.78272	1.91456	4.08576	5.60256	4.6464	11.3088	1.09133	3.10195	0.939264	2.29747	0	3.38	1.69	5	58.5	115.5	36	80	14	12	0.5
Chem Pharm Bull 67, 751(10)(table19)	766	Au(mesh)_Layers_Pd(0)	Piranha/Semi flow synthesis_2	10_Suzuki-Miyaura_HPLC	Suzuki-Miyaura_HPLC_2	Au(mesh)_Layers_Piranha/Semi flow synthesis_2_Pd(0)	Au(mesh)_Layers_Piranha/Semi flow synthesis_2_Pd(0)_Suzuki-Miyaura_HPLC_2	99	t	Au(mesh)	Layers	Piranha/Semi flow synthesis	2	Pd(0)	10	Suzuki-Miyaura	HPLC	2	Yld(%)10	95.2051	95.2051	12577.5	3.4048	4.6688	3.872	9.424	0.90944	2.58496	0.78272	1.91456	4.08576	5.60256	4.6464	11.3088	1.09133	3.10195	0.939264	2.29747	0	3.38	1.69	5	58.5	115.5	36	88	14	12	0.5
Chem Pharm Bull 67, 756(1)(table23)	767	alkali free glass_NA_Pd(0)	Piranha_2	1_Suzuki-Miyaura_CC	Suzuki-Miyaura_CC_1	alkali free glass_NA_Piranha_2_Pd(0)	alkali free glass_NA_Piranha_2_Pd(0)_Suzuki-Miyaura_CC_1	99	t	alkali free glass	NA	Piranha	2	Pd(0)	1	Suzuki-Miyaura	CC	1	Yld(%)1	86.2992	86.2992	21070	2.9504	3.7504	3.5008	4.4128	1.0272	3.29664	0.77056	1.85568	3.54048	4.50048	4.20096	5.29536	1.23264	3.95597	0.924672	2.22682	6.35	5.07	1.69	5	98	135	300	700	12	14	0.5
Chem Pharm Bull 67, 756(1)(table23)	768	alkali free glass_NA_Pd(0)	Piranha_2	4_Suzuki-Miyaura_CC	Suzuki-Miyaura_CC_1	alkali free glass_NA_Piranha_2_Pd(0)	alkali free glass_NA_Piranha_2_Pd(0)_Suzuki-Miyaura_CC_1	99	v	alkali free glass	NA	Piranha	2	Pd(0)	4	Suzuki-Miyaura	CC	1	Yld(%)4	93.45	93.45	15157.5	2.9504	3.7504	3.5008	4.4128	1.0272	3.29664	0.77056	1.85568	3.54048	4.50048	4.20096	5.29536	1.23264	3.95597	0.924672	2.22682	6.35	5.07	1.69	5	70.5	105.5	200	500	12	14	0.5
Chem Pharm Bull 67, 756(4)(table23)	769	blue glass_NA_Pd(0)	Piranha_2	1_Suzuki-Miyaura_HPLC	Suzuki-Miyaura_HPLC_1	blue glass_NA_Piranha_2_Pd(0)	blue glass_NA_Piranha_2_Pd(0)_Suzuki-Miyaura_HPLC_1	99	t	blue glass	NA	Piranha	2	Pd(0)	1	Suzuki-Miyaura	HPLC	1	Yld(%)1	86.2992	86.2992	21070	2.9504	3.7504	3.5008	4.4128	1.0272	3.29664	0.77056	1.85568	3.54048	4.50048	4.20096	5.29536	1.23264	3.95597	0.924672	2.22682	6.35	5.07	1.69	5	98	135	300	700	12	14	0.5
Chem Pharm Bull 67, 756(4)(table23)	770	blue glass_NA_Pd(0)	Piranha_2	6_Suzuki-Miyaura_HPLC	Suzuki-Miyaura_HPLC_1	blue glass_NA_Piranha_2_Pd(0)	blue glass_NA_Piranha_2_Pd(0)_Suzuki-Miyaura_HPLC_1	99	t	blue glass	NA	Piranha	2	Pd(0)	6	Suzuki-Miyaura	HPLC	1	Yld(%)6	95.6923	95.6923	15157.5	2.9504	3.7504	3.5008	4.4128	1.0272	3.29664	0.77056	1.85568	3.54048	4.50048	4.20096	5.29536	1.23264	3.95597	0.924672	2.22682	6.35	5.07	1.69	5	70.5	105.5	200	600	12	14	0.5
Chem Pharm Bull 67, 756(5)(table23)	771	Au_NA_Pd(0)	Piranha_2	5_Suzuki-Miyaura_NA	Suzuki-Miyaura_NA_1	Au_NA_Piranha_2_Pd(0)	Au_NA_Piranha_2_Pd(0)_Suzuki-Miyaura_NA_1	99	t	Au	NA	Piranha	2	Pd(0)	5	Suzuki-Miyaura	NA	1	Yld(%)5	95.9487	95.9487	15157.5	2.9504	3.7504	3.5008	4.4128	1.0272	3.29664	0.77056	1.85568	3.54048	4.50048	4.20096	5.29536	1.23264	3.95597	0.924672	2.22682	6.35	5.07	1.69	5	70.5	105.5	300	400	12	14	0.5
Chem Pharm Bull 67, 756(5)(table23)	772	Au_NA_Pd(0)	Piranha_2	6_Suzuki-Miyaura_NA	Suzuki-Miyaura_NA_1	Au_NA_Piranha_2_Pd(0)	Au_NA_Piranha_2_Pd(0)_Suzuki-Miyaura_NA_1	99	v	Au	NA	Piranha	2	Pd(0)	6	Suzuki-Miyaura	NA	1	Yld(%)6	95.6923	95.6923	15157.5	2.9504	3.7504	3.5008	4.4128	1.0272	3.29664	0.77056	1.85568	3.54048	4.50048	4.20096	5.29536	1.23264	3.95597	0.924672	2.22682	6.35	5.07	1.69	5	70.5	105.5	200	600	12	14	0.5
Chem Pharm Bull 67, 756(5)(table23)	773	Au_NA_Pd(0)	Piranha_2	7_Suzuki-Miyaura_NA	Suzuki-Miyaura_NA_1	Au_NA_Piranha_2_Pd(0)	Au_NA_Piranha_2_Pd(0)_Suzuki-Miyaura_NA_1	99	t	Au	NA	Piranha	2	Pd(0)	7	Suzuki-Miyaura	NA	1	Yld(%)7	95.2821	95.2821	15157.5	2.9504	3.7504	3.5008	4.4128	1.0272	3.29664	0.77056	1.85568	3.54048	4.50048	4.20096	5.29536	1.23264	3.95597	0.924672	2.22682	6.35	5.07	1.69	5	70.5	105.5	200	400	12	14	0.5
Chem Pharm Bull 67, 757(1)(table24)	774	blue glass_NA_Pd(0)	Piranha_2	1_Suzuki-Miyaura_NA	Suzuki-Miyaura_NA_1	blue glass_NA_Piranha_2_Pd(0)	blue glass_NA_Piranha_2_Pd(0)_Suzuki-Miyaura_NA_1	99	t	blue glass	NA	Piranha	2	Pd(0)	1	Suzuki-Miyaura	NA	1	Yld(%)1	86.2992	86.2992	21070	2.9504	3.7504	3.5008	4.4128	1.0272	3.29664	0.77056	1.85568	3.54048	4.50048	4.20096	5.29536	1.23264	3.95597	0.924672	2.22682	6.35	5.07	1.69	5	98	135	300	700	12	14	0.5
Chem Pharm Bull 67, 757(3)(table24)	775	blue glass_NA_Pd(0)	Piranha_2	1_Suzuki-Miyaura_NA	Suzuki-Miyaura_NA_1	blue glass_NA_Piranha_2_Pd(0)	blue glass_NA_Piranha_2_Pd(0)_Suzuki-Miyaura_NA_1	99	t	blue glass	NA	Piranha	2	Pd(0)	1	Suzuki-Miyaura	NA	1	Yld(%)1	86.2992	86.2992	21070	3.4048	4.6688	3.872	9.424	0.90944	2.58496	0.78272	1.91456	4.08576	5.60256	4.6464	11.3088	1.09133	3.10195	0.939264	2.29747	6.35	5.07	1.69	5	98	135	300	700	12	14	0.5
Chem Pharm Bull 67, 757(4)(table24)	776	blue glass_NA_Pd(0)	Piranha_2	1_Suzuki-Miyaura_NA	Suzuki-Miyaura_NA_1	blue glass_NA_Piranha_2_Pd(0)	blue glass_NA_Piranha_2_Pd(0)_Suzuki-Miyaura_NA_1	99	v	blue glass	NA	Piranha	2	Pd(0)	1	Suzuki-Miyaura	NA	1	Yld(%)1	86.2992	86.2992	21070	3.9456	5.4176	4.5312	7.7184	0.95712	2.8624	0.68736	1.47648	4.73472	6.50112	5.43744	9.26208	1.14854	3.43488	0.824832	1.77178	6.35	5.07	1.69	5	98	135	300	700	12	14	0.5
Chem Pharm Bull 67, 757(6)(table24)	777	blue glass_NA_Pd(0)	Piranha_2	1_Suzuki-Miyaura_NA	Suzuki-Miyaura_NA_1	blue glass_NA_Piranha_2_Pd(0)	blue glass_NA_Piranha_2_Pd(0)_Suzuki-Miyaura_NA_1	99	t	blue glass	NA	Piranha	2	Pd(0)	1	Suzuki-Miyaura	NA	1	Yld(%)1	86.2992	86.2992	21070	3.4336	4.496	3.968	7.184	0.86016	2.31136	0.69376	1.50336	4.12032	5.3952	4.7616	8.6208	1.03219	2.77363	0.832512	1.80403	6.35	5.07	1.69	5	98	135	300	700	12	14	0.5
Chem Pharm Bull 67, 757(1)(table25)	778	blue glass_NA_Pd(0)	Piranha_2	1_Suzuki-Miyaura_NA	Suzuki-Miyaura_NA_1	blue glass_NA_Piranha_2_Pd(0)	blue glass_NA_Piranha_2_Pd(0)_Suzuki-Miyaura_NA_1	99	t	blue glass	NA	Piranha	2	Pd(0)	1	Suzuki-Miyaura	NA	1	Yld(%)1	86.2992	86.2992	21070	2.9504	3.7504	3.5008	4.4128	1.0272	3.29664	0.77056	1.85568	3.54048	4.50048	4.20096	5.29536	1.23264	3.95597	0.924672	2.22682	6.35	5.07	1.69	5	98	135	300	700	12	14	0.5
Chem Pharm Bull 67, 757(2)(table25)	779	blue glass_NA_Pd(0)	Piranha_2	1_Suzuki-Miyaura_NA	Suzuki-Miyaura_NA_1	blue glass_NA_Piranha_2_Pd(0)	blue glass_NA_Piranha_2_Pd(0)_Suzuki-Miyaura_NA_1	99	t	blue glass	NA	Piranha	2	Pd(0)	1	Suzuki-Miyaura	NA	1	Yld(%)1	86.2992	86.2992	21070	2.9504	3.7504	3.5008	4.4128	1.0272	3.29664	0.77056	1.85568	3.54048	4.50048	4.20096	5.29536	1.23264	3.95597	0.924672	2.22682	6.35	5.07	1.69	5	98	135	300	700	12	14	0.5
Chem Pharm Bull 67, 757(4)(table25)	780	blue glass_NA_Pd(0)	Piranha_2	1_Suzuki-Miyaura_NA	Suzuki-Miyaura_NA_1	blue glass_NA_Piranha_2_Pd(0)	blue glass_NA_Piranha_2_Pd(0)_Suzuki-Miyaura_NA_1	99	v	blue glass	NA	Piranha	2	Pd(0)	1	Suzuki-Miyaura	NA	1	Yld(%)1	86.2992	86.2992	21070	2.9504	3.7504	3.5008	4.4128	1.0272	3.29664	0.77056	1.85568	3.54048	4.50048	4.20096	5.29536	1.23264	3.95597	0.924672	2.22682	6.35	5.07	1.69	5	98	135	300	700	12	14	0.5
Chem Pharm Bull 67, 762(1)(table32)	781	Au(mesh)_Layers_Ru(0)	Piranha_2	1_Suzuki-Miyaura_HPLC	Suzuki-Miyaura_HPLC_1	Au(mesh)_Layers_Piranha_2_Ru(0)	Au(mesh)_Layers_Piranha_2_Ru(0)_Suzuki-Miyaura_HPLC_1	99	t	Au(mesh)	Layers	Piranha	2	Ru(0)	1	Suzuki-Miyaura	HPLC	1	Yld(%)1	86.2992	86.2992	47724	2.9504	3.7504	3.5008	4.4128	1.0272	3.29664	0.77056	1.85568	3.54048	4.50048	4.20096	5.29536	1.23264	3.95597	0.924672	2.22682	5.4075	1.71	1.71	30	194	194	1930	1930	12	14	0.25
Chem Pharm Bull 67, 762(1)(table32)	782	Au(mesh)_Layers_Ru(0)	Piranha_2	2_Suzuki-Miyaura_HPLC	Suzuki-Miyaura_HPLC_1	Au(mesh)_Layers_Piranha_2_Ru(0)	Au(mesh)_Layers_Piranha_2_Ru(0)_Suzuki-Miyaura_HPLC_1	99	t	Au(mesh)	Layers	Piranha	2	Ru(0)	2	Suzuki-Miyaura	HPLC	1	Yld(%)2	95.175	95.175	47724	2.9504	3.7504	3.5008	4.4128	1.0272	3.29664	0.77056	1.85568	3.54048	4.50048	4.20096	5.29536	1.23264	3.95597	0.924672	2.22682	5.4075	1.71	1.71	30	194	194	480	480	12	14	0.25
Chem Pharm Bull 67, 762(1)(table32)	783	Au(mesh)_Layers_Ru(0)	Piranha_2	3_Suzuki-Miyaura_HPLC	Suzuki-Miyaura_HPLC_1	Au(mesh)_Layers_Piranha_2_Ru(0)	Au(mesh)_Layers_Piranha_2_Ru(0)_Suzuki-Miyaura_HPLC_1	99	t	Au(mesh)	Layers	Piranha	2	Ru(0)	3	Suzuki-Miyaura	HPLC	1	Yld(%)3	93.475	93.475	47724	2.9504	3.7504	3.5008	4.4128	1.0272	3.29664	0.77056	1.85568	3.54048	4.50048	4.20096	5.29536	1.23264	3.95597	0.924672	2.22682	5.4075	1.71	1.71	30	194	194	280	280	12	14	0.25
Chem Pharm Bull 67, 762(1)(table33)	784	Au(mesh)_Layers_Ru(0)	Piranha_2	1_Suzuki-Miyaura_HPLC	Suzuki-Miyaura_HPLC_1	Au(mesh)_Layers_Piranha_2_Ru(0)	Au(mesh)_Layers_Piranha_2_Ru(0)_Suzuki-Miyaura_HPLC_1	99	v	Au(mesh)	Layers	Piranha	2	Ru(0)	1	Suzuki-Miyaura	HPLC	1	Yld(%)1	86.2992	86.2992	47724	2.9504	3.7504	3.5008	4.4128	1.0272	3.29664	0.77056	1.85568	3.54048	4.50048	4.20096	5.29536	1.23264	3.95597	0.924672	2.22682	5.4075	1.71	1.71	30	194	194	1930	1930	12	14	0.25
Chem Pharm Bull 67, 762(2)(table33)	785	Au(mesh)_Layers_Ru(0)	Piranha_2	1_Suzuki-Miyaura_HPLC	Suzuki-Miyaura_HPLC_1	Au(mesh)_Layers_Piranha_2_Ru(0)	Au(mesh)_Layers_Piranha_2_Ru(0)_Suzuki-Miyaura_HPLC_1	99	t	Au(mesh)	Layers	Piranha	2	Ru(0)	1	Suzuki-Miyaura	HPLC	1	Yld(%)1	86.2992	86.2992	47724	3.6256	5.0976	4.2112	6.064	0.88896	2.46944	0.76544	1.83072	4.35072	6.11712	5.05344	7.2768	1.06675	2.96333	0.918528	2.19686	5.4075	1.71	1.71	30	194	194	1930	1930	12	14	0.25
Chem Pharm Bull 67, 762(1)(table34)	786	Au(mesh)_Layers_Ru(0)	Piranha_2	1_Suzuki-Miyaura_HPLC	Suzuki-Miyaura_HPLC_1	Au(mesh)_Layers_Piranha_2_Ru(0)	Au(mesh)_Layers_Piranha_2_Ru(0)_Suzuki-Miyaura_HPLC_1	99	t	Au(mesh)	Layers	Piranha	2	Ru(0)	1	Suzuki-Miyaura	HPLC	1	Yld(%)1	86.2992	86.2992	47724	2.9504	3.7504	3.5008	4.4128	1.0272	3.29664	0.77056	1.85568	3.54048	4.50048	4.20096	5.29536	1.23264	3.95597	0.924672	2.22682	5.4075	1.71	1.71	30	194	194	1930	1930	12	14	0.25
Chem Pharm Bull 67, 735 (1) (table1)	787	Au(111)/mica_Layers_Pd(0)	Piranha_1	5_Suzuki-Miyaura_HPLC	Suzuki-Miyaura_HPLC_1	Au(111)/mica_Layers_Piranha_1_Pd(0)	Au(111)/mica_Layers_Piranha_1_Pd(0)_Suzuki-Miyaura_HPLC_1	98	t	Au(111)/mica	Layers	Piranha	1	Pd(0)	5	Suzuki-Miyaura	HPLC	1	Yld(%)5	95.9487	95.9487	20425	2.9504	3.7504	3.5008	4.4128	1.0272	3.29664	0.77056	1.85568	3.54048	4.50048	4.20096	5.29536	1.23264	3.95597	0.924672	2.22682	6.35	5.07	1.69	3	95	95	90	90	10	11	0.5
Chem Pharm Bull 67, 735 (2) (table1)	788	Au(foil)_Layers_Pd(0)	Piranha_1	9_Suzuki-Miyaura_HPLC	Suzuki-Miyaura_HPLC_1	Au(foil)_Layers_Piranha_1_Pd(0)	Au(foil)_Layers_Piranha_1_Pd(0)_Suzuki-Miyaura_HPLC_1	98	v	Au(foil)	Layers	Piranha	1	Pd(0)	9	Suzuki-Miyaura	HPLC	1	Yld(%)9	96.3846	96.3846	20425	2.9504	3.7504	3.5008	4.4128	1.0272	3.29664	0.77056	1.85568	3.54048	4.50048	4.20096	5.29536	1.23264	3.95597	0.924672	2.22682	6.35	5.07	1.69	3	95	95	50	50	10	10	0.5
Chem Pharm Bull 67, 735 (4) (table1)	789	Au(mesh)_Layers_Pd(0)	Piranha_1	2_Suzuki-Miyaura_HPLC	Suzuki-Miyaura_HPLC_1	Au(mesh)_Layers_Piranha_1_Pd(0)	Au(mesh)_Layers_Piranha_1_Pd(0)_Suzuki-Miyaura_HPLC_1	98	t	Au(mesh)	Layers	Piranha	1	Pd(0)	2	Suzuki-Miyaura	HPLC	1	Yld(%)2	95.175	95.175	6235	2.9504	3.7504	3.5008	4.4128	1.0272	3.29664	0.77056	1.85568	3.54048	4.50048	4.20096	5.29536	1.23264	3.95597	0.924672	2.22682	6.35	5.07	1.69	3	29	47	17	35	14	12	0.5
Chem Pharm Bull 67, 736 (4)(table2)	790	Au(mesh)_Layers_Pd(0)	Piranha_1	2_Suzuki-Miyaura_NA	Suzuki-Miyaura_NA_1	Au(mesh)_Layers_Piranha_1_Pd(0)	Au(mesh)_Layers_Piranha_1_Pd(0)_Suzuki-Miyaura_NA_1	98	t	Au(mesh)	Layers	Piranha	1	Pd(0)	2	Suzuki-Miyaura	NA	1	Yld(%)2	95.175	95.175	6235	2.9504	3.7504	3.5008	4.4128	1.0272	3.29664	0.77056	1.85568	3.54048	4.50048	4.20096	5.29536	1.23264	3.95597	0.924672	2.22682	6.35	5.07	1.69	3	29	47	39.5	51	14	12	0.5
Chem Pharm Bull 67, 736 (4)(table2)	791	Au(mesh)_Layers_Pd(0)	Piranha_1	4_Suzuki-Miyaura_NA	Suzuki-Miyaura_NA_1	Au(mesh)_Layers_Piranha_1_Pd(0)	Au(mesh)_Layers_Piranha_1_Pd(0)_Suzuki-Miyaura_NA_1	98	t	Au(mesh)	Layers	Piranha	1	Pd(0)	4	Suzuki-Miyaura	NA	1	Yld(%)4	93.45	93.45	6235	2.9504	3.7504	3.5008	4.4128	1.0272	3.29664	0.77056	1.85568	3.54048	4.50048	4.20096	5.29536	1.23264	3.95597	0.924672	2.22682	6.35	5.07	1.69	3	29	47	39.5	51	14	12	0.5
Chem Pharm Bull 67, 736 (4)(table2)	792	Au(mesh)_Layers_Pd(0)	Piranha_1	8_Suzuki-Miyaura_NA	Suzuki-Miyaura_NA_1	Au(mesh)_Layers_Piranha_1_Pd(0)	Au(mesh)_Layers_Piranha_1_Pd(0)_Suzuki-Miyaura_NA_1	98	v	Au(mesh)	Layers	Piranha	1	Pd(0)	8	Suzuki-Miyaura	NA	1	Yld(%)8	96.0256	96.0256	6235	2.9504	3.7504	3.5008	4.4128	1.0272	3.29664	0.77056	1.85568	3.54048	4.50048	4.20096	5.29536	1.23264	3.95597	0.924672	2.22682	6.35	5.07	1.69	3	29	47	39.5	51	14	12	0.5
Chem Pharm Bull 67, 736 (7)(table2)	793	Au(mesh)_Layers_Pd(0)	Piranha_1	5_Suzuki-Miyaura_NA	Suzuki-Miyaura_NA_1	Au(mesh)_Layers_Piranha_1_Pd(0)	Au(mesh)_Layers_Piranha_1_Pd(0)_Suzuki-Miyaura_NA_1	98	t	Au(mesh)	Layers	Piranha	1	Pd(0)	5	Suzuki-Miyaura	NA	1	Yld(%)5	95.9487	95.9487	6235	3.4048	4.6688	3.872	9.424	0.90944	2.58496	0.78272	1.91456	4.08576	5.60256	4.6464	11.3088	1.09133	3.10195	0.939264	2.29747	6.35	5.07	1.69	3	29	47	801	801	14	12	0.5
Chem Pharm Bull 67, 736 (7)(table2)	794	Au(mesh)_Layers_Pd(0)	Piranha_1	8_Suzuki-Miyaura_NA	Suzuki-Miyaura_NA_1	Au(mesh)_Layers_Piranha_1_Pd(0)	Au(mesh)_Layers_Piranha_1_Pd(0)_Suzuki-Miyaura_NA_1	98	t	Au(mesh)	Layers	Piranha	1	Pd(0)	8	Suzuki-Miyaura	NA	1	Yld(%)8	96.0256	96.0256	6235	3.4048	4.6688	3.872	9.424	0.90944	2.58496	0.78272	1.91456	4.08576	5.60256	4.6464	11.3088	1.09133	3.10195	0.939264	2.29747	6.35	5.07	1.69	3	29	47	801	801	14	12	0.5
Chem Pharm Bull 67, 736 (8)(table2)	795	Au(mesh)_Layers_Pd(0)	Piranha_1	7_Suzuki-Miyaura_NA	Suzuki-Miyaura_NA_1	Au(mesh)_Layers_Piranha_1_Pd(0)	Au(mesh)_Layers_Piranha_1_Pd(0)_Suzuki-Miyaura_NA_1	98	t	Au(mesh)	Layers	Piranha	1	Pd(0)	7	Suzuki-Miyaura	NA	1	Yld(%)7	95.2821	95.2821	6235	3.4048	4.6688	3.872	9.424	0.90944	2.58496	0.78272	1.91456	4.08576	5.60256	4.6464	11.3088	1.09133	3.10195	0.939264	2.29747	6.35	5.07	1.69	3	29	47	801	801	14	12	0.5
Chem Pharm Bull 67, 736 (8)(table2)	796	Au(mesh)_Layers_Pd(0)	Piranha_1	8_Suzuki-Miyaura_NA	Suzuki-Miyaura_NA_1	Au(mesh)_Layers_Piranha_1_Pd(0)	Au(mesh)_Layers_Piranha_1_Pd(0)_Suzuki-Miyaura_NA_1	98	v	Au(mesh)	Layers	Piranha	1	Pd(0)	8	Suzuki-Miyaura	NA	1	Yld(%)8	96.0256	96.0256	6235	3.4048	4.6688	3.872	9.424	0.90944	2.58496	0.78272	1.91456	4.08576	5.60256	4.6464	11.3088	1.09133	3.10195	0.939264	2.29747	6.35	5.07	1.69	3	29	47	801	801	14	12	0.5
Chem Pharm Bull 67, 736 (8)(table2)	797	Au(mesh)_Layers_Pd(0)	Piranha_1	10_Suzuki-Miyaura_NA	Suzuki-Miyaura_NA_1	Au(mesh)_Layers_Piranha_1_Pd(0)	Au(mesh)_Layers_Piranha_1_Pd(0)_Suzuki-Miyaura_NA_1	98	t	Au(mesh)	Layers	Piranha	1	Pd(0)	10	Suzuki-Miyaura	NA	1	Yld(%)10	95.2051	95.2051	6235	3.4048	4.6688	3.872	9.424	0.90944	2.58496	0.78272	1.91456	4.08576	5.60256	4.6464	11.3088	1.09133	3.10195	0.939264	2.29747	6.35	5.07	1.69	3	29	47	801	801	14	12	0.5
Chem Pharm Bull 67, 736 (9)(table2)	798	Au(mesh)_Layers_Pd(0)	Piranha_1	3_Suzuki-Miyaura_HPLC	Suzuki-Miyaura_HPLC_1	Au(mesh)_Layers_Piranha_1_Pd(0)	Au(mesh)_Layers_Piranha_1_Pd(0)_Suzuki-Miyaura_HPLC_1	98	t	Au(mesh)	Layers	Piranha	1	Pd(0)	3	Suzuki-Miyaura	HPLC	1	Yld(%)3	93.475	93.475	6235	3.6256	5.0976	4.2112	6.064	0.88896	2.46944	0.76544	1.83072	4.35072	6.11712	5.05344	7.2768	1.06675	2.96333	0.918528	2.19686	6.35	5.07	1.69	3	29	47	347.5	347.5	14	12	0.5
Chem Pharm Bull 67, 736 (11)(table2)	799	Au(mesh)_Layers_Pd(0)	Piranha_1	5_Suzuki-Miyaura_NA	Suzuki-Miyaura_NA_1	Au(mesh)_Layers_Piranha_1_Pd(0)	Au(mesh)_Layers_Piranha_1_Pd(0)_Suzuki-Miyaura_NA_1	98	t	Au(mesh)	Layers	Piranha	1	Pd(0)	5	Suzuki-Miyaura	NA	1	Yld(%)5	95.9487	95.9487	6235	3.6256	5.0976	4.2112	6.064	0.88896	2.46944	0.76544	1.83072	4.35072	6.11712	5.05344	7.2768	1.06675	2.96333	0.918528	2.19686	6.35	5.07	1.69	3	29	47	54	641	14	12	0.5
Chem Pharm Bull 67, 736 (11)(table2)	800	Au(mesh)_Layers_Pd(0)	Piranha_1	8_Suzuki-Miyaura_NA	Suzuki-Miyaura_NA_1	Au(mesh)_Layers_Piranha_1_Pd(0)	Au(mesh)_Layers_Piranha_1_Pd(0)_Suzuki-Miyaura_NA_1	98	v	Au(mesh)	Layers	Piranha	1	Pd(0)	8	Suzuki-Miyaura	NA	1	Yld(%)8	96.0256	96.0256	6235	3.6256	5.0976	4.2112	6.064	0.88896	2.46944	0.76544	1.83072	4.35072	6.11712	5.05344	7.2768	1.06675	2.96333	0.918528	2.19686	6.35	5.07	1.69	3	29	47	54	641	14	12	0.5
Chem Pharm Bull 67, 736 (12)(table2)	801	Au(mesh)_Layers_Pd(0)	Piranha_1	9_Suzuki-Miyaura_HPLC	Suzuki-Miyaura_HPLC_1	Au(mesh)_Layers_Piranha_1_Pd(0)	Au(mesh)_Layers_Piranha_1_Pd(0)_Suzuki-Miyaura_HPLC_1	98	t	Au(mesh)	Layers	Piranha	1	Pd(0)	9	Suzuki-Miyaura	HPLC	1	Yld(%)9	96.3846	96.3846	6235	3.6256	5.0976	4.2112	6.064	0.88896	2.46944	0.76544	1.83072	4.35072	6.11712	5.05344	7.2768	1.06675	2.96333	0.918528	2.19686	6.35	5.07	1.69	3	29	47	54	641	14	12	0.5
Chem Pharm Bull 67, 750(3)(table17)	802	Au(mesh)_Layers_Pd(0)	Piranha/Semi flow synthesis_2	3_Suzuki-Miyaura_HPLC	Suzuki-Miyaura_HPLC_2	Au(mesh)_Layers_Piranha/Semi flow synthesis_2_Pd(0)	Au(mesh)_Layers_Piranha/Semi flow synthesis_2_Pd(0)_Suzuki-Miyaura_HPLC_2	98	t	Au(mesh)	Layers	Piranha/Semi flow synthesis	2	Pd(0)	3	Suzuki-Miyaura	HPLC	2	Yld(%)3	93.475	93.475	12577.5	2.9504	3.7504	3.5008	4.4128	1.0272	3.29664	0.77056	1.85568	3.54048	4.50048	4.20096	5.29536	1.23264	3.95597	0.924672	2.22682	0	3.38	1.69	5	58.5	115.5	23	191	14	12	0.5
Chem Pharm Bull 67, 751(1)(table19)	803	Au(mesh)_Layers_Pd(0)	Piranha/Semi flow synthesis_2	1_Suzuki-Miyaura_HPLC	Suzuki-Miyaura_HPLC_2	Au(mesh)_Layers_Piranha/Semi flow synthesis_2_Pd(0)	Au(mesh)_Layers_Piranha/Semi flow synthesis_2_Pd(0)_Suzuki-Miyaura_HPLC_2	98	t	Au(mesh)	Layers	Piranha/Semi flow synthesis	2	Pd(0)	1	Suzuki-Miyaura	HPLC	2	Yld(%)1	86.2992	86.2992	10105	3.5168	5.1488	3.792	6.2656	0.83872	2.1984	0.81984	2.10048	4.22016	6.17856	4.5504	7.51872	1.00646	2.63808	0.983808	2.52058	0	7.72	3.86	5	47	83	334	640	14	12	0.5
Chem Pharm Bull 67, 751(1)(table19)	804	Au(mesh)_Layers_Pd(0)	Piranha/Semi flow synthesis_2	3_Suzuki-Miyaura_HPLC	Suzuki-Miyaura_HPLC_2	Au(mesh)_Layers_Piranha/Semi flow synthesis_2_Pd(0)	Au(mesh)_Layers_Piranha/Semi flow synthesis_2_Pd(0)_Suzuki-Miyaura_HPLC_2	98	v	Au(mesh)	Layers	Piranha/Semi flow synthesis	2	Pd(0)	3	Suzuki-Miyaura	HPLC	2	Yld(%)3	93.475	93.475	10105	3.5168	5.1488	3.792	6.2656	0.83872	2.1984	0.81984	2.10048	4.22016	6.17856	4.5504	7.51872	1.00646	2.63808	0.983808	2.52058	0	7.72	3.86	5	47	83	351	2291	14	12	0.5
Chem Pharm Bull 67, 751(1)(table19)	805	Au(mesh)_Layers_Pd(0)	Piranha/Semi flow synthesis_2	5_Suzuki-Miyaura_HPLC	Suzuki-Miyaura_HPLC_2	Au(mesh)_Layers_Piranha/Semi flow synthesis_2_Pd(0)	Au(mesh)_Layers_Piranha/Semi flow synthesis_2_Pd(0)_Suzuki-Miyaura_HPLC_2	98	t	Au(mesh)	Layers	Piranha/Semi flow synthesis	2	Pd(0)	5	Suzuki-Miyaura	HPLC	2	Yld(%)5	95.9487	95.9487	10105	3.5168	5.1488	3.792	6.2656	0.83872	2.1984	0.81984	2.10048	4.22016	6.17856	4.5504	7.51872	1.00646	2.63808	0.983808	2.52058	0	7.72	3.86	5	47	83	417	1307	14	12	0.5
Chem Pharm Bull 67, 751(1)(table19)	806	Au(mesh)_Layers_Pd(0)	Piranha/Semi flow synthesis_2	7_Suzuki-Miyaura_HPLC	Suzuki-Miyaura_HPLC_2	Au(mesh)_Layers_Piranha/Semi flow synthesis_2_Pd(0)	Au(mesh)_Layers_Piranha/Semi flow synthesis_2_Pd(0)_Suzuki-Miyaura_HPLC_2	98	t	Au(mesh)	Layers	Piranha/Semi flow synthesis	2	Pd(0)	7	Suzuki-Miyaura	HPLC	2	Yld(%)7	95.2821	95.2821	10105	3.5168	5.1488	3.792	6.2656	0.83872	2.1984	0.81984	2.10048	4.22016	6.17856	4.5504	7.51872	1.00646	2.63808	0.983808	2.52058	0	7.72	3.86	5	47	83	227	1219	14	12	0.5
Chem Pharm Bull 67, 751(1)(table19)	807	Au(mesh)_Layers_Pd(0)	Piranha/Semi flow synthesis_2	8_Suzuki-Miyaura_HPLC	Suzuki-Miyaura_HPLC_2	Au(mesh)_Layers_Piranha/Semi flow synthesis_2_Pd(0)	Au(mesh)_Layers_Piranha/Semi flow synthesis_2_Pd(0)_Suzuki-Miyaura_HPLC_2	98	t	Au(mesh)	Layers	Piranha/Semi flow synthesis	2	Pd(0)	8	Suzuki-Miyaura	HPLC	2	Yld(%)8	96.0256	96.0256	10105	3.5168	5.1488	3.792	6.2656	0.83872	2.1984	0.81984	2.10048	4.22016	6.17856	4.5504	7.51872	1.00646	2.63808	0.983808	2.52058	0	7.72	3.86	5	47	83	109	1313	14	12	0.5
Chem Pharm Bull 67, 751(1)(table19)	808	Au(mesh)_Layers_Pd(0)	Piranha/Semi flow synthesis_2	10_Suzuki-Miyaura_HPLC	Suzuki-Miyaura_HPLC_2	Au(mesh)_Layers_Piranha/Semi flow synthesis_2_Pd(0)	Au(mesh)_Layers_Piranha/Semi flow synthesis_2_Pd(0)_Suzuki-Miyaura_HPLC_2	98	v	Au(mesh)	Layers	Piranha/Semi flow synthesis	2	Pd(0)	10	Suzuki-Miyaura	HPLC	2	Yld(%)10	95.2051	95.2051	10105	3.5168	5.1488	3.792	6.2656	0.83872	2.1984	0.81984	2.10048	4.22016	6.17856	4.5504	7.51872	1.00646	2.63808	0.983808	2.52058	0	7.72	3.86	5	47	83	156	564	14	12	0.5
Chem Pharm Bull 67, 751(3)(table19)	809	Au(mesh)_Layers_Pd(0)	Piranha/Semi flow synthesis_2	1_Suzuki-Miyaura_HPLC	Suzuki-Miyaura_HPLC_2	Au(mesh)_Layers_Piranha/Semi flow synthesis_2_Pd(0)	Au(mesh)_Layers_Piranha/Semi flow synthesis_2_Pd(0)_Suzuki-Miyaura_HPLC_2	98	t	Au(mesh)	Layers	Piranha/Semi flow synthesis	2	Pd(0)	1	Suzuki-Miyaura	HPLC	2	Yld(%)1	86.2992	86.2992	10105	3.296	4.72	3.4528	9.6256	0.85696	2.29408	0.83712	2.1904	3.9552	5.664	4.14336	11.5507	1.02835	2.7529	1.00454	2.62848	0	7.72	3.86	5	47	83	334	640	14	12	0.5
Chem Pharm Bull 67, 751(3)(table19)	810	Au(mesh)_Layers_Pd(0)	Piranha/Semi flow synthesis_2	5_Suzuki-Miyaura_HPLC	Suzuki-Miyaura_HPLC_2	Au(mesh)_Layers_Piranha/Semi flow synthesis_2_Pd(0)	Au(mesh)_Layers_Piranha/Semi flow synthesis_2_Pd(0)_Suzuki-Miyaura_HPLC_2	98	t	Au(mesh)	Layers	Piranha/Semi flow synthesis	2	Pd(0)	5	Suzuki-Miyaura	HPLC	2	Yld(%)5	95.9487	95.9487	10105	3.296	4.72	3.4528	9.6256	0.85696	2.29408	0.83712	2.1904	3.9552	5.664	4.14336	11.5507	1.02835	2.7529	1.00454	2.62848	0	7.72	3.86	5	47	83	417	1307	14	12	0.5
Chem Pharm Bull 67, 751(3)(table19)	811	Au(mesh)_Layers_Pd(0)	Piranha/Semi flow synthesis_2	6_Suzuki-Miyaura_HPLC	Suzuki-Miyaura_HPLC_2	Au(mesh)_Layers_Piranha/Semi flow synthesis_2_Pd(0)	Au(mesh)_Layers_Piranha/Semi flow synthesis_2_Pd(0)_Suzuki-Miyaura_HPLC_2	98	t	Au(mesh)	Layers	Piranha/Semi flow synthesis	2	Pd(0)	6	Suzuki-Miyaura	HPLC	2	Yld(%)6	95.6923	95.6923	10105	3.296	4.72	3.4528	9.6256	0.85696	2.29408	0.83712	2.1904	3.9552	5.664	4.14336	11.5507	1.02835	2.7529	1.00454	2.62848	0	7.72	3.86	5	47	83	301	1719	14	12	0.5
Chem Pharm Bull 67, 751(3)(table19)	812	Au(mesh)_Layers_Pd(0)	Piranha/Semi flow synthesis_2	10_Suzuki-Miyaura_HPLC	Suzuki-Miyaura_HPLC_2	Au(mesh)_Layers_Piranha/Semi flow synthesis_2_Pd(0)	Au(mesh)_Layers_Piranha/Semi flow synthesis_2_Pd(0)_Suzuki-Miyaura_HPLC_2	98	v	Au(mesh)	Layers	Piranha/Semi flow synthesis	2	Pd(0)	10	Suzuki-Miyaura	HPLC	2	Yld(%)10	95.2051	95.2051	10105	3.296	4.72	3.4528	9.6256	0.85696	2.29408	0.83712	2.1904	3.9552	5.664	4.14336	11.5507	1.02835	2.7529	1.00454	2.62848	0	7.72	3.86	5	47	83	156	564	14	12	0.5
Chem Pharm Bull 67, 751(4)(table19)	813	Au(mesh)_Layers_Pd(0)	Piranha/Semi flow synthesis_2	3_Suzuki-Miyaura_HPLC	Suzuki-Miyaura_HPLC_2	Au(mesh)_Layers_Piranha/Semi flow synthesis_2_Pd(0)	Au(mesh)_Layers_Piranha/Semi flow synthesis_2_Pd(0)_Suzuki-Miyaura_HPLC_2	98	t	Au(mesh)	Layers	Piranha/Semi flow synthesis	2	Pd(0)	3	Suzuki-Miyaura	HPLC	2	Yld(%)3	93.475	93.475	10105	3.2864	4.192	3.4816	7.2256	0.80992	2.0496	0.78624	1.93216	3.94368	5.0304	4.17792	8.67072	0.971904	2.45952	0.943488	2.31859	0	7.72	3.86	5	47	83	351	2291	14	12	0.5
Chem Pharm Bull 67, 751(4)(table19)	814	Au(mesh)_Layers_Pd(0)	Piranha/Semi flow synthesis_2	6_Suzuki-Miyaura_HPLC	Suzuki-Miyaura_HPLC_2	Au(mesh)_Layers_Piranha/Semi flow synthesis_2_Pd(0)	Au(mesh)_Layers_Piranha/Semi flow synthesis_2_Pd(0)_Suzuki-Miyaura_HPLC_2	98	t	Au(mesh)	Layers	Piranha/Semi flow synthesis	2	Pd(0)	6	Suzuki-Miyaura	HPLC	2	Yld(%)6	95.6923	95.6923	10105	3.2864	4.192	3.4816	7.2256	0.80992	2.0496	0.78624	1.93216	3.94368	5.0304	4.17792	8.67072	0.971904	2.45952	0.943488	2.31859	0	7.72	3.86	5	47	83	301	1719	14	12	0.5
Chem Pharm Bull 67, 751(4)(table19)	815	Au(mesh)_Layers_Pd(0)	Piranha/Semi flow synthesis_2	9_Suzuki-Miyaura_HPLC	Suzuki-Miyaura_HPLC_2	Au(mesh)_Layers_Piranha/Semi flow synthesis_2_Pd(0)	Au(mesh)_Layers_Piranha/Semi flow synthesis_2_Pd(0)_Suzuki-Miyaura_HPLC_2	98	t	Au(mesh)	Layers	Piranha/Semi flow synthesis	2	Pd(0)	9	Suzuki-Miyaura	HPLC	2	Yld(%)9	96.3846	96.3846	10105	3.2864	4.192	3.4816	7.2256	0.80992	2.0496	0.78624	1.93216	3.94368	5.0304	4.17792	8.67072	0.971904	2.45952	0.943488	2.31859	0	7.72	3.86	5	47	83	166	900	14	12	0.5
Chem Pharm Bull 67, 751(5)(table19)	816	Au(mesh)_Layers_Pd(0)	Piranha/Semi flow synthesis_2	2_Suzuki-Miyaura_HPLC	Suzuki-Miyaura_HPLC_2	Au(mesh)_Layers_Piranha/Semi flow synthesis_2_Pd(0)	Au(mesh)_Layers_Piranha/Semi flow synthesis_2_Pd(0)_Suzuki-Miyaura_HPLC_2	98	v	Au(mesh)	Layers	Piranha/Semi flow synthesis	2	Pd(0)	2	Suzuki-Miyaura	HPLC	2	Yld(%)2	95.175	95.175	10105	2.8416	3.8016	3.0848	4.6144	0.9744	2.96736	0.82496	2.12736	3.40992	4.56192	3.70176	5.53728	1.16928	3.56083	0.989952	2.55283	0	7.72	3.86	5	47	83	195	1837	14	12	0.5
Chem Pharm Bull 67, 751(6)(table19)	817	Au(mesh)_Layers_Pd(0)	Piranha/Semi flow synthesis_2	2_Suzuki-Miyaura_HPLC	Suzuki-Miyaura_HPLC_2	Au(mesh)_Layers_Piranha/Semi flow synthesis_2_Pd(0)	Au(mesh)_Layers_Piranha/Semi flow synthesis_2_Pd(0)_Suzuki-Miyaura_HPLC_2	98	t	Au(mesh)	Layers	Piranha/Semi flow synthesis	2	Pd(0)	2	Suzuki-Miyaura	HPLC	2	Yld(%)2	95.175	95.175	10105	2.8416	3.8016	3.0848	4.6144	0.9744	2.96736	0.82496	2.12736	3.40992	4.56192	3.70176	5.53728	1.16928	3.56083	0.989952	2.55283	0	7.72	3.86	5	47	83	195	1837	14	12	0.5
[truncated: 317 more rows]
[truncated: 126 more columns]

## Sheet: IFPTML1
				c1	c2	c3	c4	c5	c6	c7	c8	c9	c0								D.D2∙V2 (cI)	D.D4∙V8 (cI)	D.D5∙V8 (cI)	D.D6∙V8 (cI)	D.D7∙V8 (cI)	D.D8∙V8 (cI)	D.D9∙V8 (cI)	D.D10∙V8 (cI)	D.D11∙V8 (cI)	D.D15∙V10 (cI)	D.D16∙V10 (cI)	D.D17∙V10 (cI)	D.D18∙V10 (cI)	D.D19∙V10 (cI)	D.D20∙V10 (cI)	D.D21∙V10 (cI)	D.D22∙V10 (cI)	D.V11∙V13 (cI)	D.V19∙V22 (cI)	#N/A	D.V1 (cI)	D.V2 (cI)	D.V3 (cI)	D.V4 (cI)	D.V5 (cI)	#N/A	D.V7 (cI)	D.V8 (cI)	D.V9 (cI)
[truncated: 2,270 more rows]
[truncated: 257 more columns]

[truncated: 6 more sheets: IFPTML 2, IFPTML 3, IFPTML 4, MLR MODELS, ANN ALL VAR, ANN EGS]
